# Supplementary material for: Effect of hydroxyurea on the promoter occupancy profiles of tumor suppressor p53 and p73
Source: BMC Biol. 2009 Jun 26;7:35. doi: 10.1186/1741-7007-7-35 (PMC2711048; doi:10.1186/1741-7007-7-35)
Supplement: Additional file 3 — Table S1. Table S1 contains false discovery rate and model-based algorithm for promoter array (MAP) scores from the MAP analysis for the four chromatin immunoprecipitation on DNA chip experiments: p53(-HU), p53(+HU), p73 (-HU), and p73 (+HU); HU = hydroxyurea. The same analysis was performed for OCT4 and immunoglobulin G as negative controls. [file 1741-7007-7-35-S3.xls]

## Sheet: MAP_CHIP_INPUT_ALL4
Table S1 FDR and MAP scores for the IP and input channels from the 4 ChIP-chip experiments (p53 -HU, p53 +HU, p73 -HU, p73+HU)
	532=IP channel, 635=input channel
NimbleGen GeneID	Score_P53unt_532	FDR_P53unt_532	Score_P53unt_635	FDR_P53unt_635	Score_P53hu_532	FDR_P53hu_532	Score_P53hu_635	FDR_P53hu_635	Score_P73unt_532	FDR_P73unt_532	Score_P73unt_635	FDR_P73unt_635	Score_P73hu_532	FDR_P73hu_532	Score_P73hu_635	FDR_P73hu_635
HSAP0406S00000003	1.02205	0.018087	2.78412	0	1.39505	0	2.6133	0.0106038	1.86245	0	2.49733	0.00220665	0.602916	0.169544	2.6223	0.00610093
HSAP0406S00000005	-0.108394	0.93582	-0.0630887	0.900255	-0.0621348	0.938208	0.0920528	0.896155	-0.149328	0.93178	0.0562384	0.897037	-0.159576	0.93248	-0.122018	0.897771
HSAP0406S00000008	1.81513	0	2.87772	0	1.46009	0	3.16948	0.00310857	2.08679	0	3.27277	0	1.32546	0	3.25854	0
HSAP0406S00000009	2.60454	0	3.26494	0	2.55632	0	2.92912	0.00647404	2.27135	0	3.2498	0	2.18021	0	2.83494	0
HSAP0406S00000010	1.26217	0.00267358	3.04154	0	1.03142	0.0192305	3.20825	0	0.519427	0.57075	3.18332	0	1.11845	0.000222041	3.1894	0
HSAP0406S00000011	1.83205	0	2.20841	0.00647404	1.717	0	2.78269	0.00959999	1.27391	0	2.2675	0.0028321	0.719303	0.0396196	2.67245	0.00610093
HSAP0406S00000012	1.32974	0.00189492	3.25825	0	0.874307	0.0961373	3.13421	0.00543999	0.472989	0.687557	2.55406	0.000935913	1.10303	0.000222041	2.86265	0
HSAP0406S00000013	0.233856	0.93582	1.02819	0.198368	0.0109884	0.938208	0.81041	0.416583	-0.432531	0.93178	0.826353	0.283539	-0.315065	0.93248	0.973833	0.250829
HSAP0406S00000014	1.05434	0.0139616	2.02841	0.00827638	0.198566	0.938208	2.23326	0.0162665	-0.107322	0.93178	2.00522	0.00851057	0.145329	0.93248	2.4757	0.00886822
HSAP0406S00000015	0.658761	0.32911	1.31909	0.0945828	0.208827	0.938208	1.41501	0.123555	-0.165869	0.93178	1.36693	0.057648	-0.0897175	0.93248	1.57618	0.0722837
HSAP0406S00000016	1.84145	0	3.57401	0	1.23995	0.00174779	3.73297	0	1.10863	0.00219798	3.51941	0	2.12983	0	3.58617	0
HSAP0406S00000017	0.961975	0.0334305	-0.0785557	0.900255	1.0274	0.0197988	-0.108389	0.899105	0.908586	0.0306416	-0.0116546	0.897037	0.974786	0.00122674	-0.471223	0.897771
HSAP0406S00000018	-0.478066	0.93582	-0.247216	0.900255	-0.0953391	0.938208	-0.574767	0.908404	0.275471	0.93178	0.109119	0.897037	-0.410136	0.93248	-0.635485	0.904942
HSAP0406S00000019	0.652107	0.341459	2.04533	0.00827638	0.32077	0.938208	2.55082	0.0106038	0.655898	0.282661	2.05961	0.00732514	0.310992	0.93248	2.62425	0.00610093
HSAP0406S00000020	1.93346	0	1.138	0.155995	1.89704	0	1.06253	0.258249	2.46441	0	0.745021	0.357194	2.31497	0	0.715655	0.412593
HSAP0406S00000022	0.0199792	0.93582	-0.0753791	0.900255	0.121818	0.938208	-0.221345	0.899105	0.0563901	0.93178	0.0860045	0.897037	0.046322	0.93248	-0.118495	0.897771
HSAP0406S00000025	-0.0284202	0.93582	-0.24233	0.900255	-0.171594	0.938208	-0.116283	0.899105	-0.13804	0.93178	-0.168255	0.897037	-0.0510804	0.93248	-0.198239	0.897771
HSAP0406S00000027	-0.179052	0.93582	-0.248493	0.900255	-0.379538	0.938208	-0.134775	0.899105	-0.114613	0.93178	-0.155227	0.897037	-0.27217	0.93248	-0.284464	0.897771
HSAP0406S00000029	0.236757	0.93582	0.0116958	0.900255	0.172272	0.938208	0.206186	0.860178	0.243919	0.93178	0.19055	0.897037	0.0519951	0.93248	0.142137	0.897771
HSAP0406S00000031	0.620116	0.397961	0.759026	0.38516	0.9027	0.0745114	0.973225	0.305984	0.704	0.202777	0.753142	0.348887	0.183593	0.93248	0.848115	0.314175
HSAP0406S00000032	-0.206188	0.93582	-0.0855271	0.900255	-0.133261	0.938208	-0.0121645	0.899105	-0.168024	0.93178	-0.0551638	0.897037	-0.0663354	0.93248	-0.233835	0.897771
HSAP0406S00000033	-0.136857	0.93582	-0.394465	0.900255	-0.527409	0.938208	0.0300829	0.899105	-0.728651	0.943849	-0.31073	0.897037	-0.122441	0.93248	0.106634	0.897771
HSAP0406S00000034	0.0889018	0.93582	0.155682	0.900255	0.449924	0.76278	0.932113	0.328571	0.252736	0.93178	0.132711	0.897037	-0.0287395	0.93248	0.950795	0.260609
HSAP0406S00000035	0.244715	0.93582	-0.239526	0.900255	0.14429	0.938208	-0.207411	0.899105	0.0867437	0.93178	-0.11817	0.897037	0.710613	0.0464458	0.0619668	0.897771
HSAP0406S00000037	-0.311278	0.93582	0.0708604	0.900255	-0.227464	0.938208	-0.423994	0.89976	-0.284493	0.93178	-0.0870899	0.897037	-0.367857	0.93248	-0.361582	0.897771
HSAP0406S00000041	1.27036	0.00259176	1.74257	0.0205809	1.13125	0.00491751	1.08526	0.243652	0.714645	0.187359	1.77089	0.0137867	1.40574	0	1.02886	0.223559
HSAP0406S00000043	1.28265	0.00233739	0.630304	0.516351	1.03304	0.0189767	0.740034	0.472952	1.52385	0	0.882317	0.245416	1.05949	0.000410243	1.14559	0.182218
HSAP0406S00000046	0.202923	0.93582	0.409323	0.778242	0.107723	0.938208	0.323942	0.806993	0.237916	0.93178	0.414144	0.754106	0.0714989	0.93248	0.117231	0.897771
HSAP0406S00000047	0.292852	0.93582	0.100945	0.900255	0.0557111	0.938208	-0.334054	0.899273	-0.0260936	0.93178	-0.0141031	0.897037	0.0628605	0.93248	0.00205551	0.897771
HSAP0406S00000048	0.0927448	0.93582	-0.0246561	0.900255	0.109479	0.938208	-0.320214	0.899273	-0.0307549	0.93178	-0.495459	0.897037	0.0843101	0.93248	-0.0949657	0.897771
HSAP0406S00000050	0.125095	0.93582	0.327752	0.85349	0.159179	0.938208	0.328307	0.80406	0.159864	0.93178	0.349557	0.824791	0.337305	0.898363	0.510424	0.629278
HSAP0406S00000051	0.447249	0.742767	0.165671	0.900255	0.45917	0.749153	-0.114448	0.899105	0.289806	0.93178	0.134497	0.897037	0.101703	0.93248	-0.160026	0.897771
HSAP0406S00000053	-0.428172	0.93582	-0.472708	0.900255	-0.398148	0.938208	-0.298444	0.899105	-0.475716	0.93178	-0.272369	0.897037	-0.254048	0.93248	-0.157581	0.897771
HSAP0406S00000054	-0.393164	0.93582	-0.45117	0.900255	-0.39111	0.938208	-0.544715	0.906346	-0.384404	0.93178	-0.487659	0.897037	-0.389816	0.93248	-0.351607	0.897771
HSAP0406S00000055	0.550234	0.535703	0.226905	0.900255	0.471363	0.728467	0.873511	0.367902	0.304456	0.93178	0.357276	0.816926	0.3856	0.767166	1.13667	0.183009
HSAP0406S00000056	0.304532	0.93582	-0.249126	0.900255	0.489854	0.697017	-0.0255641	0.899105	-0.0169442	0.93178	-0.327921	0.897037	0.0284261	0.93248	-0.114032	0.897771
HSAP0406S00000057	0.216887	0.93582	0.451051	0.733878	0.102817	0.938208	0.759666	0.459005	0.180322	0.93178	0.223348	0.897037	-0.221224	0.93248	0.710169	0.418003
HSAP0406S00000058	0.128608	0.93582	0.294234	0.874702	0.500286	0.67986	0.11139	0.891186	0.469186	0.69517	0.604627	0.5114	0.479301	0.474652	0.416538	0.733903
HSAP0406S00000059	-0.134561	0.93582	0.0233732	0.900255	0.0852311	0.938208	-0.110921	0.899105	0.0206661	0.93178	0.406463	0.762553	-0.0444024	0.93248	0.0677425	0.897771
HSAP0406S00000062	1.08495	0.00841659	0.928259	0.25962	1.50804	0	0.647921	0.546995	1.16708	0.00100238	0.743362	0.358495	0.762658	0.0199733	0.199555	0.897771
HSAP0406S00000068	0.459225	0.718772	0.212684	0.900255	0.75178	0.239867	-0.0244932	0.899105	0.561751	0.471063	0.387048	0.784167	0.383753	0.772668	0.317585	0.832792
HSAP0406S00000070	-0.381384	0.93582	-0.255371	0.900255	-0.284029	0.938208	-0.175913	0.899105	-0.401338	0.93178	-0.205439	0.897037	-0.0784256	0.93248	-0.168648	0.897771
HSAP0406S00000071	0.929835	0.0495708	0.0412823	0.900255	0.567232	0.550664	-0.0485934	0.899105	0.433658	0.77977	-0.171119	0.897037	0.258534	0.93248	-0.109032	0.897771
HSAP0406S00000076	-0.261694	0.93582	-0.39898	0.900255	-0.296541	0.938208	-0.513527	0.903755	-0.494246	0.93178	-0.390684	0.897037	-0.237741	0.93248	-0.47457	0.897771
HSAP0406S00000080	-0.383454	0.93582	-0.360405	0.900255	-0.589995	0.938443	-0.450012	0.900998	-0.355298	0.93178	-0.596996	0.897568	-0.242409	0.93248	-0.323323	0.897771
HSAP0406S00000081	0.198636	0.93582	0.30707	0.866944	0.0993818	0.938208	0.0971918	0.89462	-0.0747943	0.93178	0.188429	0.897037	-0.342117	0.93248	-0.289117	0.897771
HSAP0406S00000084	-0.3223	0.93582	0.160647	0.900255	-0.460526	0.938208	0.497919	0.672063	-0.597077	0.933304	0.117098	0.897037	-0.141236	0.93248	0.369248	0.784511
HSAP0406S00000087	0.000461779	0.93582	0.134069	0.900255	0.232568	0.938208	0.429201	0.726494	-0.0328739	0.93178	-0.052571	0.897037	0.280833	0.93248	0.317874	0.832792
HSAP0406S00000088	-0.471066	0.93582	-0.507019	0.900255	-0.308977	0.938208	-0.42268	0.89976	-0.540604	0.93178	-0.35999	0.897037	-0.312904	0.93248	-0.610382	0.90362
HSAP0406S00000089	1.32417	0.00189492	1.20344	0.13088	1.38191	0	1.10985	0.231598	1.41699	0	1.09841	0.136183	1.20743	0	1.26721	0.146518
HSAP0406S00000091	-0.128153	0.93582	0.130129	0.900255	-0.144708	0.938208	0.420852	0.733604	-0.243098	0.93178	0.151018	0.897037	-0.0336948	0.93248	0.379107	0.776869
HSAP0406S00000093	0.216647	0.93582	0.197906	0.900255	0.00329263	0.938208	0.305573	0.814411	0.2328	0.93178	0.309885	0.86014	0.0999469	0.93248	0.529659	0.607737
HSAP0406S00000097	0.0308763	0.93582	-0.342852	0.900255	-0.242944	0.938208	-0.428972	0.89976	-0.205766	0.93178	-0.130696	0.897037	-0.17538	0.93248	-0.270499	0.897771
HSAP0406S00000098	0.126277	0.93582	0.16011	0.900255	0.186042	0.938208	0.142317	0.883958	-0.0681034	0.93178	0.0723445	0.897037	0.0751261	0.93248	0.0625687	0.897771
HSAP0406S00000099	0.336441	0.931739	0.589205	0.570668	0.229279	0.938208	0.970903	0.307814	-0.0410568	0.93178	0.843365	0.27072	0.166377	0.93248	0.934666	0.270598
HSAP0406S00000100	0.122823	0.93582	0.149056	0.900255	0.0210577	0.938208	0.212737	0.857183	-0.110727	0.93178	0.0996872	0.897037	-0.0333665	0.93248	0.0368543	0.897771
HSAP0406S00000101	-0.564255	0.93582	-0.448346	0.900255	-0.505316	0.938208	-0.727465	0.918629	-0.436412	0.93178	-0.400918	0.897037	-0.0646811	0.93248	-0.486059	0.897771
HSAP0406S00000102	-0.274523	0.93582	1.92148	0.0125148	-0.131369	0.938208	1.83996	0.0345795	-0.242767	0.93178	2.06915	0.0071174	0.198131	0.93248	1.81495	0.0336162
HSAP0406S00000105	-0.520469	0.93582	-0.46304	0.900255	-0.511552	0.938208	-0.259235	0.899105	-0.239423	0.93178	-0.43682	0.897037	-0.314702	0.93248	-0.197187	0.897771
HSAP0406S00000106	-0.119753	0.93582	0.294695	0.874694	-0.167862	0.938208	0.513401	0.660659	-0.257896	0.93178	0.258119	0.897037	-0.369385	0.93248	0.449573	0.69692
HSAP0406S00000107	0.17781	0.93582	0.127121	0.900255	0.0620425	0.938208	-0.0581219	0.899105	-0.152567	0.93178	0.0946455	0.897037	0.0339625	0.93248	-0.237882	0.897771
HSAP0406S00000109	-0.13741	0.93582	0.00993165	0.900255	-0.170292	0.938208	0.373905	0.771622	-0.267526	0.93178	0.130038	0.897037	-0.0621705	0.93248	0.428119	0.720706
HSAP0406S00000112	-0.182167	0.93582	-0.109729	0.900255	-0.508055	0.938208	-0.24271	0.899105	-0.378319	0.93178	-0.266688	0.897037	-0.218656	0.93248	-0.2523	0.897771
HSAP0406S00000114	0.204766	0.93582	0.484846	0.694176	0.47482	0.724423	0.47643	0.691001	0.455687	0.729588	0.409062	0.75858	0.324519	0.932454	0.396243	0.757014
HSAP0406S00000115	-0.0564749	0.93582	0.349637	0.835801	0.120202	0.938208	0.322935	0.806993	0.0257143	0.93178	0.366899	0.805998	0.328687	0.921061	0.514461	0.624823
HSAP0406S00000117	0.0378565	0.93582	0.490599	0.686892	0.183113	0.938208	0.474085	0.692502	0.131305	0.93178	0.366181	0.806412	0.114454	0.93248	0.319607	0.831508
HSAP0406S00000118	1.31584	0.00233739	0.870096	0.295628	1.09533	0.00832882	0.377375	0.768443	1.19154	0.000261643	0.716251	0.386364	1.07646	0.000410243	0.482834	0.659635
HSAP0406S00000119	-0.348063	0.93582	-0.478835	0.900255	-0.423087	0.938208	-0.872147	0.932456	-0.257551	0.93178	-0.456412	0.897037	0.206034	0.93248	-0.960878	0.932621
HSAP0406S00000121	-0.108936	0.93582	-0.227033	0.900255	0.0920755	0.938208	-0.0143827	0.899105	0.251404	0.93178	0.131507	0.897037	0.0130072	0.93248	0.0690716	0.897771
HSAP0406S00000122	-0.220199	0.93582	-0.309927	0.900255	-0.371099	0.938208	-0.661381	0.913012	-0.308992	0.93178	-0.249914	0.897037	-0.378228	0.93248	-0.295551	0.897771
HSAP0406S00000123	0.179313	0.93582	-0.0665073	0.900255	-0.0537168	0.938208	0.106342	0.893291	0.307442	0.93178	0.0763196	0.897037	0.0204487	0.93248	0.251888	0.887549
HSAP0406S00000125	0.28245	0.93582	-0.437422	0.900255	0.0676767	0.938208	-0.364589	0.899273	0.0332608	0.93178	-0.377704	0.897037	-0.383533	0.93248	-0.566266	0.900638
HSAP0406S00000126	0.155334	0.93582	-0.24048	0.900255	0.0974474	0.938208	-0.295206	0.899105	-0.0577925	0.93178	-0.358732	0.897037	-0.112733	0.93248	-0.402594	0.897771
HSAP0406S00000130	0.579758	0.475202	-0.242544	0.900255	0.802315	0.173327	0.14347	0.883958	0.427331	0.791292	-0.0273735	0.897037	0.151418	0.93248	0.0755491	0.897771
HSAP0406S00000132	0.595367	0.444159	-0.0963468	0.900255	0.676284	0.357461	-0.0819302	0.899105	0.628783	0.33456	0.206056	0.897037	0.262456	0.93248	-0.316916	0.897771
HSAP0406S00000133	-0.0315442	0.93582	-0.199494	0.900255	-0.365875	0.938208	-0.473613	0.901874	-0.274926	0.93178	-0.0768643	0.897037	-0.203965	0.93248	-0.0853221	0.897771
HSAP0406S00000134	0.369693	0.878272	-0.192208	0.900255	0.208664	0.938208	0.400996	0.748827	0.853871	0.0548747	0.225646	0.897037	0.44041	0.596581	0.132541	0.897771
HSAP0406S00000135	0.214064	0.93582	0.514176	0.658985	-0.111335	0.938208	0.748931	0.465856	-0.0813036	0.93178	0.182969	0.897037	0.383214	0.774014	0.389167	0.764917
HSAP0406S00000136	-0.340731	0.93582	-0.324762	0.900255	-0.230257	0.938208	-0.604641	0.909748	-0.184862	0.93178	-0.248998	0.897037	-0.244997	0.93248	-0.333201	0.897771
HSAP0406S00000137	-0.354567	0.93582	-0.166033	0.900255	-0.492942	0.938208	-0.415735	0.89976	-0.344523	0.93178	-0.0953635	0.897037	-0.136438	0.93248	-0.275585	0.897771
HSAP0406S00000138	-0.43349	0.93582	-0.235521	0.900255	-0.386991	0.938208	-0.19603	0.899105	-0.290337	0.93178	-0.0443543	0.897037	-0.25706	0.93248	-0.461956	0.897771
HSAP0406S00000139	0.0189848	0.93582	-0.169588	0.900255	-0.159186	0.938208	-0.344925	0.899273	0.15074	0.93178	-0.317523	0.897037	-0.168512	0.93248	-0.618239	0.903621
HSAP0406S00000145	-0.312492	0.93582	-0.724737	0.907416	-0.150532	0.938208	-0.259512	0.899105	0.0764371	0.93178	-0.54348	0.897037	-0.318467	0.93248	-0.61535	0.903621
HSAP0406S00000146	0.239042	0.93582	-0.503789	0.900255	0.016138	0.938208	-0.389853	0.899273	-0.0554904	0.93178	-0.38604	0.897037	-0.123829	0.93248	-0.453693	0.897771
HSAP0406S00000147	-0.140119	0.93582	-0.678976	0.90537	0.0247922	0.938208	-0.549406	0.90655	-0.304183	0.93178	-0.825104	0.915503	-0.397709	0.93248	-0.732819	0.912461
HSAP0406S00000148	0.167617	0.93582	0.132912	0.900255	0.524767	0.631838	-0.23455	0.899105	0.228706	0.93178	-0.156613	0.897037	0.495414	0.428946	-0.232623	0.897771
HSAP0406S00000150	0.433642	0.765704	0.215908	0.900255	0.349137	0.928799	-0.0487697	0.899105	0.547639	0.502455	0.294063	0.874671	0.500706	0.414932	0.113675	0.897771
HSAP0406S00000151	0.25007	0.93582	-0.244253	0.900255	0.428718	0.804596	-0.102703	0.899105	0.109657	0.93178	-0.373861	0.897037	-0.23462	0.93248	-0.442211	0.897771
HSAP0406S00000152	-0.107144	0.93582	0.275165	0.889818	0.136725	0.938208	0.135069	0.886775	0.153127	0.93178	0.28017	0.885302	-0.197968	0.93248	0.101035	0.897771
HSAP0406S00000153	1.1022	0.00841659	0.0587296	0.900255	0.650092	0.398106	-0.329818	0.899273	0.290357	0.93178	-0.0532304	0.897037	0.200629	0.93248	-0.423145	0.897771
HSAP0406S00000154	0.697821	0.268537	1.27564	0.106752	0.640482	0.41543	0.319783	0.807695	0.558542	0.477351	0.790047	0.315295	0.512282	0.376236	0.559713	0.570687
HSAP0406S00000155	-0.75357	0.948638	-0.708504	0.90668	-0.768238	0.950856	-1.09259	0.95235	-0.687848	0.939056	-0.589901	0.897249	-0.442408	0.93248	-0.913935	0.92848
HSAP0406S00000156	-0.389923	0.93582	-0.521873	0.900519	-0.351863	0.938208	-0.442321	0.899914	-0.364291	0.93178	-0.490278	0.897037	-0.337541	0.93248	-0.475853	0.897771
HSAP0406S00000157	0.199727	0.93582	-0.0262074	0.900255	0.231236	0.938208	-0.0277971	0.899105	-0.0973097	0.93178	-0.00837322	0.897037	0.148366	0.93248	-0.0355536	0.897771
HSAP0406S00000159	-0.312064	0.93582	-0.357831	0.900255	-0.299989	0.938208	-0.552003	0.906802	-0.256847	0.93178	-0.332582	0.897037	-0.33666	0.93248	-0.625019	0.904445
HSAP0406S00000160	0.0412615	0.93582	-0.179595	0.900255	-0.130886	0.938208	-0.30398	0.899105	-0.0633718	0.93178	-0.103211	0.897037	0.17021	0.93248	-0.0050759	0.897771
HSAP0406S00000161	0.877638	0.0808549	0.159363	0.900255	0.887605	0.0858074	0.133336	0.886775	0.561007	0.472451	0.137472	0.897037	0.636438	0.119548	-0.0699769	0.897771
HSAP0406S00000162	0.844344	0.103379	0.510515	0.663724	0.38855	0.871349	1.08364	0.244781	0.405835	0.840879	0.288457	0.879526	0.226426	0.93248	1.01662	0.229044
HSAP0406S00000163	0.0449051	0.93582	0.22059	0.900255	-0.159276	0.938208	0.105575	0.893291	-0.126759	0.93178	-0.0087947	0.897037	0.179364	0.93248	0.167995	0.897771
HSAP0406S00000164	-0.199018	0.93582	-0.400363	0.900255	-0.304909	0.938208	-0.148188	0.899105	-0.377867	0.93178	-0.311497	0.897037	-0.250251	0.93248	-0.257416	0.897771
HSAP0406S00000166	0.340692	0.924245	-0.0388427	0.900255	0.21286	0.938208	-0.288975	0.899105	0.960192	0.0160085	-0.106043	0.897037	0.287465	0.93248	-0.244253	0.897771
HSAP0406S00000167	0.341133	0.924145	0.142229	0.900255	0.492502	0.693627	-0.00501627	0.899105	0.561611	0.471205	0.128618	0.897037	0.153831	0.93248	-0.136929	0.897771
HSAP0406S00000169	-0.0762093	0.93582	-0.739231	0.907974	-0.218021	0.938208	-0.698378	0.916087	-0.31568	0.93178	-0.586951	0.897239	-0.216122	0.93248	-0.765163	0.915053
HSAP0406S00000171	-0.53267	0.93582	-0.183778	0.900255	-0.571087	0.938263	-0.420923	0.89976	-0.33258	0.93178	-0.350688	0.897037	-0.266105	0.93248	-0.435823	0.897771
HSAP0406S00000172	-0.213117	0.93582	0.0339257	0.900255	-0.422042	0.938208	-0.0636108	0.899105	-0.29511	0.93178	0.0609856	0.897037	-0.0403905	0.93248	-0.144491	0.897771
HSAP0406S00000173	0.0813318	0.93582	0.57034	0.590746	0.114211	0.938208	0.572511	0.616552	0.199424	0.93178	0.630687	0.481587	0.256047	0.93248	0.730534	0.398382
HSAP0406S00000175	-0.297472	0.93582	-0.904401	0.92295	-0.398173	0.938208	-0.937514	0.939273	-0.259039	0.93178	-0.895326	0.922354	-0.425867	0.93248	-0.709361	0.910904
HSAP0406S00000182	-0.130588	0.93582	-0.380785	0.900255	-0.444135	0.938208	-0.419165	0.89976	-0.154644	0.93178	-0.576115	0.897239	-0.281602	0.93248	-0.207306	0.897771
HSAP0406S00000183	0.425084	0.779238	0.499291	0.67839	0.467019	0.734181	0.246257	0.844845	0.256253	0.93178	0.409459	0.757989	-0.018485	0.93248	0.370647	0.782812
HSAP0406S00000186	-0.567724	0.93582	-0.44307	0.900255	-0.573798	0.938263	-0.443165	0.899958	-0.330678	0.93178	-0.0760971	0.897037	-0.221455	0.93248	-0.326101	0.897771
HSAP0406S00000187	-0.174518	0.93582	0.240276	0.900255	-0.119232	0.938208	0.200877	0.862513	-0.170608	0.93178	0.37407	0.798885	-0.0527486	0.93248	0.47186	0.672175
HSAP0406S00000188	0.603428	0.428002	2.03661	0.00827638	0.561707	0.561815	1.60903	0.067624	0.62635	0.338461	2.02476	0.00851057	-0.235351	0.93248	1.78707	0.0364278
HSAP0406S00000189	0.0360902	0.93582	0.445371	0.739073	-0.175913	0.938208	0.627826	0.568083	-0.0506009	0.93178	0.381804	0.7909	-0.151322	0.93248	0.456579	0.688991
HSAP0406S00000190	0.290515	0.93582	0.440687	0.743982	0.0961589	0.938208	0.246825	0.844476	-0.178324	0.93178	0.399743	0.770086	0.0316108	0.93248	-0.0122976	0.897771
HSAP0406S00000191	-0.728894	0.946789	-1.17174	0.946406	-0.863182	0.960111	-1.17943	0.959344	-0.447673	0.93178	-0.922869	0.924626	-0.682414	0.945204	-1.04319	0.940499
HSAP0406S00000193	0.329764	0.93582	0.206826	0.900255	0.0336437	0.938208	0.303992	0.815136	0.107621	0.93178	0.0360314	0.897037	-0.0174854	0.93248	0.140921	0.897771
HSAP0406S00000194	0.408913	0.807894	0.711886	0.430118	-0.320819	0.938208	1.15459	0.210991	-0.43624	0.93178	0.632689	0.479253	-0.149779	0.93248	1.16331	0.176772
HSAP0406S00000195	-0.0492714	0.93582	-0.123744	0.900255	-0.00917997	0.938208	0.0857535	0.897595	0.074308	0.93178	-0.0200168	0.897037	0.0597745	0.93248	-0.134555	0.897771
HSAP0406S00000197	0.403146	0.820632	0.186024	0.900255	0.393109	0.863847	0.23881	0.847047	0.295383	0.93178	0.414735	0.753581	0.18878	0.93248	0.340355	0.811906
HSAP0406S00000199	0.214891	0.93582	0.00132168	0.900255	0.262138	0.938208	-0.245834	0.899105	0.218967	0.93178	-0.211667	0.897037	0.615014	0.150716	-0.0597974	0.897771
HSAP0406S00000200	0.193354	0.93582	0.0983056	0.900255	0.277194	0.938208	1.20333	0.195933	0.319837	0.93178	0.274527	0.889788	1.15459	0	1.34403	0.128078
HSAP0406S00000204	-0.223315	0.93582	0.0704349	0.900255	-0.314774	0.938208	0.66205	0.534447	-0.519149	0.93178	-0.111455	0.897037	-0.220528	0.93248	0.487262	0.653879
HSAP0406S00000205	-0.48184	0.93582	-0.442628	0.900255	-0.366434	0.938208	-0.487298	0.902343	-0.283611	0.93178	-0.319489	0.897037	-0.27834	0.93248	-0.351925	0.897771
HSAP0406S00000206	-0.663363	0.94148	-0.352614	0.900255	-0.557716	0.938208	0.0308639	0.899105	-0.388704	0.93178	0.0162426	0.897037	-0.581506	0.935078	-0.0472833	0.897771
HSAP0406S00000210	-0.0634043	0.93582	0.093656	0.900255	0.0245591	0.938208	-0.13026	0.899105	0.0960353	0.93178	-0.0405451	0.897037	-0.000664119	0.93248	0.105037	0.897771
HSAP0406S00000212	-0.452417	0.93582	-0.304578	0.900255	-0.264059	0.938208	0.632559	0.564388	-0.327499	0.93178	-0.229342	0.897037	-0.197446	0.93248	0.518351	0.619521
HSAP0406S00000221	-0.188233	0.93582	0.492084	0.68578	-0.10023	0.938208	0.180455	0.870235	0.0880476	0.93178	0.259283	0.897037	-0.108211	0.93248	0.171024	0.897771
HSAP0406S00000222	-0.309133	0.93582	0.262516	0.897995	-0.650821	0.941992	0.0820089	0.899105	-0.573034	0.932525	0.51353	0.627737	0.146487	0.93248	0.604152	0.520731
HSAP0406S00000225	-0.196604	0.93582	0.222997	0.900255	0.00349296	0.938208	-0.136127	0.899105	0.274219	0.93178	0.267087	0.893724	0.0354763	0.93248	-0.345069	0.897771
HSAP0406S00000228	0.208322	0.93582	0.33316	0.849157	-0.0119606	0.938208	0.25212	0.839913	-0.190281	0.93178	0.129306	0.897037	0.0658902	0.93248	0.115888	0.897771
HSAP0406S00000229	0.539914	0.556019	0.751663	0.393226	0.934577	0.0557704	1.21557	0.192756	0.802445	0.0923359	0.900225	0.235385	0.100401	0.93248	1.13526	0.183321
HSAP0406S00000231	-0.0109406	0.93582	0.190439	0.900255	0.342016	0.938208	0.175291	0.872617	0.403342	0.847493	0.0427149	0.897037	0.223697	0.93248	0.0117818	0.897771
HSAP0406S00000232	0.017912	0.93582	1.27263	0.107187	0.106422	0.938208	0.75519	0.462164	0.147863	0.93178	1.26825	0.0798975	0.0303275	0.93248	0.722536	0.405543
HSAP0406S00000236	-0.496152	0.93582	-0.253002	0.900255	-0.343284	0.938208	-0.375484	0.899273	-0.330948	0.93178	-0.406255	0.897037	-0.298003	0.93248	-0.574991	0.901226
HSAP0406S00000237	-0.000339412	0.93582	-0.222411	0.900255	-0.168075	0.938208	-0.105751	0.899105	0.0258121	0.93178	-0.209673	0.897037	0.11171	0.93248	-0.176565	0.897771
HSAP0406S00000238	-0.368505	0.93582	-0.612923	0.902098	-0.0462075	0.938208	-0.597153	0.909217	0.33792	0.93178	-0.57447	0.897239	-0.441866	0.93248	-0.729214	0.912151
HSAP0406S00000239	0.198771	0.93582	-0.257709	0.900255	0.370333	0.892589	-0.0755554	0.899105	-0.0516262	0.93178	-0.433896	0.897037	0.422669	0.647761	-0.151868	0.897771
HSAP0406S00000242	0.633897	0.371452	0.790794	0.356485	0.954782	0.0438971	-0.0498976	0.899105	0.777389	0.112143	1.02361	0.171102	0.419727	0.657599	-0.0837302	0.897771
HSAP0406S00000243	-0.235429	0.93582	-0.231482	0.900255	-0.283426	0.938208	-0.458745	0.901573	-0.357344	0.93178	-0.226093	0.897037	-0.226575	0.93248	-0.563461	0.900638
HSAP0406S00000246	0.16503	0.93582	1.62906	0.0339284	0.0158459	0.938208	1.63943	0.0626931	-0.0159807	0.93178	1.78586	0.0135647	0.255331	0.93248	1.89463	0.0305102
HSAP0406S00000247	-0.161072	0.93582	0.497601	0.680004	-0.302715	0.938208	0.0162369	0.899105	-0.209165	0.93178	0.452556	0.70804	-0.0622866	0.93248	0.109076	0.897771
HSAP0406S00000248	0.0654545	0.93582	1.2018	0.131724	-0.334561	0.938208	0.833711	0.39758	-0.535854	0.93178	1.26344	0.0821554	-0.35374	0.93248	0.828041	0.32631
HSAP0406S00000249	0.242278	0.93582	0.479356	0.700053	0.12498	0.938208	0.56021	0.625654	0.148747	0.93178	0.259322	0.897037	0.110513	0.93248	0.382025	0.773727
HSAP0406S00000250	-0.521234	0.93582	-0.427476	0.900255	-0.456946	0.938208	-0.681669	0.91477	-0.348043	0.93178	-0.264947	0.897037	-0.134059	0.93248	-0.460832	0.897771
HSAP0406S00000251	0.356439	0.902791	0.176171	0.900255	0.45565	0.755793	0.714796	0.490795	0.279889	0.93178	0.497913	0.650536	0.248299	0.93248	0.959533	0.256161
HSAP0406S00000252	0.158874	0.93582	0.278616	0.887409	0.269636	0.938208	-0.040884	0.899105	-0.0334945	0.93178	0.151632	0.897037	0.136887	0.93248	-0.348285	0.897771
HSAP0406S00000255	0.620851	0.39636	1.5915	0.0387881	0.624013	0.443543	2.23999	0.0156151	0.886842	0.0386518	1.46753	0.0401723	0.378499	0.783893	2.15962	0.0183971
HSAP0406S00000258	0.24668	0.93582	-0.237926	0.900255	-0.185814	0.938208	-0.410715	0.89976	-0.0470787	0.93178	-0.241556	0.897037	-0.132828	0.93248	-0.154911	0.897771
HSAP0406S00000263	NA	Inf	NA	Inf	NA	Inf	NA	Inf	NA	Inf	NA	Inf	NA	Inf	NA	Inf
HSAP0406S00000264	1.31122	0.00233739	0.750634	0.393871	1.11147	0.00708922	1.12348	0.226765	0.459231	0.720063	0.629423	0.483111	0.0822213	0.93248	1.44659	0.10438
HSAP0406S00000265	0.071412	0.93582	-0.109151	0.900255	-0.0549038	0.938208	-0.122942	0.899105	-0.120793	0.93178	0.0794777	0.897037	0.0592551	0.93248	-0.0141654	0.897771
HSAP0406S00000267	0.244914	0.93582	1.19922	0.131775	0.110763	0.938208	-0.0458496	0.899105	-0.0180519	0.93178	1.27634	0.0776996	0.0716924	0.93248	0.0586918	0.897771
HSAP0406S00000268	0.184787	0.93582	0.203927	0.900255	0.180211	0.938208	0.0663324	0.899105	0.00665966	0.93178	0.218786	0.897037	-0.0267261	0.93248	0.258583	0.880733
HSAP0406S00000269	0.31232	0.93582	0.609925	0.541813	0.247509	0.938208	0.314637	0.810722	0.225859	0.93178	0.893964	0.23955	0.347778	0.867571	0.434968	0.71235
HSAP0406S00000270	0.0891028	0.93582	-0.161997	0.900255	0.0559993	0.938208	0.730384	0.479596	0.472924	0.687625	-0.151506	0.897037	0.295798	0.93248	0.691226	0.435167
HSAP0406S00000272	-0.337719	0.93582	-0.142622	0.900255	-0.251803	0.938208	-0.317007	0.899273	-0.202492	0.93178	-0.252622	0.897037	0.160087	0.93248	-0.0268868	0.897771
HSAP0406S00000273	-0.525233	0.93582	-0.343762	0.900255	-0.454192	0.938208	-0.454227	0.901346	-0.392022	0.93178	-0.657028	0.901566	-0.365027	0.93248	-0.283589	0.897771
HSAP0406S00000274	0.300297	0.93582	3.09385	0	-0.150737	0.938208	1.21892	0.192281	0.781842	0.108417	3.30642	0	0.949661	0.0016653	1.62291	0.063609
HSAP0406S00000275	-0.143064	0.93582	-0.419514	0.900255	0.255285	0.938208	0.10798	0.892352	0.00815239	0.93178	-0.323792	0.897037	1.77391	0	0.274543	0.866558
HSAP0406S00000276	-0.125673	0.93582	-0.431277	0.900255	-0.302922	0.938208	-0.530296	0.905013	-0.0555521	0.93178	-0.585692	0.897239	-0.377225	0.93248	-0.441572	0.897771
HSAP0406S00000278	1.11151	0.00757182	1.90182	0.013056	0.572084	0.54165	1.84233	0.0345795	0.777031	0.112143	1.70079	0.0164272	0.485553	0.45781	1.65202	0.057757
HSAP0406S00000279	0.80479	0.137985	0.934977	0.255772	0.920557	0.0624832	1.50929	0.0948239	0.609423	0.375529	0.866002	0.257003	0.456521	0.546536	1.64769	0.0578384
HSAP0406S00000281	-0.142702	0.93582	-0.0246751	0.900255	-0.116927	0.938208	0.252976	0.839441	-0.291993	0.93178	0.16319	0.897037	0.133738	0.93248	0.472658	0.671053
HSAP0406S00000282	-0.16745	0.93582	0.52945	0.642182	-0.249055	0.938208	0.695357	0.506293	-0.225222	0.93178	0.384042	0.788509	-0.0581977	0.93248	0.603239	0.521637
HSAP0406S00000283	-0.367717	0.93582	-0.552612	0.901009	-0.455741	0.938208	0.549899	0.635163	-0.156992	0.93178	-0.533362	0.897037	-0.373471	0.93248	0.521516	0.616256
HSAP0406S00000286	0.00326647	0.93582	0.439956	0.744823	0.0235137	0.938208	0.710866	0.494326	-0.0299768	0.93178	0.460759	0.697725	-0.246707	0.93248	0.59592	0.528884
HSAP0406S00000287	0.225483	0.93582	0.12893	0.900255	-0.0362941	0.938208	0.344462	0.791726	-0.102271	0.93178	0.070239	0.897037	0.06744	0.93248	0.50601	0.633143
HSAP0406S00000289	0.52088	0.595756	0.555392	0.610017	0.0304345	0.938208	1.41289	0.123709	-0.352108	0.93178	0.479946	0.671662	-0.0597486	0.93248	1.38908	0.117064
HSAP0406S00000290	-0.316537	0.93582	-0.20246	0.900255	0.156111	0.938208	-0.0817971	0.899105	-0.102656	0.93178	-0.153371	0.897037	-0.370041	0.93248	-0.382174	0.897771
HSAP0406S00000291	-0.732801	0.94724	-0.0127509	0.900255	-0.21757	0.938208	-0.0621039	0.899105	-0.591432	0.933304	-0.153496	0.897037	-0.043369	0.93248	-0.317962	0.897771
HSAP0406S00000296	0.0551081	0.93582	0.275221	0.889818	-0.0382924	0.938208	0.347311	0.789893	-0.0638667	0.93178	0.312916	0.85668	-0.0947603	0.93248	0.126597	0.897771
HSAP0406S00000298	0.0762818	0.93582	0.206041	0.900255	-0.352804	0.938208	-0.185455	0.899105	-0.254926	0.93178	0.0149117	0.897037	-0.120656	0.93248	-0.20293	0.897771
HSAP0406S00000299	0.188622	0.93582	0.0881505	0.900255	0.90511	0.0726066	0.211373	0.857981	0.740509	0.155435	0.232915	0.897037	0.496756	0.424988	-0.179564	0.897771
HSAP0406S00000301	0.0115332	0.93582	-0.125285	0.900255	0.578468	0.524758	-0.156145	0.899105	0.358889	0.93178	-0.377079	0.897037	-0.0261001	0.93248	-0.0748778	0.897771
HSAP0406S00000302	0.0486469	0.93582	0.64516	0.500526	0.0719597	0.938208	1.04201	0.267154	0.242821	0.93178	0.591324	0.526849	0.305731	0.93248	1.00936	0.232986
HSAP0406S00000303	-0.293202	0.93582	-0.592082	0.901444	-0.43695	0.938208	-0.758362	0.922333	0.0678549	0.93178	-0.601281	0.897691	0.0196518	0.93248	-0.43539	0.897771
HSAP0406S00000304	1.303	0.00233739	3.09123	0	0.964169	0.0401248	2.91685	0.00647404	0.575967	0.443123	3.16279	0	0.533932	0.318741	2.99598	0
HSAP0406S00000306	0.704044	0.259257	-0.248813	0.900255	0.344532	0.935676	-0.326445	0.899273	0.0845822	0.93178	-0.434243	0.897037	0.221672	0.93248	-0.446153	0.897771
HSAP0406S00000307	0.145489	0.93582	0.326663	0.854225	-0.147978	0.938208	0.925184	0.332287	-0.375518	0.93178	0.00768263	0.897037	-0.255852	0.93248	1.10743	0.193287
HSAP0406S00000309	-0.550948	0.93582	0.216649	0.900255	-0.46102	0.938208	0.0562056	0.899105	-0.595716	0.933304	0.0759474	0.897037	-0.543826	0.933345	-0.0544357	0.897771
HSAP0406S00000311	0.183266	0.93582	0.476234	0.702967	0.0852549	0.938208	0.0345734	0.899105	0.64226	0.309301	0.40699	0.761774	0.00270363	0.93248	0.162443	0.897771
HSAP0406S00000312	-0.330346	0.93582	0.204152	0.900255	-0.128702	0.938208	0.215989	0.856252	-0.224653	0.93178	0.0796098	0.897037	-0.144147	0.93248	0.352252	0.80071
HSAP0406S00000313	-0.112559	0.93582	-0.208121	0.900255	-0.138093	0.938208	-0.0422811	0.899105	-0.0513873	0.93178	-0.247122	0.897037	-0.0163996	0.93248	-0.141102	0.897771
HSAP0406S00000314	-0.0949562	0.93582	-0.122263	0.900255	-0.248532	0.938208	0.0239148	0.899105	-0.34349	0.93178	0.227759	0.897037	-0.15326	0.93248	-0.0669277	0.897771
HSAP0406S00000317	-0.638889	0.939672	-0.422312	0.900255	-0.538196	0.938208	-0.302702	0.899105	-0.537384	0.93178	-0.654419	0.901219	-0.301751	0.93248	-0.333292	0.897771
HSAP0406S00000318	-0.0338322	0.93582	-0.124225	0.900255	-0.0412498	0.938208	-0.340726	0.899273	-0.197619	0.93178	-0.303166	0.897037	0.0314592	0.93248	-0.124213	0.897771
HSAP0406S00000319	-0.0765975	0.93582	-0.142082	0.900255	-0.128473	0.938208	-0.143529	0.899105	-0.115835	0.93178	-0.0495704	0.897037	-0.150771	0.93248	-0.228203	0.897771
HSAP0406S00000320	-0.0986192	0.93582	-0.302045	0.900255	-0.0757695	0.938208	-0.347475	0.899273	-0.224812	0.93178	-0.313116	0.897037	-0.0367676	0.93248	-0.662974	0.907172
HSAP0406S00000321	-0.188553	0.93582	-0.48869	0.900255	-0.228336	0.938208	-0.0982495	0.899105	-0.350119	0.93178	-0.249639	0.897037	-0.27418	0.93248	-0.556258	0.900188
HSAP0406S00000322	-0.684906	0.942969	-0.403621	0.900255	-0.587665	0.938366	-0.466887	0.901734	-0.576298	0.932941	-0.21486	0.897037	-0.483164	0.93248	-0.686884	0.909263
HSAP0406S00000324	1.37144	0.00157538	1.08121	0.178689	1.06163	0.0134278	0.7869	0.433381	1.19836	0.000261643	1.09086	0.138992	1.10316	0.000222041	0.306109	0.841086
HSAP0406S00000326	-0.438256	0.93582	-0.277541	0.900255	-0.414362	0.938208	-0.193471	0.899105	-0.0978029	0.93178	-0.352639	0.897037	-0.15808	0.93248	0.0395109	0.897771
HSAP0406S00000327	0.127847	0.93582	0.0301319	0.900255	0.12	0.938208	-0.0400736	0.899105	-0.0819697	0.93178	0.260018	0.897037	0.130324	0.93248	0.185885	0.897771
HSAP0406S00000329	-0.0492521	0.93582	0.0449683	0.900255	0.00734438	0.938208	0.133603	0.886775	0.0714068	0.93178	-0.0287208	0.897037	0.0848316	0.93248	-0.0745604	0.897771
HSAP0406S00000331	0.441567	0.753152	0.736663	0.403366	0.519381	0.644198	0.523413	0.654509	1.21416	0	0.888721	0.241694	0.769304	0.017705	0.375067	0.780061
HSAP0406S00000332	0.658748	0.32911	0.428086	0.755242	0.860437	0.109383	0.457034	0.706794	0.507617	0.603976	0.440867	0.722718	0.210282	0.93248	0.110836	0.897771
HSAP0406S00000336	-0.392345	0.93582	0.0401144	0.900255	-0.518245	0.938208	0.0806444	0.899105	-0.432974	0.93178	0.270342	0.891554	-0.327116	0.93248	0.0703677	0.897771
HSAP0406S00000337	0.0466439	0.93582	0.0361937	0.900255	0.0444305	0.938208	-0.0674936	0.899105	0.14097	0.93178	-0.285054	0.897037	0.0398409	0.93248	-0.0230985	0.897771
HSAP0406S00000339	0.795181	0.149096	0.511634	0.662207	0.647047	0.40283	1.23555	0.185437	0.508843	0.60097	0.294393	0.874671	0.230759	0.93248	0.868053	0.303663
HSAP0406S00000341	0.874962	0.0822021	0.460887	0.722081	0.851845	0.118142	0.531414	0.648446	0.78176	0.108474	0.268952	0.892326	0.882297	0.00344145	0.455589	0.690674
HSAP0406S00000342	-0.0624874	0.93582	0.472877	0.70719	-0.0320115	0.938208	0.279902	0.827037	-0.192455	0.93178	0.512204	0.630363	-0.101921	0.93248	0.415418	0.735315
HSAP0406S00000343	1.04419	0.0154356	0.262753	0.897909	1.01814	0.0227762	0.170712	0.874817	1.05545	0.00529041	0.0351069	0.897037	0.627007	0.131995	0.284516	0.860372
HSAP0406S00000346	-0.122272	0.93582	-0.220968	0.900255	-0.100083	0.938208	-0.267614	0.899105	-0.234574	0.93178	-0.295924	0.897037	-0.361491	0.93248	-0.325228	0.897771
HSAP0406S00000347	-0.182187	0.93582	-0.1239	0.900255	-0.208175	0.938208	-0.0240809	0.899105	-0.279512	0.93178	0.166404	0.897037	-0.136746	0.93248	-0.0321335	0.897771
HSAP0406S00000354	-0.137389	0.93582	0.429602	0.754542	-0.519835	0.938208	0.216581	0.856216	-0.351352	0.93178	0.509595	0.634192	-0.294968	0.93248	0.420638	0.730443
HSAP0406S00000355	0.57706	0.481906	1.73198	0.0227061	0.462857	0.741357	1.22379	0.189644	0.503699	0.614791	1.70121	0.0164272	0.714379	0.0435706	1.41974	0.110492
HSAP0406S00000356	-0.0555091	0.93582	2.02286	0.00827638	-0.0935428	0.938208	0.985241	0.299225	2.17505	0	1.97897	0.00861657	0.778489	0.0155178	1.09836	0.198311
HSAP0406S00000358	1.1358	0.00541059	1.61697	0.0350789	1.15809	0.00409707	1.07652	0.24992	0.557586	0.47869	1.38509	0.0546564	0.155076	0.93248	1.24753	0.152181
HSAP0406S00000359	1.1093	0.00757182	0.930769	0.257826	0.876003	0.0943583	0.942222	0.322833	0.735381	0.161812	0.836908	0.274796	0.178023	0.93248	0.544733	0.587766
HSAP0406S00000360	0.419885	0.789572	1.88143	0.0142539	-0.257705	0.938208	1.03243	0.270854	-0.405472	0.93178	1.91288	0.00893304	-0.385812	0.93248	1.51242	0.0900612
HSAP0406S00000361	0.652352	0.340755	2.7574	0	0.242256	0.938208	2.03581	0.0266702	0.41742	0.81557	2.58396	0	0.529583	0.330173	1.88986	0.0310857
HSAP0406S00000362	0.905422	0.0631509	1.73787	0.0220376	0.157787	0.938208	1.04088	0.267154	0.532202	0.540571	1.57344	0.0258945	0.190422	0.93248	1.16886	0.17608
HSAP0406S00000364	0.335983	0.931751	0.845556	0.309572	-0.38176	0.938208	0.410283	0.741072	-0.264533	0.93178	0.714221	0.389204	-0.196595	0.93248	0.548534	0.583075
HSAP0406S00000365	0.0447492	0.93582	-0.23567	0.900255	-0.0756914	0.938208	-0.510416	0.903488	-0.0131853	0.93178	-0.132766	0.897037	-0.116057	0.93248	-0.52961	0.899266
HSAP0406S00000366	-0.314183	0.93582	-0.437926	0.900255	-0.333572	0.938208	-0.321976	0.899273	-0.388359	0.93178	-0.437858	0.897037	-0.438653	0.93248	-0.434064	0.897771
HSAP0406S00000369	0.37008	0.877526	0.388356	0.798593	0.134792	0.938208	0.0362067	0.899105	0.725515	0.172854	0.0187173	0.897037	0.343021	0.882435	0.51524	0.623767
HSAP0406S00000370	-0.292092	0.93582	-0.657007	0.904878	-0.141384	0.938208	-0.185592	0.899105	-0.190077	0.93178	-0.691433	0.902602	-0.0344708	0.93248	0.225904	0.897771
HSAP0406S00000372	0.489655	0.656578	0.18326	0.900255	0.524762	0.631838	0.20336	0.860916	0.353389	0.93178	0.369742	0.802758	0.4543	0.553878	0.0533758	0.897771
HSAP0406S00000373	-0.39341	0.93582	-0.267741	0.900255	-0.178393	0.938208	-0.240501	0.899105	-0.333106	0.93178	-0.614433	0.899091	-0.28149	0.93248	-0.493261	0.897806
HSAP0406S00000374	0.117783	0.93582	0.180587	0.900255	0.278534	0.938208	-0.0424339	0.899105	-0.282678	0.93178	0.288517	0.879448	0.267077	0.93248	0.33808	0.813454
HSAP0406S00000375	0.850216	0.0993805	0.965623	0.236157	0.87224	0.0993868	0.936556	0.326249	0.0418194	0.93178	1.06109	0.153595	0.658261	0.0925043	1.09015	0.20216
HSAP0406S00000378	0.415477	0.797936	1.36369	0.0830464	0.248872	0.938208	1.01199	0.283271	0.101091	0.93178	1.64079	0.0177482	0.0946391	0.93248	1.01667	0.229044
HSAP0406S00000379	-0.0550674	0.93582	0.64294	0.502203	0.432429	0.797641	0.116424	0.891116	0.370488	0.920121	0.671611	0.435807	-0.239248	0.93248	-0.19907	0.897771
HSAP0406S00000380	0.48399	0.669633	0.746937	0.395902	0.0181125	0.938208	0.66989	0.526817	0.109474	0.93178	0.498318	0.649754	-0.17557	0.93248	0.961965	0.254961
HSAP0406S00000381	0.69703	0.269553	0.506513	0.669386	0.724817	0.273683	0.753544	0.462906	0.481258	0.668501	0.516371	0.624142	0.96403	0.00137251	0.827841	0.32631
HSAP0406S00000382	-0.221996	0.93582	0.51969	0.651809	-0.237207	0.938208	0.366616	0.776726	-0.267929	0.93178	0.57239	0.545924	0.351026	0.860513	0.796889	0.349211
HSAP0406S00000383	-0.163952	0.93582	-0.154826	0.900255	-0.323205	0.938208	-0.127589	0.899105	-0.108958	0.93178	-0.0892461	0.897037	-0.176088	0.93248	-0.027563	0.897771
HSAP0406S00000385	-0.211991	0.93582	0.324492	0.854584	0.00378487	0.938208	1.11219	0.231445	-0.237961	0.93178	0.711739	0.392493	0.185373	0.93248	0.894389	0.289977
HSAP0406S00000388	0.563992	0.506279	0.570535	0.590674	0.603792	0.477217	0.659669	0.537528	0.596818	0.398986	0.306908	0.863752	0.285101	0.93248	0.493427	0.645721
HSAP0406S00000389	0.152171	0.93582	0.0220062	0.900255	0.237747	0.938208	0.0717318	0.899105	0.380284	0.897015	0.123568	0.897037	0.145795	0.93248	0.0145108	0.897771
HSAP0406S00000390	1.06212	0.0120782	-0.058489	0.900255	0.966704	0.0395636	0.220876	0.854163	1.2822	0	-0.140651	0.897037	0.679942	0.0680117	0.161433	0.897771
HSAP0406S00000391	0.921199	0.0531483	0.346495	0.837419	0.640921	0.414801	0.57672	0.613037	0.615467	0.360808	0.335065	0.837928	0.515614	0.367866	0.679356	0.446298
HSAP0406S00000392	-0.363481	0.93582	0.104206	0.900255	-0.373427	0.938208	0.445192	0.714521	-0.321254	0.93178	-0.000981653	0.897037	-0.228535	0.93248	0.272858	0.867882
HSAP0406S00000393	0.0788092	0.93582	0.0696522	0.900255	0.0206195	0.938208	0.124046	0.889928	0.0603548	0.93178	0.205815	0.897037	0.119766	0.93248	0.111184	0.897771
HSAP0406S00000394	-0.15549	0.93582	-0.034171	0.900255	-0.150272	0.938208	0.706818	0.497777	-0.126034	0.93178	0.0223514	0.897037	-0.0242215	0.93248	0.471296	0.672842
HSAP0406S00000398	0.185006	0.93582	-0.485263	0.900255	0.155344	0.938208	-0.339288	0.899273	0.0359809	0.93178	-0.437132	0.897037	-0.051434	0.93248	-0.502438	0.898686
HSAP0406S00000399	0.406412	0.813761	1.39588	0.0775333	0.54851	0.587774	1.2352	0.185437	0.714871	0.187359	1.28807	0.075849	0.251692	0.93248	1.24476	0.152212
HSAP0406S00000400	-0.151593	0.93582	0.548211	0.618883	-0.254044	0.938208	0.434434	0.721137	0.120611	0.93178	0.526361	0.612058	0.155351	0.93248	0.730672	0.398382
HSAP0406S00000401	0.335426	0.932392	0.541374	0.627473	0.53499	0.613913	1.39341	0.13056	0.510841	0.594413	0.700031	0.401568	0.429492	0.629435	1.66651	0.0566463
HSAP0406S00000407	-0.0119968	0.93582	-0.797709	0.913564	-0.015307	0.938208	0.0166523	0.899105	0.370786	0.919945	-0.508725	0.897037	0.375191	0.794293	-0.460585	0.897771
HSAP0406S00000408	-0.304359	0.93582	0.0365206	0.900255	-0.426431	0.938208	-0.481503	0.902117	-0.130414	0.93178	0.129949	0.897037	-0.169134	0.93248	0.329984	0.820805
HSAP0406S00000410	0.494286	0.648899	0.92774	0.260192	0.383668	0.879417	0.70491	0.498926	0.187321	0.93178	0.849105	0.26757	-0.0244297	0.93248	0.854127	0.31097
HSAP0406S00000411	-0.168453	0.93582	0.275564	0.889576	-0.276303	0.938208	0.174951	0.872722	-0.106544	0.93178	0.553035	0.572279	-0.0519057	0.93248	0.10899	0.897771
HSAP0406S00000412	-0.275447	0.93582	-0.68795	0.905762	-0.613407	0.939457	-0.539254	0.905949	-0.319657	0.93178	-0.624196	0.89953	-0.370906	0.93248	-0.634135	0.904855
HSAP0406S00000413	-0.0933007	0.93582	1.26751	0.108839	0.0803269	0.938208	0.442239	0.716538	-0.204538	0.93178	1.25744	0.0842553	-0.136344	0.93248	0.611975	0.513477
HSAP0406S00000414	0.414856	0.798783	0.218083	0.900255	0.948927	0.0468944	0.308521	0.813865	1.05796	0.00517258	0.598738	0.517362	1.24095	0	0.0392029	0.897771
HSAP0406S00000417	0.227832	0.93582	1.26595	0.109151	0.831231	0.140016	1.22505	0.189644	1.07344	0.00398048	1.18082	0.107789	0.594929	0.186019	1.33315	0.13146
HSAP0406S00000418	0.795551	0.148662	0.202735	0.900255	1.15198	0.00430269	0.519338	0.656135	1.15274	0.00167691	0.277161	0.8879	2.16901	0	0.744854	0.384766
HSAP0406S00000419	0.451648	0.733091	0.985228	0.222329	0.472575	0.726739	1.87733	0.0323427	0.199722	0.93178	1.13052	0.125578	0.285111	0.93248	2.22635	0.0128864
HSAP0406S00000421	-0.145628	0.93582	0.22231	0.900255	-0.268301	0.938208	1.0554	0.260272	-0.303264	0.93178	0.384629	0.787547	-0.0666329	0.93248	0.772997	0.364173
HSAP0406S00000423	0.375257	0.870918	0.0580301	0.900255	0.501582	0.677551	0.850156	0.385398	0.324594	0.93178	-0.252414	0.897037	0.14834	0.93248	1.35456	0.124514
HSAP0406S00000424	0.17316	0.93582	0.334348	0.847905	-0.0502284	0.938208	0.0320839	0.899105	-0.147648	0.93178	0.297492	0.872414	0.0336568	0.93248	-0.0986847	0.897771
HSAP0406S00000425	0.083182	0.93582	0.438405	0.746022	0.259926	0.938208	0.969454	0.308523	-0.205185	0.93178	0.316839	0.853804	0.363289	0.827161	0.983349	0.246216
HSAP0406S00000426	0.653416	0.33923	1.92514	0.0125148	0.892833	0.0814869	1.34344	0.144043	0.338559	0.93178	1.90091	0.00942184	0.0574967	0.93248	1.22247	0.160155
HSAP0406S00000428	0.273271	0.93582	1.23442	0.119015	0.102768	0.938208	1.1458	0.215157	0.36666	0.929165	1.19701	0.102591	0.0535821	0.93248	1.16968	0.176051
HSAP0406S00000430	-0.24041	0.93582	-0.28006	0.900255	-0.162227	0.938208	-0.032082	0.899105	-0.164963	0.93178	-0.284831	0.897037	-0.192244	0.93248	-0.030866	0.897771
HSAP0406S00000433	0.263083	0.93582	0.164695	0.900255	0.0975347	0.938208	2.11911	0.0231803	-0.125866	0.93178	0.401023	0.768061	0.212542	0.93248	2.07998	0.0190004
HSAP0406S00000434	-0.12217	0.93582	-0.0987189	0.900255	-0.0688668	0.938208	0.431605	0.724495	-0.147401	0.93178	-0.200184	0.897037	-0.0970611	0.93248	0.25411	0.885039
HSAP0406S00000436	0.186833	0.93582	1.74841	0.0204242	0.0653753	0.938208	0.670508	0.526584	-0.0442289	0.93178	1.69058	0.016502	0.0216219	0.93248	0.60538	0.51995
HSAP0406S00000438	0.471324	0.695173	0.0347436	0.900255	0.538641	0.606611	1.3011	0.158636	0.281612	0.93178	0.0112992	0.897037	0.520052	0.353031	1.43581	0.107344
HSAP0406S00000439	0.222729	0.93582	1.25506	0.111776	-0.160538	0.938208	1.7741	0.0392661	0.0733724	0.93178	1.09458	0.137741	2.18269	0	1.76812	0.0396481
HSAP0406S00000444	1.0702	0.0112246	2.50944	0.00352864	0.663979	0.374851	2.72028	0.0105149	0.714367	0.187383	2.82031	0	0.340279	0.891177	3.05328	0
HSAP0406S00000447	0.233977	0.93582	1.17273	0.141986	-0.123656	0.938208	1.44848	0.114461	-0.0242345	0.93178	1.24242	0.0882461	0.055209	0.93248	1.67579	0.0556112
HSAP0406S00000449	1.90122	0	1.23342	0.119015	2.262	0	1.69204	0.0528296	2.18962	0	1.192	0.103732	2.21828	0	1.53422	0.0858366
HSAP0406S00000450	0.206885	0.93582	0.151841	0.900255	-0.0681326	0.938208	0.531329	0.648446	0.202219	0.93178	0.597598	0.519079	0.455846	0.548519	0.779068	0.360136
HSAP0406S00000451	0.756369	0.19163	0.784462	0.363686	0.671196	0.365075	0.516262	0.658318	0.792644	0.100624	0.646409	0.46315	0.428869	0.630082	0.555943	0.574303
HSAP0406S00000454	0.0324263	0.93582	0.106572	0.900255	0.0755376	0.938208	0.0158022	0.899105	0.229861	0.93178	0.16815	0.897037	0.121755	0.93248	0.12281	0.897771
HSAP0406S00000458	0.813306	0.130084	0.439166	0.745943	0.827563	0.145298	1.4094	0.124233	0.571873	0.452973	0.277725	0.887324	0.930149	0.00189332	1.64127	0.058901
HSAP0406S00000459	-0.516194	0.93582	-0.622521	0.902223	-0.599325	0.93873	-0.42296	0.89976	-0.583953	0.933194	-0.4776	0.897037	-0.448093	0.93248	-0.426639	0.897771
HSAP0406S00000461	0.0398364	0.93582	0.118006	0.900255	0.173553	0.938208	0.0692027	0.899105	0.0889259	0.93178	0.204854	0.897037	0.126301	0.93248	0.0324999	0.897771
HSAP0406S00000462	-0.208584	0.93582	-0.184602	0.900255	-0.371636	0.938208	-0.603062	0.909748	-0.273419	0.93178	-0.258811	0.897037	-0.106831	0.93248	-0.261708	0.897771
HSAP0406S00000463	0.546716	0.54346	0.225471	0.900255	0.752259	0.239375	0.569992	0.618289	0.554607	0.485338	0.0408851	0.897037	0.439842	0.599312	0.476285	0.666483
HSAP0406S00000464	0.337421	0.930576	0.141715	0.900255	0.172701	0.938208	0.426321	0.729128	0.147257	0.93178	0.139468	0.897037	0.119927	0.93248	0.334902	0.815262
HSAP0406S00000465	0.447209	0.742767	0.705832	0.437024	0.385263	0.876124	0.639295	0.557793	-0.16835	0.93178	0.749748	0.352097	-0.300047	0.93248	0.762856	0.368097
HSAP0406S00000466	0.887026	0.0741032	0.066118	0.900255	0.976173	0.0365727	1.05011	0.263456	1.03762	0.0066493	0.18887	0.897037	0.786283	0.0137556	1.06305	0.209451
HSAP0406S00000467	0.516217	0.602759	0.76931	0.374921	0.157737	0.938208	0.508383	0.664971	0.273319	0.93178	0.801512	0.306057	0.148224	0.93248	0.563086	0.566443
HSAP0406S00000470	0.216722	0.93582	0.404864	0.783884	-0.27464	0.938208	1.22783	0.188954	-0.318547	0.93178	0.353424	0.821329	-0.00237999	0.93248	0.978234	0.247903
HSAP0406S00000472	0.13673	0.93582	0.149369	0.900255	0.196173	0.938208	0.222881	0.853715	0.0450988	0.93178	0.107283	0.897037	-0.021897	0.93248	-0.0481332	0.897771
HSAP0406S00000476	-0.0529066	0.93582	1.38162	0.0806563	0.128549	0.938208	1.34123	0.144043	0.0548519	0.93178	1.30131	0.0725966	0.0302726	0.93248	1.31781	0.135095
HSAP0406S00000478	-0.432514	0.93582	-0.57691	0.901164	-0.218028	0.938208	-1.03956	0.948242	-0.308086	0.93178	-0.46883	0.897037	-0.397632	0.93248	-0.557409	0.900188
HSAP0406S00000479	0.752373	0.195565	0.241224	0.900255	0.267475	0.938208	0.900458	0.347571	0.459794	0.718333	0.0736882	0.897037	-0.0996441	0.93248	0.869008	0.303157
HSAP0406S00000480	0.355344	0.904377	0.00564775	0.900255	0.0741656	0.938208	0.998683	0.290981	-0.0555145	0.93178	-0.0604529	0.897037	-0.14077	0.93248	0.7526	0.377577
HSAP0406S00000481	0.859207	0.0922852	0.83248	0.31758	0.719187	0.28498	0.596329	0.595122	0.72317	0.17652	0.756225	0.346194	1.97585	0	1.145	0.182218
HSAP0406S00000482	-0.0191656	0.93582	-0.0627824	0.900255	0.0731814	0.938208	0.426118	0.729128	0.12983	0.93178	-0.167339	0.897037	0.0427382	0.93248	0.212277	0.897771
HSAP0406S00000483	0.877261	0.0809949	1.56594	0.0440282	0.604924	0.475342	1.3052	0.156827	0.829093	0.0719915	1.57852	0.0253591	1.29593	0	1.43365	0.107753
HSAP0406S00000493	0.723221	0.232765	1.20772	0.129434	0.384527	0.877447	2.52664	0.0112984	0.255503	0.93178	1.42369	0.0475043	0.0157309	0.93248	2.71568	0.00428065
HSAP0406S00000494	0.566292	0.501253	0.628107	0.518133	0.931036	0.0572259	1.93201	0.0296379	1.07141	0.00454293	0.70914	0.394945	0.51914	0.356261	2.01966	0.0240054
HSAP0406S00000496	0.599672	0.435888	2.64037	0.00219428	0.226593	0.938208	2.1247	0.0231803	0.257177	0.93178	2.68476	0	0.483408	0.464042	2.26436	0.0116053
HSAP0406S00000497	-0.200366	0.93582	-0.461962	0.900255	-0.0599581	0.938208	-0.628694	0.910504	-0.0465443	0.93178	-0.37585	0.897037	-0.228209	0.93248	-0.705612	0.910543
HSAP0406S00000499	-0.57594	0.93582	-0.605807	0.902098	-0.399182	0.938208	-0.602652	0.909748	-0.200121	0.93178	-0.448839	0.897037	-0.306017	0.93248	-0.54028	0.899266
HSAP0406S00000500	0.652695	0.340022	1.39966	0.0765027	0.590462	0.500767	0.829461	0.401119	0.396674	0.859863	1.32113	0.0657364	0.214865	0.93248	1.05638	0.211705
HSAP0406S00000502	-0.325894	0.93582	-0.129857	0.900255	-0.468703	0.938208	-0.20427	0.899105	-0.336883	0.93178	-0.129375	0.897037	-0.333648	0.93248	-0.0497214	0.897771
HSAP0406S00000504	-0.230306	0.93582	-0.159511	0.900255	-0.0700644	0.938208	-0.144453	0.899105	-0.125463	0.93178	-0.174166	0.897037	-0.119591	0.93248	-0.236507	0.897771
HSAP0406S00000505	0.0726741	0.93582	0.287408	0.879146	0.266305	0.938208	-0.0530088	0.899105	0.0615309	0.93178	0.314943	0.854977	0.104815	0.93248	-0.291576	0.897771
HSAP0406S00000507	0.391635	0.841848	0.166929	0.900255	0.557346	0.569789	0.240352	0.846813	0.335493	0.93178	0.134943	0.897037	0.514396	0.370995	0.188135	0.897771
HSAP0406S00000508	0.713553	0.243844	0.89301	0.280417	0.75189	0.239678	0.747842	0.466931	0.54395	0.510565	0.689909	0.415854	0.729332	0.0336219	0.585802	0.541109
HSAP0406S00000509	0.733406	0.218846	1.47159	0.0610367	0.651955	0.394992	0.288724	0.822413	0.112178	0.93178	1.52936	0.0319065	-0.11898	0.93248	0.371445	0.78269
HSAP0406S00000510	0.188259	0.93582	0.407492	0.780724	0.774367	0.212722	0.685384	0.514385	0.000814324	0.93178	0.710758	0.393751	0.300433	0.93248	0.515968	0.622966
HSAP0406S00000511	3.00401	0	1.61111	0.0351467	0.744599	0.248562	2.72933	0.0105149	0.690806	0.222957	1.53755	0.0311034	0.644552	0.109156	3.21174	0
HSAP0406S00000512	0.636835	0.365959	2.181	0.00718207	0.316179	0.938208	1.58832	0.0734741	0.189796	0.93178	2.32791	0.0028321	0.22133	0.93248	1.69412	0.0514406
HSAP0406S00000513	0.0848249	0.93582	0.358568	0.827385	0.250186	0.938208	0.264928	0.833272	0.174732	0.93178	0.356504	0.817539	0.0840508	0.93248	0.434293	0.712981
HSAP0406S00000515	0.156286	0.93582	-0.0330994	0.900255	0.200372	0.938208	0.232159	0.850069	-0.107412	0.93178	0.247072	0.897037	2.34915	0	-0.00403458	0.897771
HSAP0406S00000518	-0.147149	0.93582	0.191307	0.900255	-0.0058445	0.938208	0.129103	0.887557	0.238123	0.93178	0.310264	0.859508	-0.109422	0.93248	0.263669	0.876138
HSAP0406S00000519	0.23915	0.93582	1.35286	0.0862865	0.0919652	0.938208	1.08498	0.244058	0.314305	0.93178	1.22556	0.0919196	0.483021	0.465429	1.35976	0.124032
HSAP0406S00000520	0.214609	0.93582	1.56419	0.0440282	0.0152851	0.938208	1.13353	0.221306	0.209606	0.93178	1.48069	0.03839	0.384383	0.770434	1.17559	0.174115
HSAP0406S00000521	0.30974	0.93582	0.277571	0.88791	0.268729	0.938208	0.745325	0.468573	0.534433	0.533512	0.169407	0.897037	0.155837	0.93248	0.982685	0.246216
HSAP0406S00000522	-0.255329	0.93582	-0.397369	0.900255	-0.364443	0.938208	-0.117442	0.899105	-0.447257	0.93178	-0.315659	0.897037	-0.241429	0.93248	0.0180617	0.897771
HSAP0406S00000523	0.688805	0.28039	-0.0542536	0.900255	0.408912	0.838307	-0.280972	0.899105	0.194867	0.93178	-0.292171	0.897037	0.0961468	0.93248	0.00999112	0.897771
HSAP0406S00000524	0.325137	0.93582	0.236982	0.900255	0.346755	0.932628	-0.112812	0.899105	0.227872	0.93178	0.184981	0.897037	0.269897	0.93248	0.123228	0.897771
HSAP0406S00000525	0.868073	0.0865989	1.40959	0.0742052	0.177425	0.938208	1.44971	0.114318	0.525068	0.556365	1.28557	0.0768145	0.164507	0.93248	1.78374	0.0364278
HSAP0406S00000526	-0.0644403	0.93582	-0.644204	0.903477	-0.0851445	0.938208	-0.697167	0.91603	0.0528772	0.93178	-0.508274	0.897037	-0.202867	0.93248	-0.433218	0.897771
HSAP0406S00000528	0.307788	0.93582	0.317317	0.859951	0.427291	0.805767	0.410067	0.741211	0.340657	0.93178	0.137788	0.897037	0.125509	0.93248	0.200415	0.897771
HSAP0406S00000530	0.227943	0.93582	0.361396	0.823309	0.0790477	0.938208	0.935509	0.326475	-0.0389269	0.93178	0.267833	0.893432	-0.113214	0.93248	0.869775	0.302992
HSAP0406S00000531	1.4597	0	0.339518	0.842314	1.35776	0	0.891659	0.353639	1.64364	0	0.253005	0.897037	1.24701	0	0.915949	0.280449
HSAP0406S00000532	0.507087	0.62077	0.470607	0.710535	0.732142	0.264137	0.785156	0.435795	1.50608	0	0.864656	0.257943	0.62317	0.13755	0.191284	0.897771
HSAP0406S00000533	0.522519	0.593719	-0.564228	0.901009	0.0196134	0.938208	-0.166308	0.899105	-0.02463	0.93178	-0.564114	0.897037	0.229045	0.93248	-0.233082	0.897771
HSAP0406S00000536	0.597308	0.439912	0.132935	0.900255	-0.0573245	0.938208	0.252098	0.839913	-0.00527667	0.93178	-0.0326975	0.897037	0.387692	0.760943	0.191037	0.897771
HSAP0406S00000537	0.0420558	0.93582	0.36132	0.823309	-0.0225419	0.938208	0.85655	0.380846	0.489392	0.652156	0.535381	0.599406	0.481502	0.470113	1.27957	0.14407
HSAP0406S00000538	-0.595669	0.936668	-0.605727	0.902098	-0.823883	0.956912	-0.318417	0.899273	-0.675304	0.937607	-0.583293	0.897239	-0.427995	0.93248	-0.154886	0.897771
HSAP0406S00000540	-0.255024	0.93582	-0.271079	0.900255	-0.252817	0.938208	-0.135921	0.899105	-0.159866	0.93178	-0.204883	0.897037	-0.213007	0.93248	-0.384893	0.897771
HSAP0406S00000541	-0.0273335	0.93582	-0.473433	0.900255	-0.218028	0.938208	-0.297433	0.899105	0.0638609	0.93178	-0.220494	0.897037	-0.013087	0.93248	-0.255849	0.897771
HSAP0406S00000542	-0.397638	0.93582	0.692229	0.450844	-0.425394	0.938208	-0.439892	0.899867	-0.364561	0.93178	0.574468	0.543709	-0.390275	0.93248	-0.269535	0.897771
HSAP0406S00000545	0.5592	0.516657	0.248444	0.900255	0.306557	0.938208	-0.0957114	0.899105	0.720882	0.179467	0.121731	0.897037	0.265998	0.93248	-0.221946	0.897771
HSAP0406S00000546	-0.0239165	0.93582	-0.391495	0.900255	-0.0191144	0.938208	-0.315407	0.899273	0.223615	0.93178	-0.504491	0.897037	0.167197	0.93248	-0.312474	0.897771
HSAP0406S00000547	0.285918	0.93582	0.412978	0.774509	0.444261	0.776153	0.749573	0.465856	0.343394	0.93178	0.550566	0.575045	0.312629	0.93248	0.498163	0.641063
HSAP0406S00000550	0.00458489	0.93582	0.459926	0.723432	0.269635	0.938208	0.488007	0.680594	-0.209205	0.93178	-0.451355	0.897037	0.0770612	0.93248	0.202291	0.897771
HSAP0406S00000555	-0.477107	0.93582	0.074034	0.900255	-0.431582	0.938208	0.189974	0.866981	-0.225143	0.93178	0.0965464	0.897037	-0.294185	0.93248	0.0430448	0.897771
HSAP0406S00000559	0.152075	0.93582	0.292163	0.876898	0.0673404	0.938208	0.424886	0.730042	-0.101015	0.93178	0.202104	0.897037	-0.23049	0.93248	0.467038	0.67743
HSAP0406S00000565	0.253306	0.93582	0.435809	0.748408	0.2561	0.938208	0.804343	0.420916	0.308635	0.93178	0.459027	0.699568	0.33775	0.897223	0.742522	0.386035
HSAP0406S00000566	0.261946	0.93582	-0.0785205	0.900255	0.291809	0.938208	-0.0194901	0.899105	-0.128782	0.93178	-0.205426	0.897037	-0.379842	0.93248	-0.066619	0.897771
HSAP0406S00000568	1.29178	0.00233739	1.057	0.186403	1.0193	0.022304	2.23229	0.0162665	0.547836	0.501701	1.13956	0.12149	1.06499	0.000410243	2.7762	0.00159219
HSAP0406S00000569	0.24073	0.93582	1.07947	0.17913	0.307114	0.938208	0.882889	0.358946	0.278817	0.93178	1.0474	0.160817	-0.10053	0.93248	1.20515	0.164286
HSAP0406S00000570	-0.0240354	0.93582	1.49692	0.0548829	0.0520383	0.938208	0.566955	0.621176	0.236564	0.93178	1.56457	0.0279492	0.339673	0.892318	0.468176	0.676362
HSAP0406S00000571	0.112201	0.93582	1.10712	0.166529	-0.246161	0.938208	1.66365	0.0587439	-0.249021	0.93178	1.05449	0.157044	-0.0681256	0.93248	1.7259	0.0470872
HSAP0406S00000572	-0.0984861	0.93582	-0.172267	0.900255	-0.45788	0.938208	-0.279914	0.899105	-0.404971	0.93178	-0.186018	0.897037	-0.277352	0.93248	-0.284762	0.897771
HSAP0406S00000573	0.245833	0.93582	0.571456	0.58956	-0.282056	0.938208	0.582287	0.607943	0.0052957	0.93178	0.696827	0.405179	0.421815	0.650819	0.961607	0.254961
HSAP0406S00000574	-0.182996	0.93582	-0.0531677	0.900255	-0.358912	0.938208	-0.024019	0.899105	-0.234799	0.93178	-0.298242	0.897037	-0.414503	0.93248	0.0145075	0.897771
HSAP0406S00000576	0.799137	0.144919	1.40029	0.0765027	0.52844	0.623255	1.61203	0.0669244	0.469503	0.69517	1.51103	0.0338654	0.252226	0.93248	1.82264	0.0334151
HSAP0406S00000577	0.311557	0.93582	0.382188	0.804119	0.334665	0.938208	-0.290538	0.899105	0.22157	0.93178	0.429394	0.737068	0.317637	0.93248	-0.202478	0.897771
HSAP0406S00000579	0.182797	0.93582	-0.0206103	0.900255	0.210167	0.938208	-0.15632	0.899105	-0.104253	0.93178	-0.0645776	0.897037	-0.166409	0.93248	-0.359119	0.897771
HSAP0406S00000580	0.636047	0.367887	0.23422	0.900255	1.05078	0.0154782	-0.355146	0.899273	0.620159	0.350569	-0.0155416	0.897037	0.297106	0.93248	-0.413406	0.897771
HSAP0406S00000581	0.309719	0.93582	0.730304	0.409367	0.253751	0.938208	0.360994	0.780759	0.136512	0.93178	0.652108	0.457198	0.91846	0.00199094	0.550842	0.580438
HSAP0406S00000582	0.222543	0.93582	-0.240135	0.900255	0.0053389	0.938208	-0.179135	0.899105	-0.0367211	0.93178	-0.147113	0.897037	0.432983	0.618745	-0.273624	0.897771
HSAP0406S00000584	-0.165143	0.93582	-0.464854	0.900255	-0.469607	0.938208	-0.393406	0.899273	-0.284896	0.93178	-0.230494	0.897037	-0.181036	0.93248	-0.413916	0.897771
HSAP0406S00000590	-0.0137892	0.93582	1.20281	0.131678	0.0139121	0.938208	0.650921	0.545324	0.207841	0.93178	1.35833	0.0590528	-0.184901	0.93248	0.784898	0.357503
HSAP0406S00000591	0.0889075	0.93582	-0.165168	0.900255	0.528845	0.623255	0.356394	0.782786	0.0585684	0.93178	0.0172038	0.897037	0.285123	0.93248	0.321357	0.829304
HSAP0406S00000592	0.284674	0.93582	0.642842	0.502203	0.415139	0.828659	0.778279	0.441565	0.0603493	0.93178	0.677676	0.428872	-0.0437392	0.93248	0.641274	0.483525
HSAP0406S00000594	0.0748645	0.93582	-0.359762	0.900255	0.0736655	0.938208	-0.304666	0.899105	0.0841951	0.93178	-0.30382	0.897037	-0.145477	0.93248	0.139789	0.897771
HSAP0406S00000597	0.185433	0.93582	0.211986	0.900255	0.313645	0.938208	0.378337	0.768443	0.142718	0.93178	0.115421	0.897037	0.544536	0.294776	0.219575	0.897771
HSAP0406S00000598	-0.354943	0.93582	-0.461109	0.900255	-0.662199	0.942712	-0.170041	0.899105	-0.657449	0.936311	-0.530617	0.897037	-0.0452896	0.93248	0.222273	0.897771
HSAP0406S00000599	-0.325078	0.93582	-0.471721	0.900255	-0.194331	0.938208	-0.538743	0.905909	-0.312594	0.93178	0.00622238	0.897037	-0.10265	0.93248	-0.236668	0.897771
HSAP0406S00000603	0.42644	0.775675	0.0388779	0.900255	0.018394	0.938208	0.511661	0.662311	-0.141479	0.93178	-0.0643377	0.897037	0.0147475	0.93248	0.737448	0.391129
HSAP0406S00000604	-0.206326	0.93582	-0.0392379	0.900255	-0.317548	0.938208	-0.816143	0.927423	-0.473315	0.93178	-0.337129	0.897037	-0.354592	0.93248	-0.509734	0.898885
HSAP0406S00000605	0.222001	0.93582	0.459941	0.723432	0.0502522	0.938208	0.254118	0.839213	0.143692	0.93178	0.118206	0.897037	0.0792152	0.93248	0.140329	0.897771
HSAP0406S00000606	-0.16301	0.93582	-0.267168	0.900255	0.139946	0.938208	-0.167953	0.899105	0.00592597	0.93178	-0.314803	0.897037	0.138849	0.93248	-0.356821	0.897771
HSAP0406S00000607	0.24218	0.93582	1.59012	0.0387881	0.078536	0.938208	0.823784	0.404967	0.0197196	0.93178	1.44783	0.0437088	0.178447	0.93248	0.708837	0.418475
HSAP0406S00000608	1.82242	0	2.73898	0	1.8917	0	1.78276	0.0392661	1.9644	0	3.00995	0	1.00952	0.000927931	1.66697	0.0564718
HSAP0406S00000609	-0.0128763	0.93582	-0.288172	0.900255	-0.154696	0.938208	-0.183495	0.899105	-0.270714	0.93178	-0.0469942	0.897037	-0.201745	0.93248	-0.161744	0.897771
HSAP0406S00000611	0.131897	0.93582	0.264032	0.896697	0.051212	0.938208	0.153396	0.881255	-0.135691	0.93178	0.380035	0.792832	-0.0946028	0.93248	0.424114	0.726429
HSAP0406S00000612	-0.355241	0.93582	-0.167799	0.900255	-0.131788	0.938208	-0.209586	0.899105	-0.289002	0.93178	-0.303606	0.897037	-0.291267	0.93248	-0.206724	0.897771
HSAP0406S00000613	-0.113185	0.93582	-0.0395036	0.900255	0.0681323	0.938208	0.206764	0.860178	0.0783835	0.93178	-0.273911	0.897037	-0.122184	0.93248	0.32187	0.828874
HSAP0406S00000614	0.132444	0.93582	0.247093	0.900255	0.0653203	0.938208	1.08279	0.245795	-0.0346108	0.93178	0.283694	0.882836	0.847227	0.00629365	1.05352	0.211974
HSAP0406S00000615	-0.294803	0.93582	-0.329138	0.900255	-0.292781	0.938208	-0.411291	0.89976	-0.278689	0.93178	-0.33331	0.897037	-0.208984	0.93248	-0.39611	0.897771
HSAP0406S00000616	0.264971	0.93582	0.153041	0.900255	-0.147043	0.938208	0.959944	0.313422	1.529	0	0.116139	0.897037	0.321891	0.93248	1.24188	0.152848
HSAP0406S00000617	-0.451503	0.93582	-0.426778	0.900255	-0.377203	0.938208	-0.383851	0.899273	-0.0869362	0.93178	-0.456221	0.897037	-0.0347519	0.93248	-0.492383	0.897771
HSAP0406S00000619	0.654729	0.337237	0.390849	0.796162	0.386718	0.874182	0.713196	0.492314	0.501987	0.618699	0.451015	0.710966	0.311218	0.93248	0.490631	0.649869
HSAP0406S00000620	-0.0394704	0.93582	0.293148	0.875858	-0.189621	0.938208	0.289322	0.821784	-0.0861035	0.93178	0.0871347	0.897037	-0.278956	0.93248	0.12443	0.897771
HSAP0406S00000621	0.132107	0.93582	0.10307	0.900255	0.0223352	0.938208	1.46273	0.110147	0.375327	0.90929	0.128916	0.897037	-0.0154728	0.93248	1.05252	0.211974
HSAP0406S00000624	-0.0239664	0.93582	-0.197516	0.900255	0.131003	0.938208	-0.38487	0.899273	-0.0953361	0.93178	-0.328251	0.897037	-0.263408	0.93248	-0.304846	0.897771
HSAP0406S00000628	-0.178207	0.93582	1.00004	0.213514	-0.0142275	0.938208	0.368845	0.775007	-0.0167022	0.93178	0.994683	0.18499	-0.071973	0.93248	0.288088	0.856422
HSAP0406S00000629	-0.145242	0.93582	-0.36267	0.900255	-0.114855	0.938208	-0.100556	0.899105	-0.0643911	0.93178	-0.437074	0.897037	0.19353	0.93248	-0.191991	0.897771
HSAP0406S00000632	0.252498	0.93582	0.451454	0.733853	0.0808086	0.938208	0.588295	0.600608	-0.3643	0.93178	0.418361	0.749634	-0.28252	0.93248	0.582953	0.544731
HSAP0406S00000636	0.328528	0.93582	0.55611	0.608568	0.934676	0.0557704	1.03311	0.2705	0.758253	0.132873	0.846939	0.269155	0.299581	0.93248	0.830559	0.325614
HSAP0406S00000639	-0.376104	0.93582	1.20401	0.13008	-0.236689	0.938208	1.11046	0.231598	-0.465606	0.93178	0.97915	0.191388	-0.0783184	0.93248	1.17951	0.172954
HSAP0406S00000642	-0.106805	0.93582	-0.173263	0.900255	-0.227506	0.938208	0.298335	0.817891	-0.0882379	0.93178	0.0334543	0.897037	-0.045247	0.93248	0.16787	0.897771
HSAP0406S00000643	-0.206715	0.93582	-0.555498	0.901009	-0.205179	0.938208	-0.071442	0.899105	-0.461827	0.93178	-0.593858	0.897249	-0.151969	0.93248	-0.113088	0.897771
HSAP0406S00000644	-0.482576	0.93582	-0.529192	0.900644	-0.234493	0.938208	-0.446596	0.900603	-0.406954	0.93178	-0.186217	0.897037	-0.172755	0.93248	-0.364591	0.897771
HSAP0406S00000645	-0.18799	0.93582	-0.069239	0.900255	0.00866941	0.938208	0.442822	0.715619	-0.198535	0.93178	-0.0586557	0.897037	-0.143932	0.93248	0.303052	0.843677
HSAP0406S00000646	-0.0222455	0.93582	0.0286872	0.900255	0.0194234	0.938208	0.066765	0.899105	0.0765188	0.93178	0.263571	0.895069	-0.0507616	0.93248	-0.114878	0.897771
HSAP0406S00000648	0.751435	0.196549	0.242781	0.900255	-0.133364	0.938208	0.713108	0.492314	-0.296746	0.93178	0.224697	0.897037	-0.218921	0.93248	0.487822	0.65334
HSAP0406S00000649	-0.124093	0.93582	-0.0178982	0.900255	-0.104219	0.938208	0.0894695	0.896537	-0.0326673	0.93178	0.193592	0.897037	0.0101014	0.93248	-0.112971	0.897771
HSAP0406S00000650	0.645842	0.351378	0.0374939	0.900255	0.686675	0.340209	0.627	0.568485	0.495514	0.637107	0.101966	0.897037	0.670166	0.0795153	0.945567	0.263436
HSAP0406S00000651	-0.384712	0.93582	0.106006	0.900255	-0.317322	0.938208	0.589325	0.600178	-0.399475	0.93178	0.155227	0.897037	-0.141005	0.93248	0.486074	0.655404
HSAP0406S00000652	0.523948	0.591742	0.481411	0.698353	0.0835745	0.938208	0.267365	0.833063	0.0839797	0.93178	0.167478	0.897037	0.389118	0.757452	0.505138	0.63323
HSAP0406S00000653	-0.272095	0.93582	-0.0271574	0.900255	-0.223092	0.938208	-0.0593327	0.899105	-0.163755	0.93178	-0.412355	0.897037	-0.268099	0.93248	-0.0693546	0.897771
HSAP0406S00000655	0.355798	0.903923	-0.221075	0.900255	-0.289218	0.938208	-0.0881109	0.899105	0.00196708	0.93178	0.00110711	0.897037	-0.105086	0.93248	0.199825	0.897771
HSAP0406S00000656	-0.369621	0.93582	-0.587899	0.901164	-0.676315	0.943332	-0.741258	0.920248	-0.500371	0.93178	-0.805593	0.913633	-0.332328	0.93248	-0.780962	0.916234
HSAP0406S00000657	0.919466	0.0542253	-0.0374719	0.900255	0.980209	0.0350758	-0.0148697	0.899105	1.17825	0.000778687	0.115679	0.897037	0.950139	0.0016653	-0.359216	0.897771
HSAP0406S00000658	0.00956273	0.93582	0.0195609	0.900255	-0.0750714	0.938208	0.238743	0.847047	0.0285147	0.93178	0.150934	0.897037	0.00569469	0.93248	0.113505	0.897771
HSAP0406S00000660	0.987354	0.0250892	0.395165	0.791951	1.14693	0.00466748	0.27039	0.831502	1.19956	0	0.41428	0.754106	0.911236	0.00199094	0.129619	0.897771
HSAP0406S00000663	0.227754	0.93582	1.05518	0.187005	0.724012	0.275108	1.02464	0.275434	1.05946	0.00499567	1.04129	0.162636	0.67493	0.0747786	1.34241	0.128086
HSAP0406S00000664	0.129455	0.93582	0.6751	0.471043	-0.236674	0.938208	0.649218	0.5464	0.124896	0.93178	0.572878	0.545612	0.127533	0.93248	0.945546	0.263436
HSAP0406S00000666	0.133232	0.93582	-0.0821296	0.900255	0.050778	0.938208	-0.144271	0.899105	-0.293702	0.93178	0.217719	0.897037	0.089235	0.93248	0.138869	0.897771
HSAP0406S00000667	1.24163	0.00267358	1.06812	0.182731	1.1377	0.00491751	0.793595	0.429626	1.17297	0.00100238	1.13391	0.123615	2.231	0	1.37123	0.122201
HSAP0406S00000668	-0.0990652	0.93582	-0.423348	0.900255	-0.142264	0.938208	0.711892	0.493198	-0.231007	0.93178	-0.102031	0.897037	0.0382303	0.93248	0.777034	0.36188
HSAP0406S00000669	0.364407	0.889809	-0.235974	0.900255	0.324817	0.938208	-0.0988959	0.899105	-0.016106	0.93178	-0.238396	0.897037	0.439352	0.600201	-0.10142	0.897771
HSAP0406S00000670	0.103134	0.93582	0.330688	0.852169	0.242234	0.938208	0.253968	0.839213	0.0045989	0.93178	0.29356	0.875089	0.308991	0.93248	0.109198	0.897771
HSAP0406S00000671	-0.455357	0.93582	0.397782	0.789482	-0.630755	0.940599	-0.15757	0.899105	-0.160227	0.93178	0.439768	0.7242	-0.383331	0.93248	0.191139	0.897771
HSAP0406S00000672	0.390999	0.841848	1.24478	0.114702	0.386654	0.874182	0.649679	0.5464	0.33817	0.93178	1.21249	0.0967069	0.337756	0.897223	0.685304	0.440387
HSAP0406S00000673	-0.100974	0.93582	-0.404531	0.900255	-0.118904	0.938208	-0.589207	0.908404	-0.128523	0.93178	-0.507004	0.897037	-0.0959961	0.93248	-0.369111	0.897771
HSAP0406S00000674	-0.0508897	0.93582	0.398767	0.789013	-0.154761	0.938208	-0.30634	0.899105	-0.272082	0.93178	0.371437	0.800786	0.139491	0.93248	-0.244232	0.897771
HSAP0406S00000676	-0.0227054	0.93582	0.0609032	0.900255	-0.011793	0.938208	0.270809	0.831482	-0.17592	0.93178	-0.0155295	0.897037	-0.173995	0.93248	-0.0146372	0.897771
HSAP0406S00000677	-0.201568	0.93582	0.253696	0.900255	-0.349202	0.938208	0.0727375	0.899105	0.0838444	0.93178	0.473975	0.679087	-0.0791254	0.93248	0.2676	0.873092
HSAP0406S00000678	0.0144808	0.93582	0.231424	0.900255	-0.0678254	0.938208	0.668061	0.528116	-0.104619	0.93178	0.00102947	0.897037	0.443182	0.589758	0.585962	0.540861
HSAP0406S00000679	-0.467132	0.93582	-0.614389	0.902098	-0.763173	0.950301	-0.935296	0.939067	-0.645392	0.936022	-0.554269	0.897037	-0.37075	0.93248	-0.540436	0.899266
HSAP0406S00000680	-0.371933	0.93582	-0.17955	0.900255	-0.413718	0.938208	-0.413232	0.89976	-0.326556	0.93178	-0.100251	0.897037	-0.362584	0.93248	-0.146489	0.897771
HSAP0406S00000681	0.384534	0.852644	0.173731	0.900255	0.172984	0.938208	-0.197866	0.899105	0.382897	0.889718	-0.0769696	0.897037	0.0700834	0.93248	0.0378953	0.897771
HSAP0406S00000685	-0.111802	0.93582	0.296614	0.874203	0.453878	0.75661	0.417008	0.737612	0.497999	0.630756	0.0836268	0.897037	0.21966	0.93248	0.505703	0.63323
HSAP0406S00000689	-0.407569	0.93582	-0.915877	0.924224	-0.360887	0.938208	-0.921328	0.937807	-0.364736	0.93178	-0.915728	0.923729	-0.474555	0.93248	-0.753924	0.913993
HSAP0406S00000690	1.33463	0.00189492	3.58502	0	1.39663	0	2.48971	0.0112984	0.947107	0.0179931	3.68925	0	0.903382	0.00227986	2.65654	0.00610093
HSAP0406S00000692	0.673057	0.306594	0.145728	0.900255	0.743694	0.249469	-0.3353	0.899273	0.524627	0.558379	0.130738	0.897037	0.217991	0.93248	-0.183375	0.897771
HSAP0406S00000694	0.449651	0.73713	0.606037	0.548764	0.569246	0.547423	0.622467	0.572477	0.190977	0.93178	0.56136	0.563262	0.346928	0.870204	0.485919	0.655799
HSAP0406S00000695	-0.329108	0.93582	-0.640196	0.903207	-0.528558	0.938208	-0.633278	0.911236	-0.504008	0.93178	-0.771392	0.910566	-0.321007	0.93248	-0.671746	0.908275
HSAP0406S00000696	-0.035338	0.93582	-0.276107	0.900255	0.0880763	0.938208	-0.160324	0.899105	-0.15879	0.93178	-0.148413	0.897037	-0.116423	0.93248	-0.22863	0.897771
HSAP0406S00000697	-0.426286	0.93582	-0.27979	0.900255	-0.50374	0.938208	-0.275941	0.899105	-0.230252	0.93178	-0.0625839	0.897037	-0.337352	0.93248	-0.0825272	0.897771
HSAP0406S00000698	1.85987	0	1.32532	0.0928996	1.0456	0.0168656	0.55104	0.634148	1.77294	0	1.51966	0.0333885	0.275185	0.93248	0.346916	0.806204
HSAP0406S00000699	-0.328939	0.93582	-0.336847	0.900255	-0.27122	0.938208	-0.238837	0.899105	-0.210357	0.93178	-0.166533	0.897037	-0.231016	0.93248	-0.22197	0.897771
HSAP0406S00000706	0.287091	0.93582	1.14437	0.154814	0.406225	0.841159	0.879877	0.361159	0.220272	0.93178	1.325	0.0654113	0.431452	0.624212	1.07152	0.207153
HSAP0406S00000707	0.185215	0.93582	1.0934	0.173051	0.105642	0.938208	0.359696	0.781917	0.50681	0.605949	1.18722	0.105158	0.0269337	0.93248	1.03697	0.219589
HSAP0406S00000708	0.959854	0.0344251	0.797136	0.348913	0.633031	0.42871	1.03009	0.271719	0.368278	0.925225	0.415709	0.751981	0.237025	0.93248	0.399249	0.754138
HSAP0406S00000709	-0.0766873	0.93582	0.0920199	0.900255	0.260497	0.938208	0.44729	0.713546	0.3667	0.929165	0.0762067	0.897037	-0.143841	0.93248	0.238702	0.895105
HSAP0406S00000710	-0.237434	0.93582	-0.188792	0.900255	-0.140807	0.938208	0.0381709	0.899105	-0.389365	0.93178	-0.0699975	0.897037	-0.111838	0.93248	0.0202458	0.897771
HSAP0406S00000712	0.3339	0.93582	0.397771	0.789482	0.618094	0.453496	0.669959	0.526817	0.370761	0.919945	0.504944	0.640574	1.28767	0	0.419613	0.731233
HSAP0406S00000713	0.253819	0.93582	0.66069	0.486753	0.464793	0.737861	0.546026	0.63759	0.215839	0.93178	0.822181	0.28564	-0.222158	0.93248	0.482274	0.66013
HSAP0406S00000714	-0.126707	0.93582	0.493597	0.684634	-0.364542	0.938208	0.894851	0.351601	-0.381432	0.93178	0.582086	0.535055	0.164266	0.93248	0.894106	0.289977
HSAP0406S00000716	-0.248414	0.93582	-0.249827	0.900255	-0.0448793	0.938208	0.0165288	0.899105	-0.214872	0.93178	-0.344074	0.897037	-0.220898	0.93248	-0.38911	0.897771
HSAP0406S00000717	-0.581572	0.93582	-0.138828	0.900255	-0.491596	0.938208	-0.543083	0.906346	-0.536295	0.93178	0.102538	0.897037	-0.519679	0.93248	-0.41699	0.897771
HSAP0406S00000720	-0.0830614	0.93582	0.178786	0.900255	-0.00988704	0.938208	0.05827	0.899105	-0.121932	0.93178	0.0332351	0.897037	0.0245356	0.93248	0.157644	0.897771
HSAP0406S00000721	-0.0314807	0.93582	-0.072683	0.900255	-0.226063	0.938208	-0.255225	0.899105	-0.485595	0.93178	-0.432912	0.897037	0.0133794	0.93248	-0.111748	0.897771
HSAP0406S00000722	-0.107815	0.93582	-0.0764632	0.900255	-0.275805	0.938208	-0.237816	0.899105	-0.301281	0.93178	-0.109816	0.897037	-0.16527	0.93248	-0.253402	0.897771
HSAP0406S00000724	0.152344	0.93582	1.37642	0.0814006	0.238526	0.938208	1.01315	0.282756	0.168269	0.93178	1.28961	0.0752294	0.347283	0.868761	1.03492	0.220477
HSAP0406S00000726	0.197183	0.93582	0.12497	0.900255	0.311791	0.938208	-0.205759	0.899105	-0.0313598	0.93178	0.0302454	0.897037	0.0495919	0.93248	-0.0916167	0.897771
HSAP0406S00000730	0.245808	0.93582	0.418608	0.767637	0.045754	0.938208	0.6325	0.564388	0.250174	0.93178	0.612435	0.502261	0.426486	0.637998	0.702401	0.424394
HSAP0406S00000731	0.0667993	0.93582	-0.0924453	0.900255	0.209799	0.938208	-0.612335	0.91004	0.00820652	0.93178	-0.115008	0.897037	0.0676571	0.93248	-0.522196	0.89925
HSAP0406S00000733	0.486846	0.663518	1.28996	0.102591	0.241338	0.938208	0.68252	0.5164	-0.240983	0.93178	1.37167	0.0572531	0.27094	0.93248	0.928294	0.274116
HSAP0406S00000735	0.112006	0.93582	0.726767	0.412803	0.484752	0.707487	0.203748	0.860842	0.47111	0.691965	0.560834	0.563708	0.244996	0.93248	0.242299	0.893164
HSAP0406S00000736	1.09607	0.00841659	0.471315	0.709301	0.858889	0.111183	0.704914	0.498926	0.695547	0.216813	0.500499	0.646477	0.323728	0.93248	0.581617	0.545921
HSAP0406S00000737	0.155473	0.93582	1.29437	0.101984	0.214764	0.938208	1.63771	0.062935	0.432004	0.78258	1.44703	0.0437088	-0.0028922	0.93248	1.9453	0.0264966
HSAP0406S00000739	-0.251315	0.93582	0.157613	0.900255	-0.209711	0.938208	0.503219	0.668001	-0.28255	0.93178	0.260986	0.896459	-0.0930059	0.93248	0.412363	0.737281
HSAP0406S00000742	-0.259617	0.93582	-0.384011	0.900255	-0.626566	0.940219	-0.665917	0.913327	-0.148949	0.93178	-0.522155	0.897037	0.771971	0.0172622	-0.541115	0.899266
HSAP0406S00000743	0.81018	0.134275	1.62297	0.0350789	0.438569	0.787498	0.51097	0.662445	0.416373	0.817994	1.00396	0.179667	0.270428	0.93248	0.292956	0.852851
HSAP0406S00000744	-0.271204	0.93582	0.687291	0.455949	-0.147469	0.938208	0.604411	0.589366	0.0834396	0.93178	0.372594	0.800742	-0.256257	0.93248	0.716438	0.412575
HSAP0406S00000745	-0.776384	0.951057	-0.472416	0.900255	-0.196822	0.938208	-0.615213	0.910138	-0.545739	0.93178	-0.459103	0.897037	-0.465873	0.93248	-0.347729	0.897771
HSAP0406S00000747	-0.0558724	0.93582	0.198902	0.900255	-0.106255	0.938208	0.129695	0.887209	0.237172	0.93178	0.0294457	0.897037	-0.149198	0.93248	0.0230876	0.897771
HSAP0406S00000749	0.0762635	0.93582	-0.370672	0.900255	-0.0847726	0.938208	-0.279859	0.899105	-0.342141	0.93178	-0.313117	0.897037	-0.246398	0.93248	0.0274234	0.897771
HSAP0406S00000750	0.367868	0.882247	0.432199	0.752246	0.714662	0.296091	0.713867	0.491649	0.609317	0.37567	0.46162	0.696716	0.0660014	0.93248	0.726843	0.401929
HSAP0406S00000752	-0.21689	0.93582	-0.543611	0.900644	-0.0909438	0.938208	-0.242986	0.899105	0.177119	0.93178	-0.447505	0.897037	0.0299127	0.93248	-0.331142	0.897771
HSAP0406S00000753	0.01298	0.93582	-0.273236	0.900255	0.0310468	0.938208	0.587522	0.602292	0.195662	0.93178	-0.253245	0.897037	0.0339309	0.93248	0.969056	0.252009
HSAP0406S00000754	0.219253	0.93582	0.124233	0.900255	0.454178	0.756404	0.322903	0.806993	0.28593	0.93178	0.0830785	0.897037	0.178187	0.93248	-0.204214	0.897771
HSAP0406S00000755	-0.220397	0.93582	-0.329029	0.900255	-0.195172	0.938208	-0.162765	0.899105	0.212391	0.93178	0.140624	0.897037	-0.063931	0.93248	-0.156658	0.897771
HSAP0406S00000756	-0.204376	0.93582	0.532709	0.638068	-0.0922102	0.938208	0.253	0.839441	-0.207276	0.93178	0.653698	0.455796	0.153675	0.93248	-0.00576702	0.897771
HSAP0406S00000758	-0.246076	0.93582	0.638012	0.508561	0.690474	0.334805	1.31638	0.152465	-0.185909	0.93178	0.29712	0.872414	-0.246521	0.93248	1.27394	0.145261
HSAP0406S00000759	NA	Inf	NA	Inf	NA	Inf	NA	Inf	NA	Inf	NA	Inf	NA	Inf	NA	Inf
HSAP0406S00000760	0.181832	0.93582	1.00077	0.213326	0.154477	0.938208	0.802781	0.422006	0.144554	0.93178	1.11531	0.129983	0.0491849	0.93248	0.898291	0.289316
HSAP0406S00000761	0.446288	0.744103	0.575191	0.586205	0.340166	0.938208	1.31254	0.153655	0.320301	0.93178	0.519914	0.620459	0.479306	0.474652	1.4545	0.10254
HSAP0406S00000763	0.810579	0.133754	1.50776	0.0526409	0.469995	0.728878	1.4106	0.123931	0.0594294	0.93178	1.25999	0.0833284	0.220008	0.93248	1.93233	0.0292014
HSAP0406S00000766	0.183141	0.93582	0.28122	0.884872	0.083503	0.938208	0.566067	0.621408	-0.107269	0.93178	0.0180628	0.897037	0.00564805	0.93248	0.336144	0.814518
HSAP0406S00000767	-0.0211628	0.93582	0.455073	0.728455	0.0934765	0.938208	0.364263	0.778485	0.0700838	0.93178	0.500457	0.646497	-0.266009	0.93248	0.929437	0.273288
HSAP0406S00000769	0.174872	0.93582	0.620588	0.528361	0.491866	0.694949	1.12607	0.224565	0.994823	0.010471	0.709758	0.39479	0.429031	0.629855	1.05562	0.211974
HSAP0406S00000770	-0.121959	0.93582	1.15144	0.150988	-0.112807	0.938208	1.54282	0.0868725	-0.406561	0.93178	1.11185	0.131278	-0.257692	0.93248	1.5112	0.0901074
HSAP0406S00000771	0.804713	0.137985	0.538248	0.632117	0.861689	0.109176	1.97688	0.0296379	1.1124	0.00219798	0.88719	0.242708	0.495272	0.429625	2.13917	0.0183971
HSAP0406S00000772	0.0195344	0.93582	0.128931	0.900255	-0.0542232	0.938208	0.548596	0.636101	-0.253409	0.93178	0.176408	0.897037	-0.0118069	0.93248	0.555061	0.575657
HSAP0406S00000774	-0.521634	0.93582	-0.132133	0.900255	-0.58885	0.938427	-0.267748	0.899105	-0.430681	0.93178	-0.0999688	0.897037	-0.358317	0.93248	0.0156004	0.897771
HSAP0406S00000777	0.32207	0.93582	0.343674	0.839367	0.259574	0.938208	0.0152101	0.899105	0.45103	0.739331	0.183532	0.897037	-0.0518699	0.93248	0.0679993	0.897771
HSAP0406S00000778	0.482069	0.673647	0.348834	0.836073	0.718877	0.286132	-0.147299	0.899105	0.582906	0.429214	0.277115	0.8879	1.1096	0.000222041	-0.347345	0.897771
HSAP0406S00000779	-0.183151	0.93582	0.179929	0.900255	0.101195	0.938208	0.228589	0.851066	-0.25478	0.93178	0.059284	0.897037	-0.103704	0.93248	0.496989	0.642144
HSAP0406S00000780	-0.070081	0.93582	-0.0819614	0.900255	-0.24094	0.938208	0.153503	0.881141	-0.0863408	0.93178	-0.105071	0.897037	-0.265498	0.93248	-0.133441	0.897771
HSAP0406S00000781	0.279408	0.93582	0.103508	0.900255	0.43289	0.796595	0.264225	0.833272	0.405885	0.840879	0.447429	0.714798	0.304409	0.93248	0.563904	0.566159
HSAP0406S00000782	-0.0679793	0.93582	0.728022	0.411924	0.103665	0.938208	0.29255	0.820945	-0.0338394	0.93178	0.765729	0.339913	0.0817879	0.93248	0.0829729	0.897771
HSAP0406S00000784	0.0590276	0.93582	-0.0215496	0.900255	0.468429	0.73156	0.121995	0.890731	0.0621133	0.93178	0.050719	0.897037	-0.161173	0.93248	-0.239572	0.897771
HSAP0406S00000785	-0.0968594	0.93582	-0.345686	0.900255	-0.354192	0.938208	-0.484185	0.902186	-0.0576531	0.93178	-0.446524	0.897037	-0.0956979	0.93248	-0.162796	0.897771
HSAP0406S00000786	0.0489608	0.93582	-0.112907	0.900255	-0.0147065	0.938208	-0.0801739	0.899105	-0.0183265	0.93178	0.152201	0.897037	0.227897	0.93248	0.144098	0.897771
HSAP0406S00000787	0.0659414	0.93582	-0.0577789	0.900255	0.034748	0.938208	-0.412377	0.89976	-0.168033	0.93178	-0.0406793	0.897037	0.34555	0.874385	-0.202795	0.897771
HSAP0406S00000788	-0.3811	0.93582	-0.687059	0.905762	-0.562556	0.938208	-0.762718	0.922744	-0.241208	0.93178	-0.529802	0.897037	0.211169	0.93248	-0.686152	0.909263
HSAP0406S00000789	0.0580191	0.93582	0.170843	0.900255	-0.0950631	0.938208	0.427772	0.727833	0.0670186	0.93178	0.184757	0.897037	-0.0167985	0.93248	0.199543	0.897771
HSAP0406S00000791	-0.416286	0.93582	-0.366193	0.900255	-0.486933	0.938208	-0.666035	0.913327	-0.465273	0.93178	-0.432338	0.897037	-0.604766	0.936945	-0.476615	0.897771
HSAP0406S00000792	0.036962	0.93582	0.00605905	0.900255	0.174053	0.938208	0.236309	0.847779	0.0689203	0.93178	0.0145546	0.897037	-0.0908854	0.93248	-0.0808416	0.897771
HSAP0406S00000794	0.111616	0.93582	-0.112493	0.900255	0.0555731	0.938208	-0.160558	0.899105	0.208609	0.93178	-0.437484	0.897037	-0.276148	0.93248	-0.220227	0.897771
HSAP0406S00000795	0.16319	0.93582	-0.538279	0.900644	0.326094	0.938208	-0.255725	0.899105	0.345437	0.93178	-0.417499	0.897037	-0.186622	0.93248	-0.0154701	0.897771
HSAP0406S00000797	0.0589807	0.93582	0.0770338	0.900255	0.286074	0.938208	0.244726	0.845825	0.046702	0.93178	-0.0335235	0.897037	-0.0457175	0.93248	0.517505	0.620579
HSAP0406S00000799	0.00299404	0.93582	0.402838	0.785747	0.402274	0.846359	0.172283	0.873403	0.0370955	0.93178	-0.277653	0.897037	-0.0861114	0.93248	-0.145969	0.897771
HSAP0406S00000801	0.0241198	0.93582	-0.0962882	0.900255	0.0143182	0.938208	-0.363765	0.899273	-0.213455	0.93178	-0.314433	0.897037	-0.141581	0.93248	-0.0983811	0.897771
HSAP0406S00000802	-0.0661721	0.93582	-0.192865	0.900255	-0.225001	0.938208	-0.106534	0.899105	-0.0651534	0.93178	-0.375057	0.897037	-0.144464	0.93248	-0.327038	0.897771
HSAP0406S00000803	-0.169171	0.93582	-0.395937	0.900255	-0.148382	0.938208	-0.4455	0.900442	-0.278581	0.93178	-0.432633	0.897037	0.139349	0.93248	-0.562118	0.900509
HSAP0406S00000805	0.741231	0.212377	0.459455	0.723432	0.465461	0.73734	0.345882	0.7911	0.850067	0.0574142	0.505701	0.639737	0.799014	0.0115486	0.0869394	0.897771
HSAP0406S00000806	-0.337479	0.93582	0.237841	0.900255	-0.423821	0.938208	0.234086	0.848855	-0.354932	0.93178	0.480892	0.670566	-0.390433	0.93248	0.134923	0.897771
HSAP0406S00000809	-0.0681402	0.93582	-0.442558	0.900255	0.309758	0.938208	-0.461844	0.901734	0.417597	0.81518	-0.480771	0.897037	0.0844031	0.93248	-0.509353	0.898885
HSAP0406S00000810	0.568777	0.496886	-0.049591	0.900255	0.917637	0.0638924	0.770461	0.449467	1.08564	0.00321625	0.250059	0.897037	0.794894	0.0121479	0.62306	0.502868
HSAP0406S00000811	0.327942	0.93582	0.494223	0.684634	0.299542	0.938208	0.873	0.367902	0.337412	0.93178	0.648194	0.461937	0.259593	0.93248	0.85531	0.310626
HSAP0406S00000814	0.575523	0.485315	0.0595871	0.900255	0.33643	0.938208	-0.209495	0.899105	0.127011	0.93178	-0.28165	0.897037	0.32701	0.925362	0.0163826	0.897771
HSAP0406S00000816	0.533215	0.570801	0.193889	0.900255	0.432596	0.797165	0.199413	0.86336	0.159689	0.93178	0.107719	0.897037	0.90012	0.0027059	0.212656	0.897771
HSAP0406S00000818	0.0673173	0.93582	-0.317862	0.900255	-0.101924	0.938208	-0.410189	0.89976	-0.322224	0.93178	-0.257717	0.897037	-0.0955811	0.93248	-0.292726	0.897771
HSAP0406S00000819	0.322303	0.93582	0.520929	0.650892	0.246241	0.938208	0.558136	0.627867	0.417834	0.814215	0.482771	0.667855	0.222685	0.93248	0.72931	0.399564
HSAP0406S00000822	0.0289758	0.93582	-0.105654	0.900255	-0.0661244	0.938208	0.168771	0.875599	-0.086243	0.93178	0.123377	0.897037	0.0818165	0.93248	0.000527185	0.897771
HSAP0406S00000824	-0.275581	0.93582	-0.122786	0.900255	-0.307238	0.938208	-0.379666	0.899273	-0.121182	0.93178	-0.309205	0.897037	-0.307289	0.93248	-0.339142	0.897771
HSAP0406S00000825	-0.283465	0.93582	0.328188	0.853128	-0.518191	0.938208	0.0581447	0.899105	-0.336738	0.93178	0.136299	0.897037	-0.141159	0.93248	0.0146736	0.897771
HSAP0406S00000831	-0.032364	0.93582	0.339131	0.842515	0.095318	0.938208	0.718423	0.488433	0.0456263	0.93178	0.23524	0.897037	-0.193441	0.93248	0.724026	0.403595
HSAP0406S00000832	-0.197599	0.93582	0.601827	0.555409	-0.0202155	0.938208	1.19906	0.196519	-0.0386007	0.93178	0.537564	0.595703	-0.0474723	0.93248	1.55915	0.0766284
HSAP0406S00000834	-0.118416	0.93582	-0.370157	0.900255	0.0414132	0.938208	-0.594246	0.908682	0.168321	0.93178	0.0776283	0.897037	0.0609445	0.93248	-0.396451	0.897771
HSAP0406S00000835	0.402776	0.821139	0.0219097	0.900255	0.421356	0.817795	0.0764011	0.899105	0.00642641	0.93178	0.0648381	0.897037	-0.122124	0.93248	-0.149078	0.897771
HSAP0406S00000836	-0.303385	0.93582	-0.469948	0.900255	-0.257079	0.938208	-0.162831	0.899105	-0.252628	0.93178	-0.394256	0.897037	-0.0577978	0.93248	-0.322981	0.897771
HSAP0406S00000839	-0.220931	0.93582	1.25029	0.113056	0.0150102	0.938208	1.21781	0.192737	-0.138009	0.93178	1.26311	0.0821554	-0.283906	0.93248	1.57339	0.0726872
HSAP0406S00000840	-0.3151	0.93582	0.162939	0.900255	-0.287778	0.938208	0.0707844	0.899105	-0.268865	0.93178	0.0403473	0.897037	-0.266294	0.93248	0.101572	0.897771
HSAP0406S00000843	1.32105	0.00233739	0.620447	0.528361	1.36502	0	0.225984	0.852143	0.297966	0.93178	0.600379	0.515709	0.347878	0.86736	0.427947	0.72073
HSAP0406S00000844	-0.083631	0.93582	-0.17552	0.900255	0.0650065	0.938208	0.457521	0.706794	0.149227	0.93178	0.157799	0.897037	0.344748	0.877443	0.539385	0.592967
HSAP0406S00000845	0.248499	0.93582	-0.404269	0.900255	0.125922	0.938208	-0.128917	0.899105	0.0730397	0.93178	-0.136923	0.897037	-0.157703	0.93248	-0.183308	0.897771
HSAP0406S00000848	0.0470125	0.93582	0.133902	0.900255	0.0732078	0.938208	0.015405	0.899105	0.726042	0.171598	0.196374	0.897037	0.136731	0.93248	0.427976	0.72073
HSAP0406S00000851	-0.372358	0.93582	-0.426506	0.900255	-0.300882	0.938208	-0.411394	0.89976	-0.230813	0.93178	-0.551934	0.897037	-0.217525	0.93248	-0.191793	0.897771
HSAP0406S00000852	0.56582	0.502616	-0.353252	0.900255	0.312156	0.938208	-0.432425	0.89976	0.264699	0.93178	-0.392131	0.897037	0.261114	0.93248	-0.158146	0.897771
HSAP0406S00000853	-0.0103163	0.93582	-0.126354	0.900255	0.130729	0.938208	0.321347	0.807678	-0.161243	0.93178	-0.149517	0.897037	0.433187	0.618441	0.0347107	0.897771
HSAP0406S00000854	-0.16378	0.93582	-0.247443	0.900255	-0.107242	0.938208	-0.0994665	0.899105	-0.136979	0.93178	-0.149736	0.897037	-4.03e-05	0.93248	-0.0834398	0.897771
HSAP0406S00000855	0.00758236	0.93582	-0.179367	0.900255	0.162233	0.938208	-0.158882	0.899105	-0.0224658	0.93178	-0.372657	0.897037	-0.0912488	0.93248	-0.176356	0.897771
HSAP0406S00000856	0.297787	0.93582	0.0368404	0.900255	0.259204	0.938208	0.377236	0.768542	0.16586	0.93178	0.0314559	0.897037	0.35807	0.840928	0.154768	0.897771
HSAP0406S00000857	0.0395702	0.93582	1.03093	0.196339	0.345245	0.934651	0.844547	0.390178	0.473093	0.687557	1.17577	0.108967	-0.16479	0.93248	0.964362	0.25396
HSAP0406S00000858	-0.20649	0.93582	0.546087	0.621296	0.0951246	0.938208	0.966655	0.309785	-0.344052	0.93178	0.413342	0.754387	-0.125413	0.93248	0.866293	0.304907
HSAP0406S00000859	0.126375	0.93582	-0.062709	0.900255	0.0785071	0.938208	0.674021	0.523808	-0.0118481	0.93178	0.146043	0.897037	-0.192948	0.93248	0.773232	0.364173
HSAP0406S00000865	-0.343335	0.93582	-0.0811002	0.900255	-0.36058	0.938208	-0.404092	0.899679	-0.296677	0.93178	-0.302444	0.897037	-0.286595	0.93248	-0.307952	0.897771
HSAP0406S00000866	0.476154	0.684038	1.61326	0.0350789	-0.212309	0.938208	1.83734	0.0345795	-0.0295039	0.93178	1.65128	0.0177482	0.968882	0.00122674	2.16151	0.0183971
HSAP0406S00000868	0.957131	0.0349354	2.3805	0.00435199	1.76923	0	1.36953	0.138709	1.60023	0	2.4741	0.00220665	2.16403	0	1.45746	0.10254
HSAP0406S00000869	-0.0505493	0.93582	-0.540352	0.900644	0.0896456	0.938208	-0.497098	0.902458	-0.161093	0.93178	-0.379468	0.897037	-0.0548554	0.93248	-0.73421	0.912461
HSAP0406S00000871	0.348952	0.913862	0.59458	0.564096	0.125522	0.938208	0.715689	0.490233	0.113397	0.93178	0.995351	0.184254	0.213261	0.93248	0.545987	0.586018
HSAP0406S00000873	0.576269	0.483916	1.02044	0.203639	0.583017	0.515811	1.48634	0.10386	0.530841	0.543735	1.12306	0.127063	0.518149	0.359725	1.46776	0.0992396
HSAP0406S00000874	0.153997	0.93582	0.0669982	0.900255	0.102587	0.938208	0.0198102	0.899105	-0.0946712	0.93178	0.0547076	0.897037	0.241483	0.93248	0.138261	0.897771
HSAP0406S00000876	0.354552	0.90537	0.336014	0.846189	0.658819	0.384602	0.219538	0.85465	0.494455	0.638719	0.243783	0.897037	0.32751	0.923068	0.215013	0.897771
HSAP0406S00000878	0.0178779	0.93582	0.0332078	0.900255	0.0102976	0.938208	-0.0695823	0.899105	-0.0405674	0.93178	-0.109492	0.897037	0.0146231	0.93248	0.126805	0.897771
HSAP0406S00000881	0.84994	0.0995237	-0.0342276	0.900255	0.7086	0.307296	0.17487	0.872722	-0.043058	0.93178	0.160135	0.897037	-0.00596903	0.93248	-0.441791	0.897771
HSAP0406S00000882	0.251665	0.93582	1.23165	0.119439	0.377857	0.88614	1.21284	0.193441	-0.283457	0.93178	1.07529	0.145087	0.208078	0.93248	1.57909	0.0716042
HSAP0406S00000883	0.437586	0.760248	2.46644	0.00371965	0.245567	0.938208	1.17184	0.205257	0.294267	0.93178	2.61417	0	0.0978894	0.93248	1.17562	0.174115
HSAP0406S00000885	-0.161401	0.93582	-0.258593	0.900255	-0.563066	0.938208	-0.111638	0.899105	-0.33311	0.93178	-0.243253	0.897037	-0.202739	0.93248	-0.281841	0.897771
HSAP0406S00000886	0.699044	0.26688	1.0054	0.210861	0.584375	0.512809	0.651751	0.544381	0.591872	0.408571	1.43732	0.0450206	1.10832	0.000222041	1.23787	0.15382
HSAP0406S00000887	0.150679	0.93582	-0.303159	0.900255	0.0224516	0.938208	-0.219346	0.899105	-0.101071	0.93178	-0.283337	0.897037	0.138841	0.93248	-0.192615	0.897771
HSAP0406S00000888	-0.111636	0.93582	-0.2813	0.900255	0.040547	0.938208	-0.0181321	0.899105	-0.0380934	0.93178	-0.240865	0.897037	-0.141047	0.93248	0.0261437	0.897771
HSAP0406S00000889	0.449314	0.738154	0.219583	0.900255	0.75055	0.241103	0.131638	0.886881	0.399071	0.857102	-0.0841729	0.897037	0.523593	0.34413	0.167189	0.897771
HSAP0406S00000895	0.328772	0.93582	0.186661	0.900255	0.506921	0.666434	0.536504	0.64449	0.565778	0.462992	-0.0837706	0.897037	0.205462	0.93248	1.00091	0.23711
HSAP0406S00000896	-0.180821	0.93582	0.125658	0.900255	-0.16286	0.938208	0.315163	0.810225	0.0988551	0.93178	0.0627129	0.897037	-0.189358	0.93248	0.371085	0.782812
HSAP0406S00000897	0.360427	0.896208	-0.00975896	0.900255	0.301718	0.938208	0.680237	0.519451	-0.241746	0.93178	0.169543	0.897037	-0.183193	0.93248	0.658581	0.465332
HSAP0406S00000898	0.965594	0.0333376	-0.0134169	0.900255	1.20597	0.0021504	0.0377164	0.899105	1.15468	0.00146972	-0.106342	0.897037	0.64338	0.110467	-0.289182	0.897771
HSAP0406S00000899	NA	Inf	NA	Inf	NA	Inf	NA	Inf	NA	Inf	NA	Inf	NA	Inf	NA	Inf
HSAP0406S00000900	0.0259665	0.93582	-0.394095	0.900255	0.330319	0.938208	-0.645667	0.911307	0.466436	0.702483	-0.275635	0.897037	-0.0152588	0.93248	-0.720693	0.911333
HSAP0406S00000901	-0.0707872	0.93582	0.287192	0.879146	0.102343	0.938208	0.143767	0.883958	-0.0236119	0.93178	-0.166583	0.897037	0.0520979	0.93248	-0.306199	0.897771
HSAP0406S00000902	0.757022	0.190882	0.565133	0.597727	0.363543	0.903841	0.501294	0.669574	-0.0420306	0.93178	0.346305	0.827142	0.378188	0.784621	0.831959	0.325053
HSAP0406S00000903	0.183664	0.93582	-0.0360175	0.900255	0.494664	0.689648	0.186918	0.867586	0.796675	0.097246	-0.0100274	0.897037	0.508548	0.388636	0.212714	0.897771
HSAP0406S00000904	1.21778	0.00278676	1.56358	0.0440282	2.27032	0	1.80583	0.034816	2.09685	0	1.7423	0.0143186	1.73885	0	2.1171	0.0184455
HSAP0406S00000905	0.39514	0.834943	0.229528	0.900255	0.686669	0.340209	0.0676317	0.899105	-0.0819961	0.93178	0.100178	0.897037	0.0658432	0.93248	-0.0424853	0.897771
HSAP0406S00000906	-0.00405701	0.93582	-0.198034	0.900255	-0.136237	0.938208	0.012697	0.899105	-0.109951	0.93178	-0.170634	0.897037	-0.19622	0.93248	0.149383	0.897771
HSAP0406S00000908	0.623341	0.391308	0.457102	0.725718	0.117742	0.938208	-0.115682	0.899105	-0.159888	0.93178	0.0821819	0.897037	-0.0880296	0.93248	-0.29756	0.897771
HSAP0406S00000909	0.0714006	0.93582	0.170822	0.900255	-0.10147	0.938208	0.117284	0.891116	-0.0397495	0.93178	0.0345416	0.897037	-0.117396	0.93248	-0.0950916	0.897771
HSAP0406S00000911	-0.725774	0.946471	-1.37875	0.960204	-0.559083	0.938208	-1.27748	0.965766	-0.52913	0.93178	-1.41797	0.963307	-0.530362	0.932823	-1.20078	0.953494
HSAP0406S00000912	0.292345	0.93582	1.95774	0.0117193	0.176317	0.938208	0.932159	0.328571	0.128878	0.93178	1.93946	0.00863491	0.0696331	0.93248	0.801693	0.345235
HSAP0406S00000913	-0.177669	0.93582	0.25174	0.900255	0.0581442	0.938208	0.700987	0.501585	0.0421013	0.93178	0.105824	0.897037	0.470246	0.50299	0.244403	0.891961
HSAP0406S00000914	0.351752	0.910742	-0.205599	0.900255	0.844199	0.124987	-0.0388267	0.899105	0.839504	0.065448	-0.120212	0.897037	0.0930394	0.93248	-0.379858	0.897771
HSAP0406S00000916	0.260252	0.93582	0.203824	0.900255	0.481129	0.714739	0.896458	0.351057	0.405275	0.842557	0.011075	0.897037	-0.207352	0.93248	0.871988	0.302335
HSAP0406S00000917	0.226585	0.93582	0.188409	0.900255	0.137284	0.938208	0.513538	0.660659	0.364806	0.93178	0.16151	0.897037	0.496277	0.426362	0.366509	0.787106
HSAP0406S00000919	0.391331	0.841848	0.271067	0.892833	1.30916	0.00120332	-0.0181958	0.899105	1.10782	0.00219798	0.167039	0.897037	-0.139269	0.93248	-0.195228	0.897771
HSAP0406S00000927	0.733731	0.218846	1.03434	0.196237	0.590708	0.500618	1.31013	0.154234	0.678739	0.23986	0.941139	0.210544	0.547013	0.288617	1.11626	0.189328
HSAP0406S00000929	0.552187	0.531967	0.220419	0.900255	0.458597	0.750493	0.0939015	0.895733	0.732795	0.164328	0.129332	0.897037	0.186653	0.93248	0.0628208	0.897771
HSAP0406S00000931	-0.333583	0.93582	0.74468	0.396814	-0.0966826	0.938208	0.974138	0.305381	0.223468	0.93178	0.926251	0.219925	-0.384935	0.93248	0.498913	0.640245
HSAP0406S00000932	-0.554847	0.93582	-0.466184	0.900255	-0.372432	0.938208	-0.59014	0.908404	-0.613311	0.934346	-0.409397	0.897037	-0.437919	0.93248	-0.622452	0.90428
HSAP0406S00000933	0.567588	0.49843	0.879842	0.287588	0.473588	0.725173	0.25356	0.839441	1.03929	0.00655074	1.0113	0.176412	1.13918	0.000222041	0.261603	0.877762
HSAP0406S00000934	-0.217027	0.93582	0.536536	0.633271	-0.0468649	0.938208	0.691302	0.508473	-0.213699	0.93178	0.334696	0.838245	0.42116	0.652238	0.777646	0.361473
HSAP0406S00000935	-0.484787	0.93582	-0.519532	0.900329	-0.119391	0.938208	-0.263087	0.899105	-0.307153	0.93178	-0.362186	0.897037	0.149463	0.93248	-0.142371	0.897771
HSAP0406S00000936	-0.17429	0.93582	0.0370516	0.900255	-0.0434864	0.938208	-0.0172762	0.899105	-0.0529742	0.93178	-0.0389365	0.897037	-0.189829	0.93248	-0.0848443	0.897771
HSAP0406S00000938	-0.126437	0.93582	0.499431	0.67811	0.0741165	0.938208	1.10685	0.232256	-0.116487	0.93178	0.44271	0.719477	0.00222479	0.93248	1.00626	0.234595
HSAP0406S00000939	-0.315898	0.93582	-0.457276	0.900255	-0.326334	0.938208	0.0175816	0.899105	-0.201587	0.93178	-0.189783	0.897037	-0.157401	0.93248	0.094691	0.897771
HSAP0406S00000940	-0.187471	0.93582	-0.050942	0.900255	-0.268929	0.938208	-0.251309	0.899105	-0.315059	0.93178	-0.27042	0.897037	-0.0636234	0.93248	-0.115951	0.897771
HSAP0406S00000941	-0.16644	0.93582	-0.430648	0.900255	-0.228532	0.938208	-0.208238	0.899105	-0.216546	0.93178	-0.335859	0.897037	-0.173241	0.93248	-0.119785	0.897771
HSAP0406S00000942	-0.0597484	0.93582	0.321395	0.856573	-0.122593	0.938208	1.19852	0.196519	-0.206395	0.93178	0.286092	0.880761	0.0542828	0.93248	1.04032	0.217864
HSAP0406S00000943	0.0807246	0.93582	0.163949	0.900255	-0.304344	0.938208	0.452454	0.710112	-0.214833	0.93178	0.306076	0.86475	-0.0687942	0.93248	0.259914	0.879547
HSAP0406S00000944	0.435569	0.762811	0.0285127	0.900255	0.353967	0.92186	0.631338	0.565752	0.189227	0.93178	0.0451686	0.897037	0.471443	0.499085	0.0245573	0.897771
HSAP0406S00000950	0.138617	0.93582	0.430047	0.754516	0.100338	0.938208	0.555885	0.629061	-0.0807063	0.93178	0.643962	0.466194	0.0955409	0.93248	0.575947	0.552499
HSAP0406S00000951	-0.157758	0.93582	-0.000624502	0.900255	-0.151334	0.938208	-0.154023	0.899105	-0.187527	0.93178	-0.0273671	0.897037	-0.152966	0.93248	-0.0876569	0.897771
HSAP0406S00000955	0.920149	0.0536882	0.569886	0.591621	0.856839	0.114277	-0.125396	0.899105	0.411353	0.830895	0.270367	0.891534	0.0732825	0.93248	-0.0388555	0.897771
HSAP0406S00000956	-0.097331	0.93582	-0.233124	0.900255	0.129964	0.938208	-0.133985	0.899105	0.281813	0.93178	-0.185234	0.897037	0.0908707	0.93248	-0.252978	0.897771
HSAP0406S00000961	1.82616	0	0.735105	0.404612	2.08696	0	1.25799	0.177399	2.00155	0	0.953208	0.204023	1.95153	0	1.22716	0.159401
HSAP0406S00000962	-0.15071	0.93582	-0.433635	0.900255	-0.33122	0.938208	-0.140454	0.899105	-0.244819	0.93178	-0.394056	0.897037	-0.316114	0.93248	-0.201432	0.897771
HSAP0406S00000963	0.0508817	0.93582	-0.320845	0.900255	-0.064679	0.938208	-0.0745942	0.899105	-0.145338	0.93178	-0.317855	0.897037	-0.0538241	0.93248	-0.0495107	0.897771
HSAP0406S00000964	0.139415	0.93582	0.127775	0.900255	0.454965	0.756068	0.888714	0.356154	0.966464	0.014711	0.497661	0.650746	0.728215	0.0343909	0.789537	0.355009
HSAP0406S00000965	0.603493	0.427955	-0.120906	0.900255	0.647562	0.402495	-0.35364	0.899273	0.854786	0.0541132	-0.173969	0.897037	0.54695	0.288681	-0.380673	0.897771
HSAP0406S00000966	0.102842	0.93582	-0.395233	0.900255	-0.253116	0.938208	-0.457455	0.901487	-0.333089	0.93178	-0.0801229	0.897037	-0.12099	0.93248	-0.0527635	0.897771
HSAP0406S00000967	0.23187	0.93582	0.743144	0.397732	-0.103091	0.938208	0.854432	0.382685	-0.11679	0.93178	0.550601	0.575045	0.100622	0.93248	1.18156	0.172456
HSAP0406S00000968	-0.0506944	0.93582	0.446872	0.738636	-0.166888	0.938208	0.0527688	0.899105	-0.228734	0.93178	0.536295	0.597708	0.177161	0.93248	0.0869685	0.897771
HSAP0406S00000970	-0.367409	0.93582	-0.659678	0.904878	-0.376064	0.938208	-0.456792	0.901443	-0.460986	0.93178	-0.490676	0.897037	-0.0441661	0.93248	-0.313343	0.897771
HSAP0406S00000971	0.0551889	0.93582	0.314374	0.862835	0.596188	0.491225	-0.016646	0.899105	0.548398	0.50058	0.424895	0.741962	-0.0380748	0.93248	-0.201369	0.897771
HSAP0406S00000972	0.87826	0.0806761	0.26459	0.896244	0.541702	0.599197	0.810522	0.416377	0.604249	0.384753	0.0812189	0.897037	0.575673	0.223731	0.474462	0.668991
HSAP0406S00000974	-0.288021	0.93582	0.165039	0.900255	-0.22057	0.938208	0.325705	0.806163	-0.272207	0.93178	-0.00775689	0.897037	-0.414823	0.93248	0.131433	0.897771
HSAP0406S00000975	-0.196789	0.93582	-0.171508	0.900255	-0.274746	0.938208	-0.593806	0.908682	-0.265472	0.93178	-0.072799	0.897037	-0.0488687	0.93248	-0.112918	0.897771
HSAP0406S00000976	0.201561	0.93582	0.394175	0.792772	-0.0970955	0.938208	0.940402	0.323798	-0.154833	0.93178	0.297074	0.872414	0.908736	0.00199094	0.556054	0.574303
HSAP0406S00000977	1.00742	0.0200214	0.355688	0.829127	0.962206	0.0408095	-0.0216807	0.899105	1.09145	0.00249279	0.228283	0.897037	1.03967	0.000805925	0.305078	0.842048
HSAP0406S00000978	0.478656	0.680668	1.11206	0.165447	0.297536	0.938208	0.545172	0.638643	0.339753	0.93178	0.830669	0.28	-0.00463089	0.93248	0.732301	0.396733
HSAP0406S00000979	0.900623	0.0654422	0.527086	0.644169	0.895039	0.0804946	0.402837	0.747874	0.922973	0.0241675	0.478905	0.672708	1.92514	0	0.723844	0.403717
HSAP0406S00000981	-0.250255	0.93582	-0.225786	0.900255	-0.25764	0.938208	-0.0968331	0.899105	-0.226003	0.93178	-0.148554	0.897037	-0.305419	0.93248	-0.344156	0.897771
HSAP0406S00000982	-0.0896539	0.93582	0.139614	0.900255	0.0920085	0.938208	0.24334	0.845875	0.0804024	0.93178	0.0302859	0.897037	-0.281581	0.93248	0.150092	0.897771
HSAP0406S00000983	0.0890243	0.93582	0.295679	0.874304	0.241989	0.938208	0.68063	0.519307	-0.130064	0.93178	0.179868	0.897037	0.166933	0.93248	0.613047	0.512453
HSAP0406S00000986	0.171258	0.93582	0.232435	0.900255	0.549287	0.585958	0.489533	0.678932	0.0338146	0.93178	0.330023	0.841903	0.339856	0.892285	0.204992	0.897771
HSAP0406S00000987	-0.200285	0.93582	-0.116672	0.900255	-0.453726	0.938208	0.0347585	0.899105	-0.410185	0.93178	-0.251974	0.897037	-0.088502	0.93248	-0.262438	0.897771
HSAP0406S00000988	0.275879	0.93582	1.57973	0.0397356	0.18707	0.938208	0.89607	0.351381	0.10915	0.93178	1.53817	0.0310278	0.222985	0.93248	0.770173	0.36559
HSAP0406S00000990	0.400582	0.824029	0.0832214	0.900255	0.633376	0.428198	0.761431	0.457867	0.5752	0.444743	0.279576	0.885608	0.30298	0.93248	0.934983	0.270598
HSAP0406S00000992	-0.171307	0.93582	0.409184	0.778605	-0.115735	0.938208	0.456745	0.706884	-0.1656	0.93178	0.404044	0.764601	0.0869331	0.93248	0.318376	0.832391
HSAP0406S00000994	-0.086881	0.93582	0.174769	0.900255	-0.218682	0.938208	-0.230397	0.899105	-0.0559915	0.93178	0.0479976	0.897037	0.226226	0.93248	-0.168529	0.897771
HSAP0406S00000995	-0.254147	0.93582	-0.280433	0.900255	-0.0075509	0.938208	-0.0840561	0.899105	0.178098	0.93178	-0.187389	0.897037	-0.240324	0.93248	0.128835	0.897771
HSAP0406S00000996	-0.126143	0.93582	-0.239468	0.900255	-0.169837	0.938208	-0.225164	0.899105	0.256318	0.93178	0.0148213	0.897037	0.605441	0.165612	-0.0697465	0.897771
HSAP0406S00000997	-0.265267	0.93582	-0.369834	0.900255	-0.311345	0.938208	-0.296391	0.899105	-0.138759	0.93178	-0.00828031	0.897037	-0.12986	0.93248	-0.198048	0.897771
HSAP0406S00000998	-0.406508	0.93582	-0.0697413	0.900255	-0.552092	0.938208	0.129712	0.887209	-0.539513	0.93178	-0.157284	0.897037	-0.287709	0.93248	-0.026473	0.897771
HSAP0406S00001001	0.0978308	0.93582	-0.807107	0.9142	-0.413659	0.938208	-0.493429	0.902444	-0.698989	0.939855	-1.17008	0.946698	-0.449273	0.93248	-0.284695	0.897771
HSAP0406S00001002	0.772881	0.172347	-0.366946	0.900255	0.757273	0.23306	0.11102	0.891271	0.869992	0.045166	0.0354022	0.897037	0.573449	0.227495	0.0259043	0.897771
HSAP0406S00001005	-0.0123389	0.93582	0.142916	0.900255	-0.293938	0.938208	0.325334	0.806204	1.64771	0	0.243123	0.897037	-0.195858	0.93248	-0.0302647	0.897771
HSAP0406S00001006	0.503913	0.628154	-0.158001	0.900255	0.177285	0.938208	-0.251996	0.899105	0.164794	0.93178	-0.229391	0.897037	0.164755	0.93248	-0.446061	0.897771
HSAP0406S00001007	-0.0407285	0.93582	1.11231	0.165447	0.000518935	0.938208	1.16056	0.208576	-0.216025	0.93178	1.03504	0.165347	-0.351022	0.93248	1.08899	0.202271
HSAP0406S00001012	-0.35401	0.93582	0.605417	0.549712	-0.542351	0.938208	-0.171463	0.899105	-0.562519	0.93178	1.08199	0.141779	-0.483549	0.93248	0.0453228	0.897771
HSAP0406S00001013	-0.205015	0.93582	-0.13225	0.900255	-0.225957	0.938208	-0.0346179	0.899105	-0.152503	0.93178	-0.102754	0.897037	-0.209345	0.93248	-0.191688	0.897771
HSAP0406S00001014	0.364276	0.890145	0.308556	0.865626	0.784994	0.194927	1.33439	0.145669	0.303667	0.93178	0.416405	0.750837	0.597988	0.179891	1.50877	0.0905496
HSAP0406S00001017	0.0194328	0.93582	1.00601	0.210738	0.294686	0.938208	0.352254	0.78578	0.455699	0.729588	1.19781	0.102591	0.00216682	0.93248	0.0511872	0.897771
HSAP0406S00001018	-0.0483452	0.93582	0.0346612	0.900255	-0.0124681	0.938208	-0.0701086	0.899105	-0.0479151	0.93178	0.033237	0.897037	0.148523	0.93248	0.0177126	0.897771
HSAP0406S00001019	-0.0234924	0.93582	0.148784	0.900255	0.0124011	0.938208	-0.25305	0.899105	0.0874939	0.93178	0.222312	0.897037	0.227934	0.93248	0.0102565	0.897771
HSAP0406S00001020	-0.0546398	0.93582	1.05704	0.186379	-0.0493848	0.938208	-0.335577	0.899273	0.491956	0.646336	1.33122	0.0637556	-0.206679	0.93248	-0.443956	0.897771
HSAP0406S00001021	1.32813	0.00189492	1.16759	0.143641	1.37444	0	-0.00274654	0.899105	1.72478	0	1.08704	0.140298	0.911921	0.00199094	-0.248596	0.897771
HSAP0406S00001022	0.977421	0.0291351	-0.285233	0.900255	0.745249	0.2478	0.232674	0.849633	0.0774607	0.93178	-0.22205	0.897037	-0.271631	0.93248	0.155821	0.897771
HSAP0406S00001024	-0.111511	0.93582	-0.139565	0.900255	-0.144929	0.938208	-0.211588	0.899105	-0.26832	0.93178	-0.365895	0.897037	-0.188158	0.93248	-0.284677	0.897771
HSAP0406S00001025	-0.0621669	0.93582	-0.196896	0.900255	0.00854498	0.938208	-0.134745	0.899105	-0.233272	0.93178	-0.34393	0.897037	-0.191339	0.93248	0.0295108	0.897771
HSAP0406S00001026	0.606448	0.423117	0.821744	0.32685	0.757636	0.232938	0.592204	0.598093	0.544856	0.508258	0.140024	0.897037	0.19314	0.93248	0.198364	0.897771
HSAP0406S00001027	-0.16797	0.93582	-0.536104	0.900644	-0.169951	0.938208	-0.33968	0.899273	-0.268509	0.93178	-0.475902	0.897037	-0.189906	0.93248	-0.428273	0.897771
HSAP0406S00001028	-0.409156	0.93582	-0.308145	0.900255	-0.44261	0.938208	-0.273479	0.899105	-0.378085	0.93178	-0.547425	0.897037	-0.231652	0.93248	-0.332212	0.897771
HSAP0406S00001029	0.0525854	0.93582	0.536232	0.633875	-0.0579564	0.938208	0.202176	0.862365	0.113148	0.93178	0.711774	0.392467	0.549763	0.281701	0.317373	0.832956
HSAP0406S00001030	0.0730078	0.93582	-0.102706	0.900255	-0.0168352	0.938208	-0.358436	0.899273	0.00545322	0.93178	-0.0671966	0.897037	-0.0871751	0.93248	-0.193168	0.897771
HSAP0406S00001031	-0.395599	0.93582	-0.290561	0.900255	-0.213378	0.938208	-0.436225	0.899867	-0.519881	0.93178	-0.617279	0.8992	-0.167486	0.93248	-0.279946	0.897771
HSAP0406S00001033	-0.402414	0.93582	-0.720139	0.907189	-0.543043	0.938208	-0.871433	0.932456	-0.563691	0.93178	-0.649071	0.901169	-0.292716	0.93248	-0.545307	0.899726
HSAP0406S00001034	0.0965094	0.93582	0.118426	0.900255	-0.0157072	0.938208	0.0313547	0.899105	-0.0414132	0.93178	-0.0427625	0.897037	-0.0816545	0.93248	0.036817	0.897771
HSAP0406S00001038	0.819768	0.12465	2.12608	0.00762721	0.684229	0.345045	1.86006	0.0338997	0.477179	0.677498	2.23717	0.0028321	1.08077	0.000410243	2.39699	0.0116053
HSAP0406S00001039	0.0408483	0.93582	0.950474	0.246008	0.0191817	0.938208	0.240736	0.846813	0.648837	0.295743	0.988256	0.187729	0.230374	0.93248	0.230875	0.897771
HSAP0406S00001040	-0.237577	0.93582	-0.0229844	0.900255	-0.158692	0.938208	0.104957	0.893291	-0.116628	0.93178	0.0300932	0.897037	0.0100045	0.93248	-0.0626437	0.897771
HSAP0406S00001041	-0.398485	0.93582	-0.469619	0.900255	-0.173279	0.938208	-0.508014	0.903368	-0.230432	0.93178	-0.436717	0.897037	-0.344847	0.93248	-0.370676	0.897771
HSAP0406S00001042	-0.0977347	0.93582	0.531923	0.638944	-0.0387149	0.938208	0.350977	0.787056	0.000539492	0.93178	1.32136	0.0657364	0.228581	0.93248	0.517987	0.620287
HSAP0406S00001044	0.244153	0.93582	0.562984	0.600472	0.433151	0.796386	0.900221	0.347901	0.0408044	0.93178	0.709429	0.39479	0.507981	0.390372	1.0747	0.205723
HSAP0406S00001045	0.183644	0.93582	0.611813	0.538893	0.0393347	0.938208	0.387064	0.761802	0.042517	0.93178	0.607474	0.508107	0.240597	0.93248	0.449997	0.696535
HSAP0406S00001049	-0.392341	0.93582	-0.45199	0.900255	-0.344044	0.938208	-0.364135	0.899273	-0.0434169	0.93178	-0.14088	0.897037	-0.162621	0.93248	-0.549257	0.89984
HSAP0406S00001050	-0.309299	0.93582	-0.221658	0.900255	-0.391525	0.938208	-0.22381	0.899105	-0.152809	0.93178	-0.322836	0.897037	-0.111665	0.93248	-0.159607	0.897771
HSAP0406S00001051	0.155587	0.93582	0.0117724	0.900255	0.0307326	0.938208	0.0131969	0.899105	-0.0304277	0.93178	0.0170804	0.897037	-0.128238	0.93248	-0.237294	0.897771
HSAP0406S00001052	0.237467	0.93582	0.543816	0.623531	0.428202	0.805362	1.02667	0.274309	0.0163623	0.93178	0.543765	0.585842	-0.201169	0.93248	0.983044	0.246216
HSAP0406S00001053	0.723451	0.23221	0.327178	0.853914	0.594386	0.49436	0.801963	0.422703	0.53116	0.542964	0.243039	0.897037	0.012392	0.93248	0.328347	0.822451
HSAP0406S00001054	-0.077348	0.93582	-0.131086	0.900255	-0.111853	0.938208	-0.0680541	0.899105	-0.0860756	0.93178	-0.1285	0.897037	-0.241657	0.93248	-0.249051	0.897771
HSAP0406S00001055	0.564304	0.505784	0.704664	0.437945	0.388626	0.871349	0.784294	0.435795	1.03915	0.00655074	0.250855	0.897037	0.351128	0.860207	0.226381	0.897771
HSAP0406S00001056	0.0519057	0.93582	0.507427	0.667819	0.191338	0.938208	0.885991	0.357775	0.283437	0.93178	0.432015	0.733622	-0.0323673	0.93248	0.9191	0.279164
HSAP0406S00001059	1.03083	0.017526	1.30051	0.0997925	0.849921	0.120677	0.470222	0.695752	0.792283	0.100748	0.997569	0.183494	0.58787	0.198756	0.122095	0.897771
HSAP0406S00001060	0.00945577	0.93582	0.111149	0.900255	0.00827066	0.938208	0.0726866	0.899105	-0.147632	0.93178	0.277372	0.887588	0.167673	0.93248	0.303676	0.843677
HSAP0406S00001061	0.120069	0.93582	-0.491074	0.900255	0.141117	0.938208	-0.435199	0.899779	-0.141854	0.93178	-0.392249	0.897037	-0.123597	0.93248	-0.366241	0.897771
HSAP0406S00001062	0.200254	0.93582	-0.280916	0.900255	0.612929	0.461946	-0.402108	0.899679	0.735308	0.161878	-0.113005	0.897037	0.0623439	0.93248	-0.290346	0.897771
HSAP0406S00001064	-0.16233	0.93582	-0.0660354	0.900255	-0.479921	0.938208	-0.779983	0.923811	-0.167377	0.93178	-0.282602	0.897037	-0.514113	0.93248	-0.635031	0.904855
HSAP0406S00001066	0.194096	0.93582	-0.167347	0.900255	0.147202	0.938208	0.0509453	0.899105	-0.0260276	0.93178	-0.122564	0.897037	0.00935854	0.93248	-0.0724523	0.897771
HSAP0406S00001068	0.199701	0.93582	0.947394	0.248141	-0.0820228	0.938208	0.957322	0.315291	-0.0462581	0.93178	1.13213	0.124621	-0.188934	0.93248	0.669965	0.456379
HSAP0406S00001070	0.759128	0.188204	0.754008	0.390048	0.96072	0.0414621	0.709892	0.495145	1.15576	0.00123054	0.714065	0.389204	0.401875	0.716612	0.712543	0.415882
HSAP0406S00001071	0.524724	0.589372	-0.0527113	0.900255	0.234392	0.938208	-0.218748	0.899105	0.305073	0.93178	-0.0751819	0.897037	0.716157	0.0419947	-0.0248418	0.897771
HSAP0406S00001074	0.16213	0.93582	0.242104	0.900255	0.0151922	0.938208	0.49727	0.672149	-0.0237985	0.93178	0.146792	0.897037	-0.0979407	0.93248	0.342191	0.809836
HSAP0406S00001075	-0.324088	0.93582	-0.0520036	0.900255	-0.0797444	0.938208	-0.0242081	0.899105	0.173142	0.93178	-0.0847199	0.897037	0.0262407	0.93248	0.194247	0.897771
HSAP0406S00001076	-0.423039	0.93582	0.595261	0.562977	-0.52605	0.938208	0.732581	0.478217	-0.561031	0.93178	0.0408337	0.897037	-0.374413	0.93248	0.228582	0.897771
HSAP0406S00001077	-0.209101	0.93582	1.04622	0.191544	-0.195832	0.938208	1.2135	0.193441	-0.244369	0.93178	0.761498	0.34245	-0.168962	0.93248	1.21485	0.162484
HSAP0406S00001078	0.318736	0.93582	0.0406665	0.900255	0.260539	0.938208	0.936343	0.326249	-0.195475	0.93178	0.269604	0.891848	0.535684	0.314215	1.01446	0.230792
HSAP0406S00001079	1.2559	0.00267358	1.54888	0.0455333	1.11315	0.00708922	2.15715	0.0222545	0.987633	0.0117665	1.4133	0.0487301	0.376867	0.788434	2.01096	0.0243457
HSAP0406S00001080	0.247252	0.93582	0.185866	0.900255	-0.172964	0.938208	-0.391945	0.899273	0.0341332	0.93178	0.1457	0.897037	-0.138377	0.93248	-0.313998	0.897771
HSAP0406S00001081	-0.101936	0.93582	-0.184537	0.900255	0.254949	0.938208	0.279385	0.827573	0.115527	0.93178	-0.373024	0.897037	-0.214819	0.93248	0.538128	0.595641
HSAP0406S00001082	0.324386	0.93582	1.21649	0.124898	0.256015	0.938208	0.825024	0.404296	-0.0875317	0.93178	1.14577	0.119789	0.0206962	0.93248	0.691065	0.435199
HSAP0406S00001083	-0.0930554	0.93582	-0.230519	0.900255	-0.196693	0.938208	0.264788	0.833272	-0.201964	0.93178	-0.352062	0.897037	-0.170744	0.93248	-0.0603739	0.897771
HSAP0406S00001087	-0.0580269	0.93582	0.123831	0.900255	0.116345	0.938208	-0.337604	0.899273	0.0782753	0.93178	0.157585	0.897037	-0.255176	0.93248	-0.0637083	0.897771
HSAP0406S00001088	-0.256141	0.93582	-0.310302	0.900255	-0.395726	0.938208	-0.386217	0.899273	-0.402512	0.93178	-0.308398	0.897037	-0.252844	0.93248	-0.252161	0.897771
HSAP0406S00001089	-0.568763	0.93582	-0.746017	0.909135	-0.437941	0.938208	-1.06535	0.950433	-0.335404	0.93178	-0.758159	0.9095	-0.314255	0.93248	-0.862177	0.92358
HSAP0406S00001091	0.294389	0.93582	0.162021	0.900255	0.292726	0.938208	0.0627609	0.899105	0.887358	0.0383851	0.19932	0.897037	0.556586	0.264593	0.661661	0.462619
HSAP0406S00001092	-0.0568955	0.93582	0.552426	0.614911	0.00708611	0.938208	0.169896	0.875269	-0.0844489	0.93178	0.45952	0.699222	-0.186729	0.93248	0.182874	0.897771
HSAP0406S00001093	0.493672	0.649991	1.93194	0.0120626	1.1138	0.00708922	1.48488	0.104049	1.11437	0.00219798	1.89087	0.00962194	0.871435	0.0037221	1.78682	0.0364278
HSAP0406S00001095	-0.12117	0.93582	0.131419	0.900255	-0.257192	0.938208	0.486627	0.681623	-0.00495298	0.93178	0.0766523	0.897037	-0.285156	0.93248	0.406412	0.744708
HSAP0406S00001096	-0.149707	0.93582	-0.308109	0.900255	-0.124069	0.938208	-0.471752	0.901874	0.138203	0.93178	-0.268388	0.897037	0.163884	0.93248	-0.340423	0.897771
HSAP0406S00001097	-0.345014	0.93582	-0.656759	0.904878	0.107772	0.938208	-0.54568	0.906346	-0.167336	0.93178	-0.815116	0.914317	-0.292294	0.93248	-0.809931	0.918328
HSAP0406S00001098	-0.767604	0.949951	0.118038	0.900255	-0.62723	0.940299	0.565101	0.622018	-0.628016	0.935301	0.329775	0.841916	-0.166633	0.93248	0.727289	0.401735
HSAP0406S00001099	0.24936	0.93582	-0.13953	0.900255	0.699443	0.321032	1.0168	0.280888	0.862623	0.0488041	-0.136781	0.897037	0.444563	0.585145	0.784056	0.357983
HSAP0406S00001100	0.546477	0.544375	-0.638677	0.903207	0.488298	0.699543	0.567059	0.621157	0.724729	0.173767	-0.461141	0.897037	0.0282102	0.93248	0.319232	0.831696
HSAP0406S00001101	0.170993	0.93582	0.589238	0.570668	0.138738	0.938208	0.674123	0.523808	0.357346	0.93178	0.38172	0.7909	0.148644	0.93248	0.764907	0.367389
HSAP0406S00001102	0.249269	0.93582	0.207044	0.900255	0.253724	0.938208	0.209196	0.859736	0.173022	0.93178	0.285816	0.88081	0.253016	0.93248	0.0481221	0.897771
HSAP0406S00001104	0.412848	0.801635	0.712188	0.429956	0.112111	0.938208	0.490894	0.677458	-0.0154524	0.93178	0.778588	0.326414	-0.036863	0.93248	0.307702	0.839858
HSAP0406S00001105	0.054358	0.93582	-0.0147736	0.900255	0.00541868	0.938208	0.485705	0.681981	-0.201277	0.93178	0.0266641	0.897037	-0.200973	0.93248	0.317266	0.83303
HSAP0406S00001106	0.504955	0.625693	0.925998	0.261689	0.0447294	0.938208	1.02578	0.274914	0.162984	0.93178	0.785096	0.31895	0.0327757	0.93248	1.25145	0.151672
HSAP0406S00001107	0.122112	0.93582	-0.269561	0.900255	-0.0283913	0.938208	-0.120665	0.899105	-0.387918	0.93178	-0.2354	0.897037	0.0196223	0.93248	-0.163845	0.897771
HSAP0406S00001108	0.824141	0.121668	0.798824	0.347133	0.659044	0.384123	1.52309	0.091862	0.537308	0.526243	0.816123	0.291206	0.446376	0.579162	1.61882	0.0642546
HSAP0406S00001109	-0.187248	0.93582	0.357213	0.82844	0.178149	0.938208	0.812242	0.414869	0.614092	0.364243	0.383949	0.788509	0.185884	0.93248	0.706526	0.420498
HSAP0406S00001110	-0.139576	0.93582	-0.233479	0.900255	0.701102	0.317674	0.293008	0.820639	0.742542	0.151492	-0.286207	0.897037	0.141954	0.93248	0.210204	0.897771
HSAP0406S00001115	0.992098	0.0234878	0.192446	0.900255	0.385753	0.875601	1.48615	0.10386	0.126377	0.93178	0.0924883	0.897037	0.0246763	0.93248	1.36022	0.123864
HSAP0406S00001117	0.673276	0.306394	0.8846	0.285167	0.942789	0.0515792	1.57023	0.0782302	0.131506	0.93178	0.724885	0.377322	0.319683	0.93248	1.77042	0.0396481
HSAP0406S00001119	0.877284	0.0809949	0.568676	0.59323	-0.0460707	0.938208	0.841366	0.392346	0.0523382	0.93178	0.701499	0.400184	0.191649	0.93248	0.934439	0.270598
HSAP0406S00001120	-0.419728	0.93582	-0.207499	0.900255	-0.310127	0.938208	-0.496666	0.902458	-0.41214	0.93178	-0.152846	0.897037	-0.0275961	0.93248	-0.524893	0.89925
HSAP0406S00001121	0.675887	0.302518	1.11547	0.163774	1.21385	0.0021504	1.13912	0.218038	1.08381	0.00321625	0.812452	0.295344	0.984862	0.00122674	1.03259	0.221828
HSAP0406S00001123	-0.209943	0.93582	-0.354766	0.900255	-0.534205	0.938208	-0.28388	0.899105	-0.276768	0.93178	-0.36138	0.897037	-0.331443	0.93248	-0.229612	0.897771
HSAP0406S00001127	-0.481435	0.93582	-0.0759702	0.900255	-0.297641	0.938208	-0.114461	0.899105	-0.392208	0.93178	-0.346319	0.897037	-0.0892534	0.93248	-0.106026	0.897771
HSAP0406S00001128	-0.192385	0.93582	-0.121288	0.900255	-0.231586	0.938208	0.0680137	0.899105	-0.15151	0.93178	-0.0361937	0.897037	-0.21637	0.93248	-0.0445609	0.897771
HSAP0406S00001130	-0.0220101	0.93582	0.0845777	0.900255	0.274122	0.938208	0.332167	0.800765	0.0261024	0.93178	0.152482	0.897037	-0.0432845	0.93248	0.311197	0.836483
HSAP0406S00001133	0.574205	0.487788	-0.115775	0.900255	0.582775	0.516243	0.101673	0.893661	0.79741	0.0963522	-0.077194	0.897037	0.255727	0.93248	0.13282	0.897771
HSAP0406S00001134	1.20891	0.00278676	-0.0500577	0.900255	0.554571	0.575589	-0.268101	0.899105	0.816007	0.0814404	-0.264319	0.897037	0.663562	0.0856756	-0.0676705	0.897771
HSAP0406S00001135	-0.0214272	0.93582	-0.107277	0.900255	0.129729	0.938208	0.347553	0.789893	0.132978	0.93178	0.0497439	0.897037	0.157648	0.93248	0.149686	0.897771
HSAP0406S00001137	-0.26249	0.93582	0.777656	0.367282	-0.199964	0.938208	0.292646	0.820844	-0.448499	0.93178	0.472488	0.681666	-0.180387	0.93248	0.151577	0.897771
HSAP0406S00001139	0.716227	0.24042	0.448628	0.737065	0.697088	0.325619	0.74929	0.465856	0.332554	0.93178	0.158037	0.897037	0.848498	0.00621714	0.758888	0.37094
HSAP0406S00001142	-0.0319351	0.93582	0.89203	0.280474	0.241783	0.938208	0.896009	0.351381	0.0254082	0.93178	0.891138	0.240774	0.146261	0.93248	0.76802	0.365962
HSAP0406S00001143	-0.251532	0.93582	-0.0609474	0.900255	-0.164889	0.938208	-0.18105	0.899105	-0.467794	0.93178	-0.18993	0.897037	-0.100278	0.93248	-0.0196875	0.897771
HSAP0406S00001144	-0.287366	0.93582	0.0434059	0.900255	-0.513567	0.938208	0.36967	0.774828	-0.411497	0.93178	0.362499	0.810339	-0.353095	0.93248	0.325731	0.82493
HSAP0406S00001145	0.232526	0.93582	0.0066831	0.900255	0.0874363	0.938208	-0.176645	0.899105	0.123626	0.93178	-0.0301347	0.897037	0.103131	0.93248	0.00270509	0.897771
HSAP0406S00001146	-0.102046	0.93582	0.837144	0.315371	-0.0162321	0.938208	0.931173	0.329446	-0.192914	0.93178	0.890821	0.240928	-0.283233	0.93248	1.00546	0.234936
HSAP0406S00001147	-0.224019	0.93582	0.769936	0.374158	-0.139478	0.938208	0.882139	0.359388	-0.441838	0.93178	0.618602	0.495678	-0.265716	0.93248	0.883598	0.295526
HSAP0406S00001149	-0.522956	0.93582	-0.968477	0.929144	-0.552395	0.938208	-0.770336	0.923423	-0.23964	0.93178	-0.579423	0.897239	-0.411105	0.93248	-0.520619	0.89924
HSAP0406S00001153	0.141679	0.93582	0.310531	0.865444	0.281501	0.938208	0.369915	0.774785	0.745787	0.148152	0.281067	0.885302	0.311362	0.93248	0.676192	0.450173
HSAP0406S00001154	-0.18394	0.93582	0.0710865	0.900255	-0.146403	0.938208	0.167474	0.875763	-0.331029	0.93178	0.491656	0.658022	-0.130282	0.93248	0.0877797	0.897771
HSAP0406S00001155	-0.000845911	0.93582	-0.0605186	0.900255	-0.0853158	0.938208	-0.256169	0.899105	-0.0952684	0.93178	0.230654	0.897037	0.2304	0.93248	-0.184611	0.897771
HSAP0406S00001156	-0.307158	0.93582	0.33141	0.851689	-0.2767	0.938208	-0.0301044	0.899105	-0.279106	0.93178	0.494222	0.655469	0.0502273	0.93248	0.177166	0.897771
HSAP0406S00001157	0.796722	0.147893	0.592229	0.567605	0.730384	0.266606	0.81727	0.410915	0.82584	0.0731178	0.66247	0.44598	0.144722	0.93248	0.720187	0.407559
HSAP0406S00001160	-0.209569	0.93582	-0.243125	0.900255	-0.208236	0.938208	0.175321	0.872617	-0.109142	0.93178	-0.246108	0.897037	0.130762	0.93248	0.353303	0.799612
HSAP0406S00001161	-0.0638053	0.93582	0.055915	0.900255	-0.0407278	0.938208	0.15023	0.881928	-0.128188	0.93178	-0.0241504	0.897037	0.303202	0.93248	-0.00543025	0.897771
HSAP0406S00001162	0.238706	0.93582	-0.285535	0.900255	0.196239	0.938208	-0.0624931	0.899105	0.1198	0.93178	-0.117848	0.897037	-0.310634	0.93248	0.188845	0.897771
HSAP0406S00001163	-0.249042	0.93582	0.0851033	0.900255	-0.384143	0.938208	-0.40709	0.899679	-0.305542	0.93178	-0.00493229	0.897037	-0.524169	0.932588	-0.42896	0.897771
HSAP0406S00001164	0.877187	0.0809949	-0.189023	0.900255	1.20849	0.0021504	0.17512	0.872722	1.42559	0	-0.0761496	0.897037	0.881129	0.00344145	0.127091	0.897771
HSAP0406S00001166	0.48125	0.675474	1.29387	0.102332	0.436202	0.790982	1.49872	0.0990214	0.706527	0.199116	1.21835	0.0951975	0.569473	0.236006	1.5911	0.0680045
HSAP0406S00001167	0.185324	0.93582	0.131988	0.900255	-0.654053	0.942268	0.109237	0.891996	-0.517276	0.93178	0.393637	0.776634	-0.439874	0.93248	0.115405	0.897771
HSAP0406S00001168	0.0392841	0.93582	-0.0843598	0.900255	0.258217	0.938208	0.668488	0.527746	-0.0819166	0.93178	-0.127147	0.897037	0.0514946	0.93248	0.683206	0.441969
HSAP0406S00001169	0.684862	0.288295	0.599894	0.557447	0.902279	0.0745304	1.046	0.265382	0.295192	0.93178	0.596131	0.520662	0.608183	0.161287	1.02642	0.224378
HSAP0406S00001171	1.21722	0.00278676	1.24323	0.115537	0.0324398	0.938208	1.49178	0.103308	-0.261116	0.93178	0.941058	0.210588	-0.252081	0.93248	1.52738	0.0866443
HSAP0406S00001172	-0.488934	0.93582	-0.0968823	0.900255	-0.232975	0.938208	0.112683	0.891186	-0.37964	0.93178	-0.042377	0.897037	-0.439422	0.93248	-0.0422129	0.897771
HSAP0406S00001174	0.541744	0.552842	0.948216	0.248141	0.159208	0.938208	1.04437	0.266294	-0.0994453	0.93178	0.736056	0.365415	0.0508629	0.93248	0.810286	0.338625
HSAP0406S00001176	0.3439	0.920127	0.673621	0.472472	-0.00271719	0.938208	0.403584	0.747078	1.34572	0	1.11597	0.129982	0.0606643	0.93248	0.44866	0.697735
HSAP0406S00001177	-0.357953	0.93582	-0.691456	0.905775	-0.400165	0.938208	-0.863002	0.931979	-0.525066	0.93178	-0.598605	0.897626	-0.59832	0.936324	-0.475307	0.897771
HSAP0406S00001178	-0.296103	0.93582	0.0671551	0.900255	-0.362449	0.938208	-0.131852	0.899105	-0.423146	0.93178	-0.152839	0.897037	-0.445614	0.93248	0.107072	0.897771
HSAP0406S00001179	-0.228273	0.93582	2.18055	0.00718207	-0.057124	0.938208	1.0396	0.267502	-0.0736897	0.93178	2.07864	0.0071174	-0.121542	0.93248	1.54891	0.0802025
HSAP0406S00001180	0.0111369	0.93582	-0.493873	0.900255	0.0219958	0.938208	-0.68528	0.914948	-0.23237	0.93178	-0.548945	0.897037	-0.0485678	0.93248	-0.402228	0.897771
HSAP0406S00001181	-0.242939	0.93582	0.589979	0.570372	0.0240936	0.938208	0.0848372	0.898109	-0.796601	0.951462	0.536001	0.598478	-0.438657	0.93248	-0.12004	0.897771
HSAP0406S00001185	0.899294	0.0660571	2.40904	0.00371965	0.668992	0.367705	1.38141	0.136457	0.801978	0.0931172	2.61094	0	0.413679	0.677092	1.32913	0.132211
HSAP0406S00001186	0.568013	0.49799	0.224284	0.900255	0.404329	0.843917	-0.39504	0.899273	0.267318	0.93178	0.208597	0.897037	1.14021	0.000222041	-0.17667	0.897771
HSAP0406S00001188	-0.0748945	0.93582	0.0858897	0.900255	0.0271796	0.938208	0.353084	0.785412	-0.144365	0.93178	-0.016766	0.897037	0.0406785	0.93248	0.153863	0.897771
HSAP0406S00001190	0.926038	0.050846	-0.297652	0.900255	1.01161	0.0240435	0.520646	0.656135	0.846291	0.0596096	-0.0570937	0.897037	0.744177	0.0271055	0.616459	0.50915
HSAP0406S00001193	-0.231448	0.93582	-0.441032	0.900255	-0.290271	0.938208	-0.360028	0.899273	-0.0954192	0.93178	-0.39212	0.897037	-0.137074	0.93248	-0.39091	0.897771
HSAP0406S00001194	1.20421	0.00303307	0.662331	0.484168	0.924119	0.0609371	0.911138	0.34089	0.429662	0.786639	0.61459	0.499749	0.941846	0.00180535	0.770307	0.36559
HSAP0406S00001195	0.502173	0.631841	-0.013741	0.900255	0.484794	0.707487	-0.344248	0.899273	0.894624	0.0359634	-0.187083	0.897037	0.196002	0.93248	-0.178535	0.897771
HSAP0406S00001196	1.40121	0.000908242	1.00327	0.211781	0.837721	0.132462	0.48257	0.685725	1.39418	0	0.839323	0.273257	1.31484	0	0.727976	0.400684
HSAP0406S00001198	0.545411	0.5457	2.63697	0.00352864	0.43943	0.785859	1.84398	0.0345795	-0.132736	0.93178	2.48457	0.00220665	-0.0623686	0.93248	1.6916	0.0514406
HSAP0406S00001200	0.0526642	0.93582	-0.700258	0.90633	-0.106172	0.938208	-0.604751	0.909748	-0.369791	0.93178	-0.534082	0.897037	-0.316198	0.93248	-0.775777	0.915867
HSAP0406S00001201	-0.162692	0.93582	-0.32763	0.900255	-0.299698	0.938208	-0.400155	0.899436	-0.349307	0.93178	-0.238947	0.897037	-0.241765	0.93248	-0.384963	0.897771
HSAP0406S00001203	0.577934	0.478987	0.769796	0.374158	0.248581	0.938208	1.35441	0.140433	0.136229	0.93178	1.02015	0.173187	0.0454316	0.93248	1.34975	0.125343
HSAP0406S00001205	0.0199455	0.93582	-0.153694	0.900255	-0.00791681	0.938208	-0.0823828	0.899105	0.0684067	0.93178	-0.15507	0.897037	0.0817824	0.93248	-0.192287	0.897771
HSAP0406S00001208	-0.188953	0.93582	0.0744939	0.900255	-0.297155	0.938208	-0.401341	0.899625	-0.313708	0.93178	0.0955688	0.897037	-0.258388	0.93248	-0.458271	0.897771
HSAP0406S00001209	0.6261	0.386539	0.478025	0.701946	0.843643	0.12596	0.361209	0.780556	0.608489	0.377033	0.549772	0.577102	0.301308	0.93248	0.330914	0.820128
HSAP0406S00001211	0.0712163	0.93582	0.299671	0.872342	0.100926	0.938208	0.997928	0.291102	-0.0127297	0.93178	0.411638	0.756312	0.364346	0.824266	0.978436	0.247819
HSAP0406S00001214	0.250413	0.93582	-0.227669	0.900255	0.598985	0.485512	-0.174675	0.899105	0.0130938	0.93178	-0.0949289	0.897037	-0.167291	0.93248	-0.267152	0.897771
HSAP0406S00001216	-0.0157682	0.93582	0.914495	0.267956	-0.00101985	0.938208	0.243045	0.845875	0.217415	0.93178	0.709938	0.39451	-0.0288863	0.93248	0.336342	0.814518
HSAP0406S00001217	0.380446	0.860417	1.00188	0.212393	0.251406	0.938208	0.435713	0.720086	0.289792	0.93178	0.947959	0.205887	0.755979	0.0219083	0.486	0.655602
HSAP0406S00001218	-0.366331	0.93582	-0.293653	0.900255	-0.387533	0.938208	-0.20879	0.899105	-0.357202	0.93178	-0.254682	0.897037	-0.313712	0.93248	-0.309046	0.897771
HSAP0406S00001219	0.335143	0.933211	0.862575	0.300246	0.212423	0.938208	0.583689	0.606162	0.158129	0.93178	1.24252	0.0882461	0.816489	0.00878768	0.481919	0.66066
HSAP0406S00001220	-0.170296	0.93582	-0.103753	0.900255	0.00354464	0.938208	-0.326832	0.899273	-0.102338	0.93178	-0.30809	0.897037	0.0982756	0.93248	-0.155728	0.897771
HSAP0406S00001221	0.256637	0.93582	-0.0133417	0.900255	0.102165	0.938208	0.666674	0.528804	-0.0321009	0.93178	-0.212231	0.897037	0.765921	0.0186433	0.0164569	0.897771
HSAP0406S00001222	0.100483	0.93582	0.69504	0.448139	0.245298	0.938208	0.0866499	0.897595	-0.29794	0.93178	0.563818	0.558179	-0.0871218	0.93248	0.0742744	0.897771
HSAP0406S00001223	-0.568465	0.93582	-0.15373	0.900255	-0.855182	0.959366	-0.588499	0.908404	-0.856877	0.957727	-0.139166	0.897037	0.1393	0.93248	-0.613435	0.903621
HSAP0406S00001224	-0.592698	0.936668	-1.03589	0.934961	-0.841661	0.958518	-1.0678	0.950641	-0.594753	0.933304	-0.872522	0.919951	-0.478518	0.93248	-0.973855	0.933957
HSAP0406S00001226	0.20221	0.93582	0.572418	0.588683	0.103079	0.938208	-0.0169027	0.899105	0.243441	0.93178	0.602089	0.514095	-0.0129956	0.93248	-0.0564791	0.897771
HSAP0406S00001227	0.303715	0.93582	0.345154	0.838191	0.550241	0.584958	0.266771	0.833139	0.364909	0.93178	0.437791	0.72711	0.752868	0.0234975	0.0865105	0.897771
HSAP0406S00001228	-0.0253881	0.93582	-0.0529493	0.900255	0.0816135	0.938208	-0.000357224	0.899105	-0.0586078	0.93178	0.247737	0.897037	0.116992	0.93248	0.0594639	0.897771
HSAP0406S00001229	-0.372643	0.93582	-0.116921	0.900255	-0.358905	0.938208	-0.149569	0.899105	-0.265616	0.93178	0.00425321	0.897037	-0.428625	0.93248	-0.139409	0.897771
HSAP0406S00001230	-0.434213	0.93582	-0.580668	0.901164	-0.301978	0.938208	-0.710929	0.917186	-0.240636	0.93178	-0.588772	0.897239	-0.0896169	0.93248	-0.64085	0.905051
HSAP0406S00001232	-0.22937	0.93582	-0.212151	0.900255	-0.0554315	0.938208	-0.355837	0.899273	-0.185707	0.93178	-0.0978629	0.897037	0.0775106	0.93248	-0.270828	0.897771
HSAP0406S00001233	0.195474	0.93582	1.09624	0.172313	0.207667	0.938208	0.749919	0.465531	0.327304	0.93178	1.10131	0.135416	0.143282	0.93248	1.09435	0.20036
HSAP0406S00001234	0.191582	0.93582	0.407906	0.780326	0.387672	0.873446	-0.352391	0.899273	0.134758	0.93178	0.108606	0.897037	0.387849	0.760943	-0.264712	0.897771
HSAP0406S00001235	0.404265	0.817943	0.56885	0.593139	0.438826	0.787103	-0.0323763	0.899105	0.312692	0.93178	0.803536	0.304044	0.259844	0.93248	-0.00347003	0.897771
HSAP0406S00001236	-0.107654	0.93582	0.568394	0.593488	0.1237	0.938208	-0.342488	0.899273	-0.107781	0.93178	0.70117	0.400511	0.0741295	0.93248	-0.508601	0.898885
HSAP0406S00001237	0.428463	0.774022	-0.715272	0.9069	0.369393	0.894059	-0.285183	0.899105	0.160034	0.93178	-0.717316	0.905032	0.332266	0.911785	-0.727892	0.912014
HSAP0406S00001238	0.204015	0.93582	0.399612	0.78788	0.446913	0.769566	0.320978	0.807678	0.0884075	0.93178	0.552687	0.57229	0.185728	0.93248	0.154189	0.897771
HSAP0406S00001240	0.189726	0.93582	-0.453897	0.900255	0.00259321	0.938208	-0.769021	0.923329	-0.137095	0.93178	-0.524575	0.897037	0.378545	0.783505	-0.672966	0.908346
HSAP0406S00001241	0.498997	0.637447	0.412288	0.774746	0.442764	0.778915	-0.287582	0.899105	0.375349	0.909284	0.610651	0.504685	1.31676	0	-0.0397858	0.897771
HSAP0406S00001242	0.391805	0.841848	0.963768	0.237725	0.197301	0.938208	-0.106628	0.899105	0.342918	0.93178	1.17687	0.108809	0.740754	0.0282263	0.113601	0.897771
HSAP0406S00001245	0.873977	0.082414	0.579105	0.582723	0.754632	0.236574	-0.173956	0.899105	1.35441	0	0.641869	0.469113	1.55308	0	-0.472333	0.897771
HSAP0406S00001246	1.13368	0.0057821	0.962997	0.238135	1.51692	0	0.178092	0.871541	1.10184	0.00233712	1.3774	0.0569663	1.82475	0	0.0387616	0.897771
HSAP0406S00001247	-0.381163	0.93582	-0.675271	0.905147	-0.608222	0.939305	-1.11505	0.953819	-0.404526	0.93178	-0.577794	0.897239	-0.323824	0.93248	-0.630381	0.904855
HSAP0406S00001248	-0.519433	0.93582	-1.2162	0.9497	-0.261519	0.938208	-0.964292	0.941484	-0.521805	0.93178	-0.750036	0.908516	-0.563314	0.934273	-0.911825	0.928301
HSAP0406S00001249	0.785704	0.158467	1.10957	0.165855	0.305449	0.938208	0.183034	0.86919	0.119803	0.93178	1.09082	0.138992	-0.071904	0.93248	0.487314	0.653843
HSAP0406S00001250	-0.395221	0.93582	-0.223778	0.900255	-0.485741	0.938208	-0.422646	0.89976	-0.241798	0.93178	-0.386503	0.897037	-0.343533	0.93248	-0.317	0.897771
HSAP0406S00001251	1.02881	0.017526	0.718185	0.42158	1.0457	0.0168656	0.839085	0.393988	0.873951	0.0430713	0.466669	0.690344	0.942278	0.00180535	0.783403	0.358631
HSAP0406S00001252	0.276493	0.93582	0.835357	0.315931	0.428492	0.804985	1.04075	0.267154	0.157892	0.93178	0.676386	0.430109	0.301242	0.93248	0.777265	0.361722
HSAP0406S00001255	0.298918	0.93582	-0.167464	0.900255	0.14967	0.938208	0.133223	0.886775	0.463797	0.70913	-0.0614306	0.897037	0.0821431	0.93248	0.111361	0.897771
HSAP0406S00001257	-0.0134938	0.93582	-0.140574	0.900255	0.108391	0.938208	0.304434	0.815002	0.0485875	0.93178	-0.261989	0.897037	-0.146614	0.93248	-0.188039	0.897771
HSAP0406S00001258	-0.510492	0.93582	-0.913903	0.923991	-0.582772	0.938325	-0.922917	0.937951	-0.286084	0.93178	-0.62013	0.899366	-0.550041	0.933695	-0.891052	0.926462
HSAP0406S00001263	0.315186	0.93582	0.474656	0.704663	0.227498	0.938208	0.804108	0.420985	0.0812871	0.93178	0.502822	0.643625	-0.122686	0.93248	0.858165	0.308791
HSAP0406S00001264	0.55812	0.519808	0.830854	0.319025	0.597836	0.487654	0.185591	0.868024	0.51111	0.593814	0.852525	0.264938	0.58994	0.195528	-0.151363	0.897771
HSAP0406S00001265	-0.344922	0.93582	-0.758119	0.910338	-0.672832	0.943118	-0.494094	0.902444	-0.513695	0.93178	-0.551443	0.897037	-0.422384	0.93248	-0.408086	0.897771
HSAP0406S00001266	1.24622	0.00267358	1.20326	0.131199	0.120795	0.938208	1.07274	0.252213	0.408355	0.836841	1.14509	0.119789	-0.0265641	0.93248	1.46796	0.0992396
HSAP0406S00001268	1.4736	0	1.143	0.155079	0.545383	0.59415	1.08396	0.244575	-0.139596	0.93178	1.00214	0.180844	0.118092	0.93248	1.33918	0.128729
HSAP0406S00001269	-0.500403	0.93582	-0.179316	0.900255	-0.326299	0.938208	-0.0890252	0.899105	-0.271429	0.93178	-0.0894464	0.897037	-0.345627	0.93248	-0.10467	0.897771
HSAP0406S00001272	1.60734	0	1.49387	0.0561238	0.88976	0.0839588	1.19444	0.198108	0.801371	0.0938592	1.44656	0.0437622	1.01916	0.000927931	1.24878	0.152181
HSAP0406S00001273	-0.367762	0.93582	-0.328339	0.900255	-0.397184	0.938208	-0.351669	0.899273	-0.392717	0.93178	-0.263934	0.897037	-0.313065	0.93248	-0.477448	0.897771
HSAP0406S00001274	-0.413738	0.93582	-0.322899	0.900255	-0.311408	0.938208	-0.320098	0.899273	-0.311556	0.93178	-0.304491	0.897037	-0.137338	0.93248	-0.232525	0.897771
HSAP0406S00001275	0.0189134	0.93582	0.143695	0.900255	-0.0355812	0.938208	0.492584	0.676301	-0.0844733	0.93178	0.097412	0.897037	-0.283561	0.93248	0.315674	0.833702
HSAP0406S00001276	-0.123042	0.93582	0.423916	0.760509	-0.277688	0.938208	0.585032	0.604196	-0.438064	0.93178	0.515959	0.625126	-0.268733	0.93248	0.530969	0.605263
HSAP0406S00001279	-0.355321	0.93582	-0.620163	0.902223	-0.35527	0.938208	-0.335658	0.899273	0.0405655	0.93178	-0.331373	0.897037	-0.261173	0.93248	-0.703012	0.910312
HSAP0406S00001281	-0.0363743	0.93582	-0.259979	0.900255	0.264227	0.938208	-0.275166	0.899105	-0.180988	0.93178	-0.249061	0.897037	-0.0243736	0.93248	-0.312253	0.897771
HSAP0406S00001283	0.131922	0.93582	0.626383	0.520753	0.0950735	0.938208	0.264591	0.833272	-0.0845251	0.93178	0.0499943	0.897037	0.108833	0.93248	0.132806	0.897771
HSAP0406S00001285	-0.408499	0.93582	-0.36118	0.900255	-0.50322	0.938208	0.287364	0.822704	-0.208957	0.93178	-0.465439	0.897037	-0.250268	0.93248	-0.191488	0.897771
HSAP0406S00001286	-0.148545	0.93582	-0.0169934	0.900255	0.0399896	0.938208	-0.223625	0.899105	-0.0789799	0.93178	-0.13647	0.897037	-0.0955001	0.93248	0.0306832	0.897771
HSAP0406S00001289	0.0931819	0.93582	-0.358359	0.900255	0.485981	0.705211	-0.523386	0.904704	0.311159	0.93178	-0.357067	0.897037	-0.0245919	0.93248	-0.748718	0.913612
HSAP0406S00001290	1.34675	0.00157538	0.839236	0.314049	1.16852	0.00340591	0.757775	0.460675	0.668342	0.2567	0.843071	0.271101	0.704405	0.0499112	0.69945	0.427657
HSAP0406S00001293	-0.429464	0.93582	-0.248833	0.900255	-0.299042	0.938208	-0.318124	0.899273	-0.0474309	0.93178	-0.0320757	0.897037	-0.430217	0.93248	-0.635942	0.905051
HSAP0406S00001294	-0.246771	0.93582	-0.176918	0.900255	0.162943	0.938208	-0.0441721	0.899105	-0.0760247	0.93178	0.0330378	0.897037	-0.288732	0.93248	0.142393	0.897771
HSAP0406S00001296	0.518495	0.59822	-0.00911677	0.900255	0.746799	0.247008	0.0897141	0.896537	0.495153	0.637796	0.100546	0.897037	0.876261	0.00344145	-0.0451629	0.897771
HSAP0406S00001298	-0.142654	0.93582	-0.35743	0.900255	0.106409	0.938208	0.237665	0.847127	-0.33217	0.93178	-0.462824	0.897037	-0.318435	0.93248	0.078816	0.897771
HSAP0406S00001299	-0.283324	0.93582	0.369867	0.816458	-0.144738	0.938208	0.867042	0.373636	0.0285149	0.93178	0.427241	0.739226	0.000671869	0.93248	1.20972	0.164034
HSAP0406S00001300	0.383212	0.855289	1.50637	0.0530886	0.261093	0.938208	1.01312	0.282756	0.392986	0.869849	1.7321	0.0143186	0.889197	0.00310153	0.926517	0.274985
HSAP0406S00001301	0.269564	0.93582	0.650449	0.495585	0.255177	0.938208	0.461421	0.703585	-0.0104308	0.93178	0.634797	0.476324	0.279172	0.93248	0.614034	0.511164
HSAP0406S00001302	0.076838	0.93582	0.10553	0.900255	-0.159113	0.938208	0.0788459	0.899105	-0.0628066	0.93178	0.161135	0.897037	0.151001	0.93248	0.0529206	0.897771
HSAP0406S00001303	0.0865704	0.93582	0.962947	0.238135	0.149891	0.938208	-0.156336	0.899105	0.159166	0.93178	0.609335	0.506118	0.446466	0.579005	-0.268095	0.897771
HSAP0406S00001304	-0.605387	0.937338	-0.380538	0.900255	-0.599882	0.938872	0.218047	0.855608	0.294155	0.93178	-0.380451	0.897037	-0.428231	0.93248	0.230772	0.897771
HSAP0406S00001308	1.23276	0.00278676	0.754495	0.389883	1.33613	0	1.00932	0.286071	0.984873	0.0119342	0.744037	0.35815	1.59547	0	1.33496	0.130002
HSAP0406S00001311	-0.0301205	0.93582	-0.528523	0.900644	-0.472102	0.938208	-0.411378	0.89976	-0.396715	0.93178	-0.518434	0.897037	-0.334268	0.93248	-0.549015	0.899838
HSAP0406S00001313	-0.256291	0.93582	-0.0905516	0.900255	-0.128505	0.938208	0.163634	0.876463	-0.0839095	0.93178	-0.0436051	0.897037	-0.368378	0.93248	-0.0771849	0.897771
HSAP0406S00001314	0.188148	0.93582	0.52198	0.650168	0.780091	0.201324	0.78571	0.435238	0.668206	0.256855	0.389214	0.783489	0.367009	0.817859	0.665017	0.460126
HSAP0406S00001315	-0.00275138	0.93582	-0.113639	0.900255	-0.0976954	0.938208	-0.378292	0.899273	-0.15665	0.93178	-0.11076	0.897037	-0.105279	0.93248	-0.264931	0.897771
HSAP0406S00001316	0.150772	0.93582	0.521057	0.650871	-0.18883	0.938208	0.0474852	0.899105	0.0776381	0.93178	-0.138475	0.897037	0.0736399	0.93248	-0.271806	0.897771
HSAP0406S00001317	-0.297628	0.93582	-1.01554	0.932884	0.179108	0.938208	-0.961884	0.94118	-0.613378	0.934346	-0.918056	0.924034	0.272374	0.93248	-0.612711	0.903621
HSAP0406S00001319	0.0508852	0.93582	0.095915	0.900255	-0.121919	0.938208	0.0138874	0.899105	0.172044	0.93178	0.261331	0.896459	0.456156	0.547442	0.190831	0.897771
HSAP0406S00001320	-0.185465	0.93582	0.541469	0.627418	-0.168618	0.938208	1.27521	0.169954	-0.322957	0.93178	0.67364	0.433635	-0.302582	0.93248	1.39334	0.116399
HSAP0406S00001322	-0.146543	0.93582	1.5654	0.0440282	-0.341579	0.938208	0.0482411	0.899105	-0.420239	0.93178	1.59375	0.02244	-0.278968	0.93248	0.110544	0.897771
HSAP0406S00001324	0.253617	0.93582	0.179537	0.900255	0.191305	0.938208	0.29927	0.816783	-0.128832	0.93178	0.171769	0.897037	0.117953	0.93248	0.249056	0.888428
HSAP0406S00001325	-0.223122	0.93582	-0.120819	0.900255	-0.39359	0.938208	0.26381	0.833272	-0.272458	0.93178	-0.205184	0.897037	-0.23184	0.93248	0.414129	0.736029
HSAP0406S00001326	-0.0650902	0.93582	-0.134199	0.900255	-0.12763	0.938208	-0.032384	0.899105	-0.278575	0.93178	-0.283802	0.897037	-0.0751206	0.93248	-0.0393504	0.897771
HSAP0406S00001327	0.444695	0.748432	0.307381	0.866779	-0.357256	0.938208	0.221013	0.854163	-0.419774	0.93178	0.368874	0.803808	0.149246	0.93248	0.00678081	0.897771
HSAP0406S00001330	-0.227254	0.93582	0.0391773	0.900255	-0.105204	0.938208	-0.0857393	0.899105	-0.212837	0.93178	-0.0614894	0.897037	-0.153934	0.93248	-0.322829	0.897771
HSAP0406S00001331	0.916339	0.0561073	1.83549	0.0151503	1.05186	0.0153126	0.294125	0.820535	0.7151	0.187314	1.44476	0.0438951	0.138419	0.93248	0.390133	0.764139
HSAP0406S00001333	0.581735	0.470761	0.205378	0.900255	0.967623	0.0390823	0.171853	0.873822	0.962108	0.0158758	0.121557	0.897037	0.259511	0.93248	-0.012983	0.897771
HSAP0406S00001334	1.15292	0.00461944	0.554914	0.61119	1.34822	0	0.818653	0.410173	0.97381	0.0131028	0.439582	0.724601	0.905641	0.00213782	0.509719	0.630325
HSAP0406S00001335	-0.153682	0.93582	0.513225	0.660477	-0.0405795	0.938208	-0.245268	0.899105	0.039509	0.93178	0.398939	0.771348	-0.1215	0.93248	-0.0917657	0.897771
HSAP0406S00001338	-0.0157602	0.93582	-0.0343134	0.900255	-0.312433	0.938208	-0.221532	0.899105	-0.250212	0.93178	0.0169902	0.897037	0.0439404	0.93248	-0.000530266	0.897771
HSAP0406S00001340	1.03545	0.0163427	-0.166185	0.900255	0.54188	0.599197	-0.271058	0.899105	0.790205	0.102347	-0.0325749	0.897037	0.502642	0.409351	-0.168186	0.897771
HSAP0406S00001341	-0.526252	0.93582	-0.413688	0.900255	-0.380167	0.938208	-0.423514	0.89976	-0.341126	0.93178	-0.554671	0.897037	-0.344563	0.93248	-0.176874	0.897771
HSAP0406S00001342	-0.317319	0.93582	-0.648437	0.904092	-0.0856118	0.938208	-0.495251	0.902444	-0.268511	0.93178	-0.510001	0.897037	0.210292	0.93248	-0.500981	0.898588
HSAP0406S00001343	-0.112191	0.93582	-0.52779	0.900644	-0.323047	0.938208	-0.391243	0.899273	-0.273945	0.93178	-0.176888	0.897037	0.0144479	0.93248	-0.245783	0.897771
HSAP0406S00001344	-0.297208	0.93582	-0.312977	0.900255	-0.341466	0.938208	-0.212736	0.899105	-0.24449	0.93178	-0.211256	0.897037	-0.166887	0.93248	-0.0958288	0.897771
HSAP0406S00001345	-0.258963	0.93582	0.113806	0.900255	-0.0481818	0.938208	0.0415236	0.899105	-0.134763	0.93178	-0.0126595	0.897037	-0.0689521	0.93248	0.07711	0.897771
HSAP0406S00001346	0.457293	0.722216	0.477762	0.702017	0.126017	0.938208	0.300457	0.816457	0.00264069	0.93178	0.90498	0.231613	0.211431	0.93248	-0.22802	0.897771
HSAP0406S00001348	0.80536	0.137328	0.108684	0.900255	1.02125	0.0213345	0.106823	0.892956	0.894593	0.0359634	0.0873864	0.897037	0.940702	0.00180535	-0.0201628	0.897771
HSAP0406S00001350	0.210304	0.93582	-0.21269	0.900255	0.393276	0.863682	0.0692446	0.899105	0.201272	0.93178	0.0896425	0.897037	0.0662377	0.93248	0.113822	0.897771
HSAP0406S00001352	0.738852	0.214343	0.586743	0.573574	0.63471	0.425577	1.3351	0.145669	1.09918	0.00233712	0.87938	0.246609	0.111213	0.93248	1.22498	0.159503
HSAP0406S00001353	-0.268028	0.93582	-0.598174	0.901982	-0.334485	0.938208	-0.365387	0.899273	-0.403461	0.93178	-0.598683	0.897626	-0.275774	0.93248	-0.51568	0.898926
HSAP0406S00001354	0.301937	0.93582	0.590248	0.570138	0.341794	0.938208	0.410782	0.740624	0.0367502	0.93178	0.54685	0.580801	0.347552	0.868323	0.314807	0.834071
HSAP0406S00001355	-0.0322259	0.93582	0.744881	0.396765	0.288395	0.938208	0.273499	0.830693	0.101702	0.93178	0.757674	0.345308	-0.0425773	0.93248	0.297283	0.84844
HSAP0406S00001356	0.175966	0.93582	0.0273454	0.900255	0.178151	0.938208	-0.132977	0.899105	0.476656	0.678441	0.271148	0.891251	0.186588	0.93248	0.123598	0.897771
HSAP0406S00001357	-0.457742	0.93582	0.772329	0.371974	-0.359832	0.938208	-0.365873	0.899273	-0.493195	0.93178	0.855509	0.263724	0.00471756	0.93248	0.0946593	0.897771
HSAP0406S00001358	0.150506	0.93582	-0.39425	0.900255	0.14255	0.938208	-0.423933	0.89976	0.41416	0.824407	-0.180763	0.897037	0.0596482	0.93248	-0.358926	0.897771
HSAP0406S00001359	-0.117761	0.93582	1.10676	0.166529	-0.205499	0.938208	0.464506	0.699733	0.436092	0.773969	1.33505	0.063678	-0.166678	0.93248	0.47149	0.672712
HSAP0406S00001360	0.0610274	0.93582	0.988084	0.22123	0.995041	0.0280317	0.513098	0.660891	0.828808	0.0722478	1.0578	0.155174	-0.053352	0.93248	0.835072	0.323204
HSAP0406S00001363	0.251052	0.93582	0.276599	0.888747	0.196703	0.938208	0.304259	0.815136	0.304168	0.93178	0.242101	0.897037	0.140063	0.93248	0.335349	0.815088
HSAP0406S00001365	-0.376559	0.93582	-0.562019	0.901009	-0.248506	0.938208	-0.604968	0.909748	-0.148009	0.93178	-0.408564	0.897037	-0.219897	0.93248	-0.917823	0.928812
HSAP0406S00001366	0.104571	0.93582	0.402189	0.786136	0.0791589	0.938208	1.13957	0.217984	-0.00391521	0.93178	0.37683	0.796113	0.25685	0.93248	1.06987	0.207896
HSAP0406S00001367	-0.0770726	0.93582	-0.0428947	0.900255	-0.00563619	0.938208	1.23211	0.18659	0.0950528	0.93178	0.144731	0.897037	0.0920424	0.93248	1.38475	0.118191
HSAP0406S00001368	-0.112602	0.93582	0.301038	0.871189	-0.240392	0.938208	0.225839	0.852143	0.183263	0.93178	0.590695	0.527318	0.0837385	0.93248	0.271069	0.870311
HSAP0406S00001370	-0.544194	0.93582	0.342782	0.83966	-0.67994	0.943602	-0.775693	0.923493	-0.401815	0.93178	0.402797	0.7659	-0.292518	0.93248	-0.385059	0.897771
HSAP0406S00001372	0.302954	0.93582	0.0413173	0.900255	0.666851	0.371045	-0.101924	0.899105	0.843757	0.0617995	-0.0547716	0.897037	-0.171167	0.93248	-0.34657	0.897771
HSAP0406S00001374	-0.44842	0.93582	0.665886	0.480573	-0.492458	0.938208	0.0706903	0.899105	-0.0601418	0.93178	0.572449	0.545924	-0.260817	0.93248	0.152928	0.897771
HSAP0406S00001376	0.429705	0.770944	-0.147733	0.900255	0.393129	0.863847	0.841108	0.392409	0.523413	0.561078	-0.116563	0.897037	0.584675	0.206025	0.845813	0.315012
HSAP0406S00001378	-0.360203	0.93582	-0.404586	0.900255	-0.226409	0.938208	-0.0424897	0.899105	-0.339033	0.93178	-0.395468	0.897037	-0.349315	0.93248	-0.154609	0.897771
HSAP0406S00001379	0.208337	0.93582	0.819958	0.328258	0.0830316	0.938208	1.00169	0.288741	0.0139963	0.93178	0.65264	0.45678	0.079769	0.93248	0.933757	0.271436
HSAP0406S00001380	-0.0147987	0.93582	0.493601	0.684634	0.117396	0.938208	0.789517	0.431387	0.147612	0.93178	0.446881	0.714969	-0.179046	0.93248	0.750139	0.379946
HSAP0406S00001383	0.305469	0.93582	0.655156	0.491672	-0.14281	0.938208	0.239163	0.847047	-0.170435	0.93178	0.387176	0.784135	-0.185971	0.93248	0.0511728	0.897771
HSAP0406S00001388	0.266468	0.93582	0.302252	0.870484	0.348534	0.92987	0.334794	0.799956	0.264883	0.93178	0.520008	0.620429	0.10755	0.93248	0.28332	0.860372
HSAP0406S00001389	-0.111728	0.93582	0.0239747	0.900255	-0.147754	0.938208	0.40507	0.745999	-0.33673	0.93178	0.0395744	0.897037	-0.202838	0.93248	0.568943	0.559349
HSAP0406S00001392	-0.487161	0.93582	0.123784	0.900255	-0.463392	0.938208	0.173149	0.872994	-0.19017	0.93178	0.086506	0.897037	0.0107931	0.93248	-0.00469721	0.897771
HSAP0406S00001393	0.167103	0.93582	0.418295	0.768076	-0.369733	0.938208	0.242336	0.845994	-0.0599095	0.93178	0.321063	0.850161	-0.0391654	0.93248	0.0323332	0.897771
HSAP0406S00001394	-0.301036	0.93582	-0.0936178	0.900255	-0.212804	0.938208	-0.67234	0.913896	0.189654	0.93178	-0.384562	0.897037	-0.22111	0.93248	-0.655389	0.906108
HSAP0406S00001395	0.564406	0.505784	0.591247	0.568542	0.690418	0.334839	1.50328	0.0977153	0.362808	0.93178	0.50754	0.637089	0.604217	0.16753	1.65989	0.0572588
HSAP0406S00001396	-0.481634	0.93582	-0.671646	0.905147	-0.394099	0.938208	-0.111037	0.899105	-0.179018	0.93178	-0.61216	0.898768	-0.611645	0.938033	-0.476901	0.897771
HSAP0406S00001397	-0.174746	0.93582	-0.263995	0.900255	-0.389986	0.938208	-0.0980666	0.899105	-0.471288	0.93178	-0.115724	0.897037	-0.0870531	0.93248	0.0318568	0.897771
HSAP0406S00001398	-0.0359173	0.93582	0.121057	0.900255	0.00380857	0.938208	0.266517	0.833139	0.114064	0.93178	0.195888	0.897037	0.0218849	0.93248	0.382159	0.77354
HSAP0406S00001399	0.75873	0.18884	0.875424	0.291559	0.744765	0.248562	1.08039	0.247554	0.394964	0.862246	0.948922	0.205887	0.104527	0.93248	0.655199	0.46917
HSAP0406S00001401	0.278871	0.93582	2.20839	0.00647404	0.309262	0.938208	1.64172	0.0626931	0.0299255	0.93178	2.0454	0.00765497	-0.0702907	0.93248	1.64587	0.0580799
HSAP0406S00001404	-0.211807	0.93582	0.498034	0.679854	-0.0735362	0.938208	0.954909	0.316728	-0.261738	0.93178	0.264123	0.895069	-0.241501	0.93248	0.779994	0.36004
HSAP0406S00001406	-0.629295	0.938472	-0.303073	0.900255	-0.359718	0.938208	-0.208129	0.899105	-0.50189	0.93178	-0.291791	0.897037	-0.442614	0.93248	-0.0997072	0.897771
HSAP0406S00001407	0.547947	0.541446	-0.0312959	0.900255	0.220812	0.938208	0.3688	0.775007	-0.0195807	0.93178	0.14266	0.897037	-0.215702	0.93248	0.48339	0.658742
HSAP0406S00001409	-0.0634467	0.93582	-0.472176	0.900255	0.129719	0.938208	-0.380914	0.899273	0.0295402	0.93178	-0.472531	0.897037	0.209354	0.93248	-0.235867	0.897771
HSAP0406S00001412	-0.0358472	0.93582	1.08387	0.177698	0.215633	0.938208	0.579971	0.610053	0.395703	0.860824	1.15382	0.116758	0.167011	0.93248	0.717109	0.411298
HSAP0406S00001416	1.09137	0.00841659	1.05487	0.187079	1.61912	0	2.17132	0.0207971	1.30617	0	1.10708	0.133131	1.10523	0.000222041	2.4211	0.0116053
HSAP0406S00001417	1.0319	0.0172999	2.46864	0.00371965	1.1515	0.00430269	2.53944	0.0106038	0.970572	0.0139719	2.79159	0	1.50339	0	2.57482	0.00794712
HSAP0406S00001420	-0.00833994	0.93582	0.313581	0.863542	0.0414162	0.938208	0.368304	0.775712	0.167765	0.93178	0.564032	0.558179	0.0697143	0.93248	0.364104	0.789865
HSAP0406S00001421	-0.520002	0.93582	-0.562276	0.901009	-0.40818	0.938208	-0.647895	0.911459	-0.41187	0.93178	-0.569852	0.897112	-0.200592	0.93248	-0.55745	0.900188
HSAP0406S00001422	0.845433	0.102827	1.55107	0.0455333	0.266798	0.938208	0.40905	0.742383	0.604723	0.383853	1.6991	0.0164272	1.036	0.000927931	0.251087	0.887616
HSAP0406S00001423	0.44373	0.749804	0.456992	0.725903	0.478654	0.719515	0.010943	0.899105	0.227213	0.93178	0.663795	0.444806	-0.168031	0.93248	-0.0150041	0.897771
HSAP0406S00001425	0.238639	0.93582	-0.0149026	0.900255	-0.0885102	0.938208	-0.0136664	0.899105	-0.059157	0.93178	-0.0466999	0.897037	0.0121591	0.93248	-0.123026	0.897771
HSAP0406S00001427	0.641235	0.357721	-0.0340887	0.900255	0.84094	0.129542	0.640952	0.555584	0.346029	0.93178	-0.067471	0.897037	-0.148041	0.93248	0.469999	0.674609
HSAP0406S00001428	0.748504	0.201865	0.231835	0.900255	0.899457	0.0767768	0.693201	0.507738	0.453802	0.733998	0.10807	0.897037	0.543798	0.296435	0.568977	0.559349
HSAP0406S00001430	0.467891	0.702329	2.35557	0.00488727	0.431069	0.800106	0.795767	0.428087	0.366032	0.929596	2.62518	0	0.496598	0.425585	0.860632	0.307017
HSAP0406S00001431	-0.31223	0.93582	0.0699677	0.900255	-0.654168	0.942268	-0.408717	0.89976	-0.201382	0.93178	0.132265	0.897037	-0.355173	0.93248	-0.491635	0.897771
HSAP0406S00001433	0.383406	0.854986	0.176323	0.900255	-0.0159284	0.938208	-0.148016	0.899105	-0.141689	0.93178	0.321623	0.849884	-0.120961	0.93248	0.0351665	0.897771
HSAP0406S00001434	-0.375935	0.93582	0.106194	0.900255	-0.2994	0.938208	-0.451764	0.901095	-0.239016	0.93178	0.097431	0.897037	-0.334425	0.93248	-0.5155	0.898926
HSAP0406S00001438	-0.178622	0.93582	-0.0567787	0.900255	-0.577853	0.938325	0.205951	0.860178	-0.422412	0.93178	-0.249267	0.897037	-0.392512	0.93248	0.0932614	0.897771
HSAP0406S00001440	-0.112638	0.93582	-0.464038	0.900255	-0.284631	0.938208	0.0708429	0.899105	-0.216715	0.93178	-0.562673	0.897037	0.138013	0.93248	0.0248881	0.897771
HSAP0406S00001446	0.261441	0.93582	0.0292137	0.900255	0.237588	0.938208	0.040223	0.899105	-0.0315456	0.93178	-0.0481393	0.897037	0.255224	0.93248	0.179287	0.897771
HSAP0406S00001447	-0.398917	0.93582	0.133468	0.900255	-0.470475	0.938208	-0.378506	0.899273	-0.590109	0.933304	0.144697	0.897037	-0.393538	0.93248	-0.439726	0.897771
HSAP0406S00001450	1.10298	0.00816671	-0.326738	0.900255	-0.0930896	0.938208	0.00817876	0.899105	1.58861	0	-0.109042	0.897037	0.370344	0.807054	0.0283377	0.897771
HSAP0406S00001452	0.870869	0.0838147	1.47408	0.0601198	0.00771013	0.938208	2.36024	0.011507	-0.266498	0.93178	1.3314	0.0637556	0.107282	0.93248	2.38592	0.0116053
HSAP0406S00001453	0.823833	0.122116	0.103397	0.900255	0.115795	0.938208	0.699066	0.503155	0.0550679	0.93178	0.268439	0.892906	0.430096	0.628403	0.95247	0.259218
HSAP0406S00001454	0.166427	0.93582	-0.0183196	0.900255	0.0154669	0.938208	0.577662	0.611891	-0.157314	0.93178	-0.0468238	0.897037	0.282789	0.93248	0.511722	0.628409
HSAP0406S00001455	0.0702754	0.93582	-0.026527	0.900255	0.140589	0.938208	0.776632	0.443048	0.417915	0.813864	0.0976548	0.897037	0.322116	0.93248	0.684942	0.440433
HSAP0406S00001459	-0.0163623	0.93582	0.189964	0.900255	0.235424	0.938208	0.667975	0.528116	0.0599665	0.93178	-0.0499215	0.897037	0.0557622	0.93248	0.567768	0.561013
HSAP0406S00001460	1.97518	0	1.05841	0.185687	0.288868	0.938208	1.72637	0.0459112	0.457487	0.724432	0.845206	0.269514	0.707041	0.0481088	1.70563	0.048108
HSAP0406S00001461	0.889959	0.0723159	0.168046	0.900255	1.09383	0.00832882	0.334358	0.800519	0.871026	0.0441244	-0.0709217	0.897037	0.55784	0.261265	0.729633	0.399048
HSAP0406S00001464	-0.17908	0.93582	-0.1863	0.900255	-0.524336	0.938208	0.123413	0.890213	-0.303251	0.93178	-0.212456	0.897037	-0.0808732	0.93248	0.162843	0.897771
HSAP0406S00001466	0.0234969	0.93582	-0.388871	0.900255	-0.506291	0.938208	-0.442404	0.899914	-0.631893	0.935301	-0.578024	0.897239	-0.360165	0.93248	-0.898359	0.927089
HSAP0406S00001467	0.613606	0.409668	-0.144985	0.900255	1.44895	0	-0.326289	0.899273	0.594757	0.403328	-0.23572	0.897037	0.0425826	0.93248	-0.54361	0.899659
HSAP0406S00001472	-0.344829	0.93582	-0.514926	0.900329	-0.727458	0.946883	-0.441875	0.899914	-0.566957	0.93178	-0.240297	0.897037	-0.425379	0.93248	-0.18781	0.897771
HSAP0406S00001474	-0.414105	0.93582	-0.829398	0.915975	-0.664127	0.942898	-0.975186	0.942077	-0.558458	0.93178	-0.656417	0.90153	-0.290407	0.93248	-0.719179	0.911326
HSAP0406S00001476	0.45791	0.720995	0.339682	0.842029	0.278605	0.938208	0.185955	0.867678	0.520588	0.568079	0.3691	0.803402	0.542186	0.299468	0.425647	0.723651
HSAP0406S00001477	0.214387	0.93582	1.27451	0.107032	0.0246368	0.938208	1.28735	0.163498	0.201802	0.93178	1.16622	0.112147	0.558742	0.259014	1.54719	0.081319
HSAP0406S00001478	-0.145776	0.93582	0.300172	0.872184	0.2119	0.938208	0.47162	0.694457	-0.115729	0.93178	0.12027	0.897037	0.554281	0.270342	0.161136	0.897771
HSAP0406S00001480	-0.0931398	0.93582	0.639061	0.506896	-0.0248395	0.938208	1.04919	0.263639	-0.0897741	0.93178	0.855808	0.263662	-0.0574257	0.93248	1.6754	0.0556112
HSAP0406S00001481	-0.209912	0.93582	0.380091	0.806216	-0.267194	0.938208	-0.253728	0.899105	0.0419602	0.93178	0.391295	0.780299	-0.391205	0.93248	-0.31894	0.897771
HSAP0406S00001482	-0.453167	0.93582	0.359436	0.826418	-0.423261	0.938208	-0.207486	0.899105	-0.450818	0.93178	0.503761	0.64288	-0.401774	0.93248	-0.387617	0.897771
HSAP0406S00001483	0.194753	0.93582	0.631047	0.515488	0.494259	0.690728	0.8297	0.401119	0.245031	0.93178	0.514921	0.626017	0.301565	0.93248	0.728597	0.400539
HSAP0406S00001484	-0.664282	0.94154	-0.6051	0.902098	-0.504614	0.938208	-0.959131	0.941111	-0.319549	0.93178	-0.639657	0.900448	-0.299377	0.93248	-0.996432	0.935536
HSAP0406S00001488	-0.281546	0.93582	-1.31727	0.956307	-0.562121	0.938208	-1.33067	0.968765	-0.590351	0.933304	-1.17915	0.947443	-0.147998	0.93248	-1.209	0.95412
HSAP0406S00001489	-0.0519281	0.93582	0.668303	0.477529	-0.253379	0.938208	-0.0491145	0.899105	-0.0800869	0.93178	0.531277	0.604486	-0.0119044	0.93248	0.285355	0.859117
HSAP0406S00001490	0.0452852	0.93582	-0.214281	0.900255	0.371382	0.892589	0.12137	0.891116	-0.0461382	0.93178	-0.265549	0.897037	0.0125914	0.93248	0.021296	0.897771
HSAP0406S00001491	0.307475	0.93582	0.340884	0.841728	0.181403	0.938208	0.442896	0.715578	0.627103	0.337434	0.292399	0.876129	0.650561	0.104041	0.494825	0.644629
HSAP0406S00001494	0.309156	0.93582	-0.436892	0.900255	-0.109585	0.938208	-0.741678	0.920391	0.287887	0.93178	-0.472945	0.897037	0.505004	0.401038	-0.820787	0.919372
HSAP0406S00001495	-0.037921	0.93582	-0.111167	0.900255	-0.120423	0.938208	-0.0935516	0.899105	0.306589	0.93178	-0.182161	0.897037	0.0598695	0.93248	-0.140494	0.897771
HSAP0406S00001496	-0.12003	0.93582	0.151916	0.900255	-0.121786	0.938208	0.0227319	0.899105	-0.127705	0.93178	0.0588566	0.897037	0.0394551	0.93248	-0.0217334	0.897771
HSAP0406S00001497	0.0276946	0.93582	1.82874	0.0151503	0.155247	0.938208	0.775302	0.444632	-0.18837	0.93178	1.67802	0.0172525	-0.122003	0.93248	0.878652	0.297252
HSAP0406S00001499	-0.379351	0.93582	0.181831	0.900255	-0.116034	0.938208	0.0805375	0.899105	-0.407728	0.93178	0.426082	0.740862	-0.113921	0.93248	-0.036777	0.897771
HSAP0406S00001500	-0.179974	0.93582	0.470469	0.710637	0.119686	0.938208	0.354032	0.785045	0.119247	0.93178	0.514152	0.627536	-0.171513	0.93248	0.0517038	0.897771
HSAP0406S00001501	-0.849724	0.958053	-1.05059	0.936168	-0.673865	0.943118	-0.990442	0.943678	-0.558462	0.93178	-0.825927	0.915621	-0.5306	0.932823	-1.04399	0.940503
HSAP0406S00001503	0.0246535	0.93582	0.210201	0.900255	0.166699	0.938208	0.171947	0.873719	0.0213157	0.93178	0.263786	0.895069	0.0154608	0.93248	0.087941	0.897771
HSAP0406S00001504	-0.485941	0.93582	-0.459078	0.900255	-0.650664	0.941992	-0.828656	0.928535	-0.507035	0.93178	-0.669131	0.902213	-0.446928	0.93248	-0.64202	0.905051
HSAP0406S00001505	0.227653	0.93582	0.383331	0.803016	0.141861	0.938208	0.394198	0.755342	0.254177	0.93178	0.109767	0.897037	0.0309043	0.93248	0.398849	0.755136
HSAP0406S00001506	-0.117098	0.93582	1.04636	0.191499	-0.135915	0.938208	1.02798	0.273631	-0.347846	0.93178	0.765497	0.340015	0.00230298	0.93248	1.30633	0.136821
HSAP0406S00001507	-0.278781	0.93582	0.094113	0.900255	-0.263461	0.938208	0.0530272	0.899105	0.489154	0.652516	-0.0243377	0.897037	-0.179844	0.93248	-0.0613945	0.897771
HSAP0406S00001508	-0.47439	0.93582	-0.193305	0.900255	-0.318798	0.938208	-0.242912	0.899105	-0.280337	0.93178	-0.271996	0.897037	-0.194467	0.93248	-0.423307	0.897771
HSAP0406S00001509	0.193114	0.93582	-0.423329	0.900255	0.419228	0.821272	-0.627776	0.910432	0.0959013	0.93178	-0.465369	0.897037	0.393997	0.741582	-0.590664	0.902149
HSAP0406S00001510	-0.0513317	0.93582	-0.433779	0.900255	-0.00966249	0.938208	-0.183601	0.899105	0.180835	0.93178	-0.0109137	0.897037	0.109489	0.93248	-0.136754	0.897771
HSAP0406S00001512	-0.103165	0.93582	0.077622	0.900255	0.113607	0.938208	-0.230294	0.899105	0.0934019	0.93178	0.217966	0.897037	-0.0897581	0.93248	-0.0677935	0.897771
HSAP0406S00001514	-0.0452957	0.93582	-0.321581	0.900255	-0.181295	0.938208	-0.481771	0.902117	-0.187903	0.93178	-0.542107	0.897037	-0.190259	0.93248	-0.23746	0.897771
HSAP0406S00001519	0.290439	0.93582	1.27986	0.105669	0.638142	0.419711	1.13174	0.221405	0.829485	0.0718326	1.20507	0.100448	1.04967	0.000410243	1.33828	0.129366
HSAP0406S00001524	-0.197139	0.93582	-0.528495	0.900644	-0.191902	0.938208	-0.33087	0.899273	-0.314984	0.93178	-0.325232	0.897037	-0.271588	0.93248	-0.31808	0.897771
HSAP0406S00001525	-0.43287	0.93582	-0.160014	0.900255	-0.44427	0.938208	0.381721	0.766293	-0.637677	0.935698	-0.249048	0.897037	-0.335954	0.93248	0.438786	0.707765
HSAP0406S00001528	1.05001	0.0145066	-0.791916	0.913259	0.815154	0.156332	-0.087202	0.899105	0.640739	0.310823	-0.686429	0.902602	0.715718	0.0422504	0.047612	0.897771
HSAP0406S00001532	1.19755	0.00362666	1.06493	0.184469	0.527808	0.625115	0.198815	0.863966	0.238712	0.93178	0.679149	0.427704	-0.193448	0.93248	-0.135186	0.897771
HSAP0406S00001533	0.607488	0.421017	1.15707	0.147533	0.015043	0.938208	0.996059	0.291944	0.261784	0.93178	1.15394	0.116758	0.15477	0.93248	1.23328	0.155955
HSAP0406S00001534	0.212436	0.93582	0.575324	0.586205	0.0940341	0.938208	0.519917	0.656135	0.264508	0.93178	0.723181	0.378586	0.347328	0.868761	0.428838	0.719538
HSAP0406S00001535	-0.333764	0.93582	0.391318	0.795694	-0.302047	0.938208	-0.626741	0.910426	-0.362137	0.93178	0.233283	0.897037	-0.376989	0.93248	-0.431404	0.897771
HSAP0406S00001537	-0.607997	0.937445	-0.624013	0.902223	-0.280178	0.938208	-0.565919	0.907948	-0.128749	0.93178	-0.462522	0.897037	-0.303375	0.93248	-0.674924	0.908509
HSAP0406S00001538	-0.321183	0.93582	0.06148	0.900255	-0.280778	0.938208	-0.0870115	0.899105	0.0154205	0.93178	0.16869	0.897037	-0.217174	0.93248	-0.207307	0.897771
HSAP0406S00001539	NA	Inf	NA	Inf	NA	Inf	NA	Inf	NA	Inf	NA	Inf	NA	Inf	NA	Inf
HSAP0406S00001541	0.791785	0.152704	-0.519212	0.900329	0.675474	0.358493	-0.175331	0.899105	0.762236	0.127991	-0.320763	0.897037	0.431723	0.624212	-0.310323	0.897771
HSAP0406S00001542	-0.23457	0.93582	-0.141841	0.900255	-0.322607	0.938208	-0.0178704	0.899105	-0.399384	0.93178	-0.17432	0.897037	0.0197322	0.93248	-0.134913	0.897771
HSAP0406S00001543	-0.127691	0.93582	-0.295047	0.900255	-0.306322	0.938208	-0.990554	0.943678	-0.401983	0.93178	-0.332439	0.897037	-0.0409749	0.93248	-0.913764	0.92848
HSAP0406S00001546	-0.127699	0.93582	0.595152	0.562977	-0.40871	0.938208	0.157528	0.879303	-0.155039	0.93178	0.886351	0.242937	-0.261101	0.93248	0.0899022	0.897771
HSAP0406S00001547	-0.143804	0.93582	-0.0110293	0.900255	-0.14884	0.938208	0.649392	0.5464	-0.246477	0.93178	-0.111519	0.897037	-0.102632	0.93248	0.396247	0.757014
HSAP0406S00001549	0.659172	0.328577	1.04557	0.191612	1.54315	0	1.11517	0.230745	1.11394	0.00219798	1.14194	0.121141	0.334361	0.905863	1.17676	0.173659
HSAP0406S00001550	0.453221	0.73023	0.559352	0.604904	0.409636	0.836948	0.813217	0.413662	0.977884	0.0125463	0.572465	0.545924	0.385712	0.767064	1.23677	0.154038
HSAP0406S00001552	0.268013	0.93582	0.868663	0.296208	-0.466769	0.938208	0.47481	0.691859	-0.309085	0.93178	0.79345	0.31301	0.0620772	0.93248	0.414782	0.735568
HSAP0406S00001553	0.0446234	0.93582	0.128311	0.900255	-0.096786	0.938208	0.33403	0.800519	-0.178226	0.93178	0.0928353	0.897037	-0.10439	0.93248	0.1579	0.897771
HSAP0406S00001554	0.0350739	0.93582	0.439788	0.745178	0.302225	0.938208	1.29215	0.162334	0.123338	0.93178	0.693995	0.408305	-0.0189636	0.93248	1.24244	0.152848
HSAP0406S00001555	0.64747	0.349641	0.111976	0.900255	0.340544	0.938208	0.130093	0.887209	0.458973	0.720315	0.315464	0.854584	0.961359	0.00137251	0.226367	0.897771
HSAP0406S00001556	0.138859	0.93582	0.825185	0.324061	0.222353	0.938208	0.667527	0.528244	0.394163	0.865796	1.01198	0.175838	0.535787	0.314174	1.1844	0.172128
HSAP0406S00001558	0.344443	0.919296	0.649763	0.49701	0.855273	0.116157	0.505483	0.66737	0.65175	0.289706	0.676909	0.429659	0.129896	0.93248	0.439783	0.706492
HSAP0406S00001559	0.906794	0.0623903	0.332833	0.850015	0.916217	0.0639973	1.07746	0.249183	0.77312	0.116457	0.177126	0.897037	0.744051	0.0271055	0.82396	0.329967
HSAP0406S00001561	0.498605	0.63868	0.114481	0.900255	0.158151	0.938208	0.501386	0.669574	0.280994	0.93178	0.0232572	0.897037	0.380608	0.77809	-0.035343	0.897771
HSAP0406S00001562	-0.112537	0.93582	-0.425889	0.900255	-0.202605	0.938208	-0.416804	0.89976	-0.0751275	0.93178	-0.205588	0.897037	-0.132644	0.93248	-0.0795207	0.897771
HSAP0406S00001563	-0.134642	0.93582	0.0131365	0.900255	0.295192	0.938208	0.0526611	0.899105	0.143487	0.93178	-0.0324602	0.897037	-0.182647	0.93248	0.149477	0.897771
HSAP0406S00001564	0.102923	0.93582	0.282288	0.883866	0.201471	0.938208	0.502684	0.66812	0.238529	0.93178	0.413544	0.754387	0.122939	0.93248	0.326329	0.824086
HSAP0406S00001566	0.251381	0.93582	0.217603	0.900255	0.381118	0.881581	0.723185	0.484484	0.113219	0.93178	0.346766	0.827142	0.0141299	0.93248	0.662895	0.461985
HSAP0406S00001567	0.130545	0.93582	0.445045	0.739624	0.137773	0.938208	-0.144903	0.899105	0.109634	0.93178	0.0862787	0.897037	-0.15709	0.93248	-0.189793	0.897771
HSAP0406S00001569	-0.480957	0.93582	-0.466783	0.900255	-0.488218	0.938208	-0.228054	0.899105	-0.261874	0.93178	-0.223073	0.897037	-0.258657	0.93248	-0.324796	0.897771
HSAP0406S00001570	0.268843	0.93582	-0.138768	0.900255	0.497658	0.684704	0.0190514	0.899105	0.241494	0.93178	0.294516	0.874671	0.183687	0.93248	0.026829	0.897771
HSAP0406S00001574	-0.121851	0.93582	0.483109	0.696196	-0.419646	0.938208	-0.00949888	0.899105	-0.577282	0.932941	0.287537	0.879788	-0.403785	0.93248	0.0311457	0.897771
HSAP0406S00001575	-0.366018	0.93582	-0.701321	0.906462	-0.438957	0.938208	-0.414436	0.89976	-0.310546	0.93178	-0.773403	0.910657	-0.405948	0.93248	-0.432177	0.897771
HSAP0406S00001578	0.262008	0.93582	0.782258	0.365033	-0.0667916	0.938208	0.937256	0.325776	0.0589194	0.93178	0.872595	0.252619	0.289406	0.93248	0.95651	0.258394
HSAP0406S00001579	0.459324	0.718426	-0.552844	0.901009	0.706797	0.309757	-0.368136	0.899273	0.98661	0.0118983	-0.495936	0.897037	0.362154	0.829758	-0.254037	0.897771
HSAP0406S00001580	-0.435099	0.93582	-0.319053	0.900255	-0.262674	0.938208	-0.467999	0.901734	-0.414721	0.93178	-0.728236	0.905932	-0.205442	0.93248	-0.346076	0.897771
HSAP0406S00001581	0.0818723	0.93582	-0.399161	0.900255	-0.357647	0.938208	-0.707035	0.916993	0.240191	0.93178	-0.309857	0.897037	0.123917	0.93248	-0.583001	0.901765
HSAP0406S00001583	-0.69455	0.943942	-0.0640043	0.900255	-0.894558	0.962851	-1.01927	0.946877	-0.582994	0.933194	-0.173388	0.897037	-0.566639	0.934273	-0.727831	0.912014
HSAP0406S00001584	0.0400257	0.93582	0.380665	0.80554	-0.122223	0.938208	0.366757	0.776688	-0.109089	0.93178	0.68178	0.425165	0.0926735	0.93248	0.37768	0.778292
HSAP0406S00001585	0.429994	0.770485	0.790418	0.356557	0.816943	0.155456	1.4787	0.104404	0.826991	0.0730222	0.478394	0.672759	0.408608	0.693004	1.46389	0.100431
HSAP0406S00001587	1.26852	0.00259176	1.19189	0.134213	1.00141	0.0261292	2.03174	0.028329	0.286886	0.93178	1.43963	0.0441284	1.35146	0	2.29196	0.0116053
HSAP0406S00001589	1.82196	0	1.6712	0.0286315	1.1196	0.00675102	0.51968	0.656135	1.36808	0	1.82723	0.0111952	1.5682	0	0.504998	0.63323
HSAP0406S00001590	-0.143629	0.93582	0.836061	0.315371	0.297591	0.938208	0.441565	0.716905	0.300313	0.93178	0.607064	0.508107	0.140768	0.93248	0.448962	0.697532
HSAP0406S00001591	-0.336315	0.93582	-0.458934	0.900255	-0.0786176	0.938208	-0.286175	0.899105	-0.617516	0.934346	-0.536138	0.897037	-0.464254	0.93248	-0.269939	0.897771
HSAP0406S00001592	0.092239	0.93582	-0.3211	0.900255	-0.200026	0.938208	-0.363174	0.899273	-0.313065	0.93178	-0.38178	0.897037	-0.190147	0.93248	-0.152149	0.897771
HSAP0406S00001593	-0.100068	0.93582	0.0447463	0.900255	-0.42943	0.938208	-0.871253	0.932456	-0.415702	0.93178	-0.0624153	0.897037	-0.184699	0.93248	-0.423586	0.897771
HSAP0406S00001594	-0.452293	0.93582	-0.536081	0.900644	-0.473213	0.938208	-0.274256	0.899105	-0.468774	0.93178	-0.586603	0.897239	-0.424722	0.93248	-0.256492	0.897771
HSAP0406S00001596	-0.216281	0.93582	0.765602	0.378292	0.014993	0.938208	0.74329	0.470976	0.0957215	0.93178	1.01559	0.174687	-0.377849	0.93248	0.709559	0.418134
HSAP0406S00001597	0.146582	0.93582	0.970995	0.231615	0.340052	0.938208	0.73092	0.479246	0.259276	0.93178	0.952725	0.204023	0.117488	0.93248	1.19621	0.167677
HSAP0406S00001599	1.13444	0.00562051	1.50005	0.0538656	-0.0426331	0.938208	1.49945	0.0990214	-0.144353	0.93178	1.49589	0.0358777	0.707845	0.0475668	1.99156	0.0264966
HSAP0406S00001600	1.14804	0.00482215	1.8312	0.0151503	-0.118384	0.938208	1.83177	0.0347866	-0.269798	0.93178	2.05075	0.00732514	0.2327	0.93248	1.93602	0.0284935
HSAP0406S00001602	0.28356	0.93582	0.345809	0.838085	0.152051	0.938208	0.358682	0.782121	0.208631	0.93178	0.0796913	0.897037	0.401048	0.71831	0.58372	0.543156
HSAP0406S00001603	-0.190965	0.93582	0.230309	0.900255	-0.33046	0.938208	0.0421947	0.899105	-0.230616	0.93178	0.0575748	0.897037	-0.300547	0.93248	-0.0934284	0.897771
HSAP0406S00001604	0.0974353	0.93582	0.437856	0.746966	0.0284656	0.938208	0.133397	0.886775	-0.188361	0.93178	0.456315	0.703199	0.574986	0.225249	0.291031	0.854042
HSAP0406S00001606	1.28304	0.00233739	1.30215	0.0997925	0.44421	0.776153	0.323552	0.806993	0.561561	0.471455	1.17629	0.108967	0.562265	0.251077	0.522197	0.615975
HSAP0406S00001610	NA	Inf	NA	Inf	NA	Inf	NA	Inf	NA	Inf	NA	Inf	NA	Inf	NA	Inf
HSAP0406S00001611	0.444558	0.748723	0.280777	0.885263	0.315247	0.938208	0.399409	0.75073	0.613271	0.366623	0.366898	0.805998	0.0105345	0.93248	0.197433	0.897771
HSAP0406S00001613	0.117987	0.93582	0.198159	0.900255	0.0332614	0.938208	0.915253	0.337992	0.546064	0.506257	0.297052	0.872414	-0.173995	0.93248	1.18078	0.172456
HSAP0406S00001614	-0.189706	0.93582	-0.142063	0.900255	-0.0792527	0.938208	-0.181078	0.899105	-0.325874	0.93178	-0.0469661	0.897037	-0.219994	0.93248	-0.314996	0.897771
HSAP0406S00001615	0.330328	0.93582	0.305235	0.868154	0.142259	0.938208	0.482943	0.685027	0.853952	0.0547828	0.214649	0.897037	0.967241	0.00137251	0.957479	0.257507
HSAP0406S00001616	-0.196299	0.93582	-0.319352	0.900255	-0.307322	0.938208	-0.597634	0.90932	-0.0735214	0.93178	-0.207861	0.897037	-0.319048	0.93248	-0.543916	0.899659
HSAP0406S00001618	1.23694	0.00267358	1.54684	0.0455333	1.11468	0.00708922	1.82716	0.034816	1.29658	0	1.63397	0.0184011	1.46124	0	2.003	0.0243457
HSAP0406S00001619	-0.1329	0.93582	-0.314582	0.900255	-0.0498281	0.938208	-0.37111	0.899273	-0.18641	0.93178	-0.423865	0.897037	-0.0679695	0.93248	-0.189889	0.897771
HSAP0406S00001620	-0.20355	0.93582	-0.463562	0.900255	-0.183458	0.938208	-0.481432	0.902117	-0.0749158	0.93178	-0.438187	0.897037	-0.192672	0.93248	-0.489436	0.897771
HSAP0406S00001622	-0.450818	0.93582	-0.444968	0.900255	-0.594442	0.938729	0.0791167	0.899105	-0.392175	0.93178	-0.494631	0.897037	-0.285562	0.93248	0.144571	0.897771
HSAP0406S00001630	-0.00303126	0.93582	0.493112	0.684719	-0.436413	0.938208	0.381062	0.766312	-0.403091	0.93178	0.497399	0.651127	-0.490076	0.93248	0.291837	0.85349
HSAP0406S00001631	-0.176383	0.93582	-0.831243	0.916075	-0.0254703	0.938208	-0.898515	0.935301	-0.129547	0.93178	-0.972533	0.929545	-0.306624	0.93248	-0.965132	0.932982
HSAP0406S00001632	-0.399957	0.93582	0.00706017	0.900255	-0.267472	0.938208	0.19794	0.86406	-0.296569	0.93178	0.0985499	0.897037	-0.222506	0.93248	0.290937	0.854062
HSAP0406S00001633	0.00858334	0.93582	-0.297058	0.900255	0.383165	0.879417	-0.217077	0.899105	0.141987	0.93178	-0.491757	0.897037	0.192237	0.93248	-0.317862	0.897771
HSAP0406S00001634	0.528157	0.582961	0.393541	0.792923	0.352492	0.923919	0.94004	0.323895	0.232103	0.93178	0.243077	0.897037	-0.00292368	0.93248	0.979894	0.24726
HSAP0406S00001636	0.296302	0.93582	0.251815	0.900255	0.443064	0.778419	1.19579	0.197687	0.334826	0.93178	0.478091	0.673027	0.0618882	0.93248	1.14115	0.183009
HSAP0406S00001637	0.274144	0.93582	1.84208	0.0142539	0.341656	0.938208	0.973571	0.305984	0.0657281	0.93178	1.741	0.0143186	0.501911	0.410737	1.10131	0.196931
HSAP0406S00001639	-0.627722	0.938472	-1.06591	0.937714	-0.714473	0.94587	-1.09098	0.95235	-0.664236	0.93666	-0.903604	0.923118	-0.20315	0.93248	-0.833842	0.921004
HSAP0406S00001640	1.22473	0.00278676	-0.0483674	0.900255	0.78307	0.197458	-0.307434	0.899105	0.381363	0.894112	0.0371598	0.897037	1.01994	0.000927931	-0.176606	0.897771
HSAP0406S00001641	-0.327116	0.93582	0.117046	0.900255	-0.338544	0.938208	-0.50077	0.90305	-0.488128	0.93178	0.134231	0.897037	-0.270421	0.93248	-0.402052	0.897771
HSAP0406S00001642	0.238411	0.93582	0.410349	0.777244	0.339751	0.938208	0.0215417	0.899105	0.0428122	0.93178	0.323019	0.849549	0.175217	0.93248	-0.213329	0.897771
HSAP0406S00001643	0.726077	0.228245	-0.205753	0.900255	0.496577	0.6858	0.0184372	0.899105	0.944219	0.0182041	-0.128736	0.897037	0.66672	0.0828588	0.00974462	0.897771
HSAP0406S00001644	0.196431	0.93582	-0.270395	0.900255	0.253139	0.938208	1.20082	0.196399	0.192989	0.93178	-0.0421295	0.897037	-0.159446	0.93248	1.0581	0.211607
HSAP0406S00001645	-0.0887756	0.93582	0.0017294	0.900255	-0.148389	0.938208	-0.159251	0.899105	-0.1374	0.93178	-0.0798045	0.897037	8.11e-05	0.93248	-0.114215	0.897771
HSAP0406S00001646	-0.20577	0.93582	-0.239714	0.900255	-0.156463	0.938208	-0.136636	0.899105	-0.0391622	0.93178	-0.299549	0.897037	-0.00408566	0.93248	-0.0556875	0.897771
HSAP0406S00001647	-0.851211	0.958119	-0.20112	0.900255	-0.735298	0.947469	-1.09856	0.952566	-0.545483	0.93178	-0.0844128	0.897037	-0.574857	0.934881	-1.28544	0.959446
HSAP0406S00001648	0.474872	0.686317	0.575201	0.586205	0.438189	0.787541	0.584465	0.605215	0.458486	0.721655	0.618527	0.495687	0.171795	0.93248	0.751091	0.379024
HSAP0406S00001649	-0.120759	0.93582	0.0113203	0.900255	0.093603	0.938208	0.531006	0.648446	0.0202215	0.93178	-0.0928145	0.897037	-0.362941	0.93248	0.300626	0.846374
HSAP0406S00001652	-0.694012	0.943942	-0.717409	0.906998	-0.517086	0.938208	-0.774511	0.923493	-0.027395	0.93178	-0.635137	0.900177	-0.604691	0.936945	-0.844606	0.921887
HSAP0406S00001655	-0.371674	0.93582	-0.0227599	0.900255	-0.507898	0.938208	-0.684117	0.91485	-0.355531	0.93178	-0.34793	0.897037	-0.430754	0.93248	-0.529597	0.899266
HSAP0406S00001658	-0.247237	0.93582	-0.551773	0.901009	-0.293932	0.938208	-0.773582	0.923493	-0.137073	0.93178	-0.650169	0.901202	-0.407728	0.93248	-1.03415	0.939429
HSAP0406S00001660	-0.135978	0.93582	0.0493043	0.900255	0.0556663	0.938208	0.0642677	0.899105	-0.386188	0.93178	-0.0397428	0.897037	-0.142672	0.93248	0.0734576	0.897771
HSAP0406S00001661	-0.526024	0.93582	-0.397104	0.900255	-0.703608	0.945098	-0.394543	0.899273	-0.697961	0.939824	-0.0621297	0.897037	-0.485066	0.93248	-0.0860531	0.897771
HSAP0406S00001662	-0.0576074	0.93582	0.127182	0.900255	0.0894385	0.938208	-0.339383	0.899273	-0.00176972	0.93178	-0.101696	0.897037	-0.139067	0.93248	-0.21217	0.897771
HSAP0406S00001663	0.250763	0.93582	0.625932	0.521114	0.850294	0.119796	0.339267	0.797198	0.714424	0.187359	0.635086	0.475973	0.452373	0.560856	0.477672	0.665825
HSAP0406S00001664	NA	Inf	NA	Inf	NA	Inf	NA	Inf	NA	Inf	NA	Inf	NA	Inf	NA	Inf
HSAP0406S00001665	-0.565962	0.93582	-0.883244	0.921164	-0.614429	0.939457	-1.27453	0.965723	-0.576966	0.932941	-0.858089	0.918534	-0.43465	0.93248	-0.645009	0.905281
HSAP0406S00001666	-0.406605	0.93582	-0.396909	0.900255	-0.449563	0.938208	-0.506579	0.903368	-0.352426	0.93178	-0.147927	0.897037	-0.38586	0.93248	-0.350985	0.897771
HSAP0406S00001670	0.0181128	0.93582	0.0293606	0.900255	0.433388	0.796171	0.0565704	0.899105	0.446681	0.748801	-0.0903818	0.897037	0.0254477	0.93248	-0.119982	0.897771
HSAP0406S00001671	0.00169609	0.93582	1.35784	0.0855997	0.172794	0.938208	0.703052	0.499912	0.261863	0.93178	1.51667	0.0334954	0.3404	0.890795	0.242573	0.892963
HSAP0406S00001674	0.43462	0.76358	0.110538	0.900255	0.629255	0.436123	0.0415294	0.899105	0.436704	0.772199	0.175527	0.897037	-0.268663	0.93248	-0.0445548	0.897771
HSAP0406S00001675	-0.178183	0.93582	0.29983	0.872342	-0.148494	0.938208	0.748239	0.466655	-0.347969	0.93178	0.147109	0.897037	-0.238125	0.93248	0.755179	0.374195
HSAP0406S00001676	-0.093643	0.93582	-0.118723	0.900255	-0.304456	0.938208	-0.340439	0.899273	-0.485746	0.93178	-0.295656	0.897037	-0.361358	0.93248	-0.455636	0.897771
HSAP0406S00001677	-0.150469	0.93582	0.397552	0.789482	-0.152157	0.938208	-0.30825	0.899105	-0.232306	0.93178	0.246217	0.897037	0.0288149	0.93248	-0.374328	0.897771
HSAP0406S00001679	-0.666652	0.941708	-0.879039	0.920708	-0.609295	0.939438	-1.12558	0.954454	-0.652175	0.936117	-0.932313	0.925711	-0.751751	0.952962	-0.759664	0.914515
HSAP0406S00001681	0.124271	0.93582	-0.822822	0.915537	0.0273128	0.938208	-0.670118	0.913849	0.0463016	0.93178	-0.290454	0.897037	0.0434291	0.93248	-0.826298	0.919813
HSAP0406S00001682	0.123689	0.93582	0.273939	0.890303	0.342991	0.937283	0.201081	0.862513	0.132619	0.93178	-0.236842	0.897037	0.0562649	0.93248	-0.0885572	0.897771
HSAP0406S00001683	0.178748	0.93582	-0.468679	0.900255	-0.356197	0.938208	-0.604716	0.909748	-0.196896	0.93178	-0.507555	0.897037	-0.0075172	0.93248	-0.69277	0.909789
HSAP0406S00001684	-0.38648	0.93582	-0.35117	0.900255	-0.242474	0.938208	-0.623063	0.910426	-0.376005	0.93178	-0.43044	0.897037	-0.340221	0.93248	-0.279861	0.897771
HSAP0406S00001685	0.821904	0.123393	0.636743	0.509555	0.911633	0.0672561	0.065657	0.899105	0.690761	0.222957	0.799392	0.308027	0.828606	0.00747898	0.02401	0.897771
HSAP0406S00001686	1.22566	0.00278676	0.319032	0.858056	1.28872	0.00143472	0.768523	0.450881	0.310116	0.93178	0.248704	0.897037	0.879471	0.00344145	0.982562	0.246216
HSAP0406S00001691	0.0382379	0.93582	-0.138216	0.900255	-0.0996571	0.938208	-0.289124	0.899105	-0.344777	0.93178	-0.134219	0.897037	0.448493	0.57371	-0.0576493	0.897771
HSAP0406S00001696	0.131936	0.93582	-0.0797703	0.900255	0.0412865	0.938208	-0.206267	0.899105	0.123722	0.93178	-0.302942	0.897037	0.121407	0.93248	-0.149413	0.897771
HSAP0406S00001699	0.380862	0.859855	0.245768	0.900255	0.690886	0.333727	0.6505	0.545807	0.540552	0.518658	0.288871	0.879192	0.0419452	0.93248	0.840368	0.31873
HSAP0406S00001700	0.2159	0.93582	1.64575	0.0317846	-0.170785	0.938208	0.43647	0.720041	0.0770846	0.93178	1.61324	0.0202629	-0.0682569	0.93248	0.470396	0.673722
HSAP0406S00001706	1.56909	0	1.07589	0.180354	-0.0889081	0.938208	1.22656	0.189644	-0.186898	0.93178	0.880066	0.246249	0.0468191	0.93248	1.61374	0.0648843
HSAP0406S00001707	1.06782	0.0116745	0.88152	0.286993	0.301985	0.938208	1.41383	0.123709	0.177223	0.93178	0.769372	0.335775	0.42243	0.648754	1.28699	0.141349
HSAP0406S00001708	-0.310609	0.93582	0.0853386	0.900255	-0.26648	0.938208	0.670401	0.526584	-0.122163	0.93178	0.0148743	0.897037	0.585728	0.202947	0.823287	0.330231
HSAP0406S00001709	1.16686	0.00398656	2.27201	0.00647404	1.19037	0.00272	3.39446	0	0.762204	0.127993	2.38868	0.00266449	0.794562	0.0121479	3.40248	0
HSAP0406S00001710	0.195693	0.93582	0.652545	0.494049	0.0997823	0.938208	0.664463	0.532058	0.622769	0.346009	0.750006	0.351951	0.261253	0.93248	0.484333	0.657566
HSAP0406S00001711	0.0636486	0.93582	1.14185	0.155079	0.430556	0.800744	0.872446	0.368624	0.469096	0.69517	0.939056	0.210921	0.177411	0.93248	1.10221	0.196514
HSAP0406S00001712	-0.199999	0.93582	0.171139	0.900255	0.32311	0.938208	1.67642	0.0562814	-0.325924	0.93178	-0.0909798	0.897037	-0.19794	0.93248	1.67333	0.0556855
HSAP0406S00001714	-0.355703	0.93582	-0.765649	0.910795	0.00833836	0.938208	-0.583792	0.908404	0.119005	0.93178	-0.675679	0.902213	-0.265747	0.93248	-0.489806	0.897771
HSAP0406S00001717	0.244374	0.93582	0.763142	0.379866	0.240926	0.938208	0.358657	0.782121	-5.08e-05	0.93178	0.835137	0.275823	0.0958012	0.93248	0.18922	0.897771
HSAP0406S00001718	0.71293	0.244851	0.0929969	0.900255	1.15564	0.00409707	-0.13059	0.899105	0.96168	0.0158758	-0.0143823	0.897037	1.02357	0.000927931	-0.0178329	0.897771
HSAP0406S00001719	0.0898966	0.93582	0.234543	0.900255	0.3977	0.858134	0.359626	0.781917	0.11294	0.93178	-0.059178	0.897037	-0.151607	0.93248	0.435831	0.711503
HSAP0406S00001720	0.00948922	0.93582	0.602611	0.554431	-0.0283912	0.938208	0.696166	0.505487	-0.20087	0.93178	0.355281	0.81902	-0.25781	0.93248	0.882615	0.295615
HSAP0406S00001721	-0.0943718	0.93582	-0.103413	0.900255	-0.193613	0.938208	-0.483099	0.902117	-0.00579482	0.93178	-0.1014	0.897037	0.315538	0.93248	-0.13909	0.897771
HSAP0406S00001723	0.967289	0.0329835	1.90026	0.013056	0.43389	0.795489	1.28384	0.16614	0.253772	0.93178	1.90886	0.00942184	0.360478	0.835322	1.33454	0.130281
HSAP0406S00001724	-0.035541	0.93582	0.0258681	0.900255	0.0168755	0.938208	-0.681215	0.914694	-0.160202	0.93178	0.10768	0.897037	-0.175054	0.93248	-0.3847	0.897771
HSAP0406S00001725	-0.31753	0.93582	-1.54049	0.969571	-0.196672	0.938208	-1.0601	0.950248	0.238324	0.93178	-1.25048	0.952649	-0.0506483	0.93248	-1.26115	0.958012
HSAP0406S00001726	-0.169482	0.93582	0.523932	0.648007	-0.261362	0.938208	0.0049158	0.899105	-0.500649	0.93178	0.429943	0.736517	-0.149365	0.93248	-0.00252471	0.897771
HSAP0406S00001727	-0.284877	0.93582	0.792414	0.35557	-0.333123	0.938208	-0.547299	0.906401	0.514256	0.585755	0.471639	0.682799	-0.350711	0.93248	-0.553314	0.899979
HSAP0406S00001728	0.36478	0.888879	0.155857	0.900255	0.277595	0.938208	0.603443	0.589655	0.310072	0.93178	0.12767	0.897037	1.73241	0	0.880678	0.296506
HSAP0406S00001729	-0.70767	0.944863	-0.367761	0.900255	-0.758507	0.949859	-0.00779931	0.899105	-0.712003	0.941717	-0.62493	0.89953	-0.4843	0.93248	0.0270044	0.897771
HSAP0406S00001733	2.14639	0	0.0404425	0.900255	1.94821	0	-0.350046	0.899273	2.14038	0	-0.0149737	0.897037	1.13904	0.000222041	-0.717561	0.911326
HSAP0406S00001734	0.0608311	0.93582	-0.612979	0.902098	-0.641665	0.941178	-0.73252	0.91884	0.0242172	0.93178	-0.554237	0.897037	-0.288558	0.93248	-0.860383	0.923403
HSAP0406S00001735	0.0770891	0.93582	1.58329	0.0393253	0.274689	0.938208	1.82473	0.034816	0.0584216	0.93178	1.32807	0.0642573	-0.150008	0.93248	1.51143	0.0901074
HSAP0406S00001736	0.401238	0.823249	2.0136	0.00877043	0.0334982	0.938208	1.8018	0.0348981	-0.0111008	0.93178	1.97637	0.00861657	0.232376	0.93248	1.76785	0.0396481
HSAP0406S00001737	0.319451	0.93582	2.05814	0.00820045	0.0962915	0.938208	2.02762	0.0296379	-0.324662	0.93178	2.06389	0.00732514	-0.180846	0.93248	2.03609	0.0233764
HSAP0406S00001738	0.302153	0.93582	1.83497	0.0151503	-0.0709966	0.938208	1.70131	0.051474	0.0214825	0.93178	2.19765	0.00435199	0.235236	0.93248	1.92764	0.0301292
HSAP0406S00001739	-0.489098	0.93582	-0.35619	0.900255	-0.0597142	0.938208	-0.282236	0.899105	0.0650189	0.93178	-0.0856997	0.897037	-0.307247	0.93248	0.00925872	0.897771
HSAP0406S00001740	-0.725329	0.946389	-0.41047	0.900255	-0.529306	0.938208	-0.418484	0.89976	-0.418341	0.93178	-0.276802	0.897037	-0.296348	0.93248	-0.439616	0.897771
HSAP0406S00001741	-0.380015	0.93582	-0.568533	0.901009	-0.429362	0.938208	-0.622897	0.910426	-0.397438	0.93178	-0.53418	0.897037	-0.362869	0.93248	-0.642199	0.905051
HSAP0406S00001742	-0.307971	0.93582	-0.436067	0.900255	-0.404041	0.938208	-0.658982	0.912884	-0.258437	0.93178	-0.470391	0.897037	-0.274193	0.93248	-0.584685	0.901817
HSAP0406S00001745	0.722812	0.232989	0.536962	0.633014	0.392565	0.864456	0.333056	0.800649	0.17766	0.93178	0.52368	0.615488	0.497607	0.423154	0.268413	0.872621
HSAP0406S00001746	-0.11325	0.93582	0.147883	0.900255	-0.266187	0.938208	-0.716645	0.917561	-0.358956	0.93178	-0.0300707	0.897037	-0.225409	0.93248	-0.69928	0.910231
HSAP0406S00001749	-0.379409	0.93582	-0.189399	0.900255	-0.258466	0.938208	-0.255886	0.899105	-0.31863	0.93178	-0.122197	0.897037	-0.154966	0.93248	-0.0324083	0.897771
HSAP0406S00001750	0.797288	0.147236	0.389366	0.798017	0.562266	0.561285	0.612634	0.581281	0.409164	0.835863	0.596606	0.520223	0.495038	0.430176	0.867191	0.304532
HSAP0406S00001751	0.258059	0.93582	-0.143475	0.900255	0.510641	0.659416	0.514685	0.659634	-0.230431	0.93178	-0.22484	0.897037	-0.0575761	0.93248	0.524298	0.613337
HSAP0406S00001752	-0.37197	0.93582	-0.385008	0.900255	-0.436008	0.938208	-0.157614	0.899105	-0.460052	0.93178	-0.384615	0.897037	-0.303966	0.93248	-0.313152	0.897771
HSAP0406S00001753	0.774106	0.171312	0.745391	0.396765	0.747905	0.245458	0.782408	0.437232	0.773838	0.116043	0.549306	0.577419	0.350773	0.86159	0.686043	0.439078
HSAP0406S00001754	0.229464	0.93582	0.187781	0.900255	0.435555	0.791896	0.586617	0.602879	-0.0522284	0.93178	0.487941	0.662937	0.342788	0.882865	-0.00230076	0.897771
HSAP0406S00001755	0.688239	0.281841	-0.313902	0.900255	0.165794	0.938208	0.012213	0.899105	0.711292	0.192243	-0.189519	0.897037	0.104026	0.93248	-0.0317719	0.897771
HSAP0406S00001757	-0.383902	0.93582	0.31699	0.860128	-0.402094	0.938208	0.500011	0.670621	-0.106247	0.93178	0.318563	0.852446	-0.308081	0.93248	0.311988	0.836249
HSAP0406S00001758	-0.208255	0.93582	0.219365	0.900255	-0.237912	0.938208	0.382139	0.765858	-0.0921907	0.93178	0.521016	0.619205	-0.16395	0.93248	0.400814	0.752343
HSAP0406S00001759	0.124857	0.93582	0.910519	0.269916	0.314312	0.938208	0.853826	0.383291	0.0898976	0.93178	1.19558	0.103008	0.394988	0.73805	0.7887	0.355336
HSAP0406S00001760	-0.140683	0.93582	0.340369	0.841731	0.0241779	0.938208	1.0207	0.278734	0.253887	0.93178	0.384306	0.788415	-0.0854364	0.93248	1.07544	0.20554
HSAP0406S00001761	-0.0978917	0.93582	0.0188042	0.900255	0.0658515	0.938208	-0.0424416	0.899105	0.0546636	0.93178	0.0823293	0.897037	0.135226	0.93248	-0.101379	0.897771
HSAP0406S00001763	1.31614	0.00233739	-0.0820256	0.900255	1.14208	0.00466748	0.533533	0.647249	1.25567	0	-0.103589	0.897037	1.55695	0	0.648002	0.47806
HSAP0406S00001764	-0.171725	0.93582	0.312453	0.864128	-0.195346	0.938208	0.773942	0.446366	-0.149042	0.93178	0.0316191	0.897037	-0.270851	0.93248	0.896789	0.289977
HSAP0406S00001766	-0.140358	0.93582	0.0223885	0.900255	0.0855382	0.938208	0.00333615	0.899105	0.0720083	0.93178	0.0462498	0.897037	-0.26473	0.93248	0.022649	0.897771
HSAP0406S00001767	-0.535058	0.93582	1.18488	0.137632	-0.295273	0.938208	0.842804	0.390502	-0.0524332	0.93178	1.28273	0.0771406	-0.374209	0.93248	0.917991	0.279617
HSAP0406S00001770	0.412411	0.80222	-0.15588	0.900255	0.25346	0.938208	0.277919	0.827944	0.0445985	0.93178	-0.23713	0.897037	0.924375	0.00189332	0.534711	0.599962
HSAP0406S00001773	-0.269673	0.93582	0.17318	0.900255	0.0311762	0.938208	0.500496	0.67032	-0.0876997	0.93178	0.172358	0.897037	0.0245457	0.93248	0.314874	0.834071
HSAP0406S00001774	0.0848253	0.93582	1.37812	0.0814006	-0.108684	0.938208	0.400502	0.749554	-0.103683	0.93178	1.60448	0.0202629	-0.0360479	0.93248	0.172221	0.897771
HSAP0406S00001777	0.100989	0.93582	0.197368	0.900255	-0.216336	0.938208	0.619671	0.57503	0.0256611	0.93178	-0.0244905	0.897037	-0.176273	0.93248	0.644984	0.480367
HSAP0406S00001779	0.746505	0.206081	0.254831	0.900255	0.677996	0.355153	-0.0605401	0.899105	0.183123	0.93178	0.221881	0.897037	0.0543667	0.93248	-0.0813197	0.897771
HSAP0406S00001780	0.339699	0.926624	0.561935	0.601793	0.158992	0.938208	0.844234	0.390275	0.072065	0.93178	0.43067	0.735534	-0.0861027	0.93248	1.18254	0.172456
HSAP0406S00001781	0.943726	0.0417156	0.267871	0.894474	1.05779	0.0141201	0.577809	0.611662	1.07421	0.00398048	0.44575	0.71581	1.12784	0.000222041	0.631582	0.494
HSAP0406S00001783	0.085151	0.93582	-0.0415666	0.900255	0.552617	0.579325	0.756445	0.461798	0.267945	0.93178	0.00822944	0.897037	-0.0122428	0.93248	0.726733	0.401929
HSAP0406S00001786	-0.12048	0.93582	0.0193903	0.900255	-0.0471763	0.938208	0.15824	0.878875	-0.1006	0.93178	0.329002	0.842804	0.000815852	0.93248	0.0820342	0.897771
HSAP0406S00001787	-0.291077	0.93582	-0.145598	0.900255	-0.17018	0.938208	-0.112789	0.899105	-0.0829944	0.93178	-0.179445	0.897037	-0.14021	0.93248	-0.197553	0.897771
HSAP0406S00001788	-0.323801	0.93582	-0.125899	0.900255	-0.309176	0.938208	-0.337189	0.899273	-0.217016	0.93178	-0.311738	0.897037	-0.12523	0.93248	-0.221277	0.897771
HSAP0406S00001789	-0.0947054	0.93582	0.333016	0.849712	-0.224021	0.938208	0.530014	0.649429	0.119498	0.93178	0.156262	0.897037	1.30163	0	0.474082	0.669598
HSAP0406S00001790	-0.0739057	0.93582	0.858791	0.302252	-0.107525	0.938208	0.844737	0.390178	-0.00762362	0.93178	0.783618	0.320593	0.104104	0.93248	0.667891	0.45735
HSAP0406S00001791	0.160118	0.93582	0.721265	0.418142	-0.368611	0.938208	0.809696	0.416974	-0.152121	0.93178	0.429338	0.737068	0.886736	0.00337023	0.884806	0.29534
HSAP0406S00001793	-0.0964188	0.93582	-0.221411	0.900255	-0.327346	0.938208	-0.325346	0.899273	-0.443332	0.93178	-0.505762	0.897037	-0.0612597	0.93248	-0.42896	0.897771
HSAP0406S00001794	0.510313	0.616005	0.200852	0.900255	0.815627	0.156332	0.408636	0.742747	0.658438	0.277187	0.295284	0.873713	0.410815	0.686054	0.455334	0.690884
HSAP0406S00001795	0.349739	0.912991	0.891135	0.280828	0.428309	0.805282	0.735939	0.475053	0.0492804	0.93178	1.09744	0.136741	0.0961371	0.93248	0.937876	0.268707
HSAP0406S00001796	0.209518	0.93582	-0.0521082	0.900255	0.130259	0.938208	-0.145576	0.899105	0.0249774	0.93178	-0.0298104	0.897037	0.0709651	0.93248	-0.207255	0.897771
HSAP0406S00001797	NA	Inf	NA	Inf	NA	Inf	NA	Inf	NA	Inf	NA	Inf	NA	Inf	NA	Inf
HSAP0406S00001800	0.0273697	0.93582	-0.138819	0.900255	0.0358885	0.938208	-0.23674	0.899105	-0.00241583	0.93178	-0.0737833	0.897037	0.305766	0.93248	-0.0700335	0.897771
HSAP0406S00001801	0.258347	0.93582	1.07494	0.180354	0.413437	0.831058	0.753887	0.462854	0.110402	0.93178	1.12341	0.12706	-0.27057	0.93248	0.8161	0.336071
HSAP0406S00001802	0.22592	0.93582	-0.27707	0.900255	0.249337	0.938208	0.515372	0.659131	0.0704288	0.93178	-0.322051	0.897037	-0.0546214	0.93248	0.155674	0.897771
HSAP0406S00001803	0.774877	0.170405	0.231814	0.900255	1.05952	0.0138191	0.513052	0.660891	0.573834	0.447887	0.136373	0.897037	0.365488	0.821505	0.169362	0.897771
HSAP0406S00001804	-0.00423507	0.93582	-0.070347	0.900255	-0.210645	0.938208	0.263823	0.833272	-0.307378	0.93178	0.130719	0.897037	-0.00745622	0.93248	0.174547	0.897771
HSAP0406S00001806	0.0249209	0.93582	-0.524721	0.900542	0.0924122	0.938208	0.00784498	0.899105	-0.228753	0.93178	-0.443633	0.897037	-0.284935	0.93248	-0.111859	0.897771
HSAP0406S00001811	0.00668918	0.93582	1.63441	0.0321244	-0.0752071	0.938208	0.460804	0.703824	0.179941	0.93178	1.61254	0.0202629	-0.12786	0.93248	0.298093	0.847795
HSAP0406S00001814	1.33278	0.00189492	2.04809	0.00820045	0.784681	0.195224	0.856821	0.380846	0.938737	0.0198756	1.9649	0.00863491	0.408378	0.693648	0.724712	0.40317
HSAP0406S00001817	-0.0203635	0.93582	-0.192475	0.900255	0.256014	0.938208	0.00714445	0.899105	0.340387	0.93178	0.073563	0.897037	0.0402785	0.93248	0.130215	0.897771
HSAP0406S00001818	-0.0185299	0.93582	0.340553	0.841728	0.070825	0.938208	0.237226	0.847212	-0.0766957	0.93178	0.347162	0.826854	0.153319	0.93248	0.19723	0.897771
HSAP0406S00001819	0.242468	0.93582	0.388053	0.798715	0.27293	0.938208	0.100498	0.893717	0.186415	0.93178	0.411164	0.756349	-0.014265	0.93248	0.0681209	0.897771
HSAP0406S00001820	0.326615	0.93582	-0.19426	0.900255	0.477536	0.720867	0.306153	0.814397	0.49338	0.641613	-0.28883	0.897037	0.435407	0.610659	0.277282	0.864441
HSAP0406S00001821	0.640845	0.357854	-0.156901	0.900255	0.0873454	0.938208	-0.0486313	0.899105	0.00296444	0.93178	-0.0880793	0.897037	0.304833	0.93248	-0.263976	0.897771
HSAP0406S00001822	-0.115597	0.93582	-0.139981	0.900255	-0.273398	0.938208	0.265739	0.833139	-0.310045	0.93178	-0.0331309	0.897037	0.0708681	0.93248	0.14819	0.897771
HSAP0406S00001825	1.16228	0.00398656	0.278287	0.887632	0.819633	0.153089	0.595292	0.595567	0.833354	0.0690418	0.221708	0.897037	0.200448	0.93248	0.526119	0.61186
HSAP0406S00001826	-0.143147	0.93582	0.640428	0.505196	-0.265881	0.938208	0.0140767	0.899105	-0.295593	0.93178	0.578577	0.539972	-0.457301	0.93248	0.101153	0.897771
HSAP0406S00001827	-0.223805	0.93582	0.137921	0.900255	-0.218588	0.938208	0.137497	0.886282	-0.287151	0.93178	0.0272115	0.897037	0.0595072	0.93248	0.113748	0.897771
HSAP0406S00001829	0.993647	0.0229824	0.870179	0.295628	1.07143	0.0110302	0.604455	0.589366	0.877588	0.0412164	0.743952	0.35815	0.970531	0.00122674	0.681598	0.443652
HSAP0406S00001830	1.44458	0.000478241	0.48513	0.694065	1.0766	0.010799	0.551271	0.634103	1.28376	0	0.290135	0.877557	1.22272	0	0.560316	0.57027
HSAP0406S00001831	-0.423466	0.93582	-0.6289	0.902588	-0.319224	0.938208	-0.588432	0.908404	-0.325026	0.93178	-0.471387	0.897037	-0.241096	0.93248	-0.545941	0.899726
HSAP0406S00001832	0.286606	0.93582	-0.0812286	0.900255	0.389234	0.87068	-0.0916607	0.899105	0.0392532	0.93178	-0.057198	0.897037	-0.0556621	0.93248	-0.103166	0.897771
HSAP0406S00001833	0.0147273	0.93582	-0.0373392	0.900255	0.105067	0.938208	-0.267539	0.899105	-0.255143	0.93178	0.193478	0.897037	0.0227006	0.93248	0.0394807	0.897771
HSAP0406S00001834	-0.115887	0.93582	0.504999	0.671804	0.387198	0.874176	0.749983	0.465531	-0.210779	0.93178	0.293776	0.874848	0.0702453	0.93248	0.744052	0.385178
HSAP0406S00001838	-0.174156	0.93582	1.14	0.155507	0.305685	0.938208	1.10102	0.232935	0.145057	0.93178	1.29824	0.0732394	-0.104369	0.93248	0.787474	0.355795
HSAP0406S00001839	-0.650712	0.940536	-1.09205	0.940199	-0.762964	0.950301	-1.16771	0.958373	-0.608694	0.934346	-0.930729	0.925711	-0.417257	0.93248	-0.908928	0.928047
HSAP0406S00001842	-0.312378	0.93582	-0.27194	0.900255	-0.295338	0.938208	-0.585222	0.908404	-0.101528	0.93178	-0.44419	0.897037	-0.0780307	0.93248	-0.185864	0.897771
HSAP0406S00001844	0.254278	0.93582	1.43427	0.069336	0.630724	0.433482	0.549519	0.635567	0.183752	0.93178	1.62994	0.0184011	3.16523	0	0.245731	0.891049
HSAP0406S00001848	0.290708	0.93582	0.574077	0.587498	-0.171079	0.938208	0.611443	0.581813	-0.0310111	0.93178	0.467783	0.688942	0.216727	0.93248	0.662545	0.462342
HSAP0406S00001849	-0.158075	0.93582	-0.604306	0.902098	-0.249627	0.938208	-0.500414	0.90305	-0.310329	0.93178	-0.647393	0.901169	-0.360105	0.93248	-0.41359	0.897771
HSAP0406S00001851	0.0649523	0.93582	0.416406	0.769856	0.112068	0.938208	0.825016	0.404296	-0.252133	0.93178	0.318504	0.852468	-0.131021	0.93248	0.531194	0.605068
HSAP0406S00001853	0.519403	0.597102	-0.677584	0.905351	0.431623	0.798804	-0.262844	0.899105	0.68605	0.229261	-0.389636	0.897037	0.339756	0.892285	-0.151571	0.897771
HSAP0406S00001854	0.213267	0.93582	1.40213	0.0765027	0.502683	0.675037	1.1033	0.232935	0.674334	0.247373	1.32211	0.0657364	-0.207624	0.93248	1.12641	0.186665
HSAP0406S00001855	-0.358642	0.93582	0.163426	0.900255	-0.242806	0.938208	0.388775	0.759523	-0.340651	0.93178	0.0830075	0.897037	-0.0763261	0.93248	0.30305	0.843677
HSAP0406S00001856	-0.150771	0.93582	0.220343	0.900255	0.00997	0.938208	-0.164686	0.899105	-0.133278	0.93178	-0.012979	0.897037	0.0760321	0.93248	-0.65751	0.906244
HSAP0406S00001858	0.0529735	0.93582	0.813458	0.333986	0.194517	0.938208	0.617157	0.577093	-0.0299153	0.93178	0.806299	0.301559	-0.17223	0.93248	1.01737	0.229044
HSAP0406S00001859	0.0125638	0.93582	0.778255	0.367282	0.146753	0.938208	0.691135	0.508772	-0.0553029	0.93178	0.647477	0.462663	-0.0674502	0.93248	0.369854	0.783754
HSAP0406S00001860	0.179777	0.93582	1.45056	0.0664554	0.368504	0.895377	0.824427	0.404807	0.199011	0.93178	1.50403	0.0349572	-0.373344	0.93248	0.445285	0.701332
HSAP0406S00001861	-0.260476	0.93582	-0.431151	0.900255	-0.30407	0.938208	-0.133657	0.899105	-0.172802	0.93178	-0.509314	0.897037	-0.418852	0.93248	-0.294864	0.897771
HSAP0406S00001864	0.0484885	0.93582	0.270638	0.893089	0.31197	0.938208	0.356659	0.782786	0.144041	0.93178	0.157692	0.897037	-0.0387555	0.93248	0.282585	0.86083
HSAP0406S00001865	0.817344	0.126823	1.25066	0.112761	0.931259	0.0572259	0.309601	0.813855	0.948025	0.0178669	0.880939	0.245947	0.841497	0.00665104	0.247582	0.889949
HSAP0406S00001866	0.177379	0.93582	0.358204	0.827635	0.255498	0.938208	0.378482	0.768443	0.260863	0.93178	0.256427	0.897037	0.147161	0.93248	0.44059	0.705922
HSAP0406S00001867	0.0337184	0.93582	1.09362	0.173051	-0.17704	0.938208	1.20297	0.195933	-0.0365626	0.93178	1.11399	0.130512	0.313055	0.93248	1.057	0.211624
HSAP0406S00001868	-0.174321	0.93582	0.958895	0.240479	-0.0757766	0.938208	0.955277	0.316728	-0.073656	0.93178	0.87787	0.248195	0.132713	0.93248	1.20188	0.164583
HSAP0406S00001869	0.231202	0.93582	-0.0793006	0.900255	-0.133803	0.938208	-0.414304	0.89976	0.0250191	0.93178	-0.233279	0.897037	0.208361	0.93248	-0.6139	0.903621
HSAP0406S00001870	1.12773	0.00620619	2.19953	0.00647404	1.02606	0.0198014	2.61612	0.0106038	1.24677	0	2.24282	0.0028321	0.770333	0.0173086	3.11418	0
HSAP0406S00001871	1.02347	0.0178197	-0.0715417	0.900255	-0.138119	0.938208	0.715916	0.490227	-0.106441	0.93178	-0.0574975	0.897037	-0.307495	0.93248	0.709136	0.418294
HSAP0406S00001876	0.184647	0.93582	0.82586	0.323064	-0.0639377	0.938208	0.56236	0.623975	-0.241909	0.93178	0.952091	0.20424	-0.00038562	0.93248	0.972242	0.250835
HSAP0406S00001878	0.833959	0.113193	1.62293	0.0350789	0.715308	0.295157	1.49172	0.103308	0.797891	0.0955739	1.40232	0.0508949	0.835573	0.00731867	1.54706	0.0815362
HSAP0406S00001879	0.783316	0.159987	1.1287	0.158332	0.0661488	0.938208	2.04988	0.024539	-0.0139687	0.93178	1.19922	0.101863	0.884273	0.00337023	2.3179	0.0116053
HSAP0406S00001883	-0.0197933	0.93582	0.847409	0.30818	0.527385	0.626102	0.489371	0.679051	0.467318	0.700331	0.572862	0.545612	0.0958027	0.93248	0.263859	0.875878
HSAP0406S00001884	0.187846	0.93582	-0.150891	0.900255	-0.00153129	0.938208	0.15509	0.880618	0.212803	0.93178	-0.217511	0.897037	0.561935	0.252042	0.0193455	0.897771
HSAP0406S00001886	0.113635	0.93582	-0.19037	0.900255	0.529397	0.622515	0.161393	0.877617	0.789186	0.102714	-0.0965118	0.897037	0.211054	0.93248	-0.0795137	0.897771
HSAP0406S00001887	0.834931	0.112544	1.38641	0.0800183	1.02404	0.0202276	2.23254	0.0162665	1.41828	0	1.24047	0.089092	0.99289	0.00122674	2.18183	0.0178326
HSAP0406S00001888	0.46281	0.710721	0.228364	0.900255	0.483483	0.709709	0.284127	0.823931	0.0824025	0.93178	0.360368	0.812931	-0.000533787	0.93248	0.124758	0.897771
HSAP0406S00001889	0.113525	0.93582	-0.316004	0.900255	-0.00314082	0.938208	-0.108055	0.899105	-0.189749	0.93178	-0.168219	0.897037	-0.0566358	0.93248	-0.221042	0.897771
HSAP0406S00001890	0.298957	0.93582	0.0599152	0.900255	0.112988	0.938208	0.494283	0.674712	-0.291514	0.93178	0.0357907	0.897037	-0.0757783	0.93248	0.345035	0.807961
HSAP0406S00001892	0.826154	0.120265	-0.0441444	0.900255	1.03491	0.0185015	0.093603	0.895807	1.46516	0	-0.152852	0.897037	1.6817	0	0.162176	0.897771
HSAP0406S00001895	0.0908088	0.93582	-0.135513	0.900255	-0.123362	0.938208	-0.145177	0.899105	0.123909	0.93178	-0.080263	0.897037	-0.174881	0.93248	-0.123578	0.897771
HSAP0406S00001898	0.020783	0.93582	-0.42206	0.900255	-0.0491908	0.938208	-0.517838	0.90402	-0.191387	0.93178	-0.504393	0.897037	-0.0739417	0.93248	-0.354883	0.897771
HSAP0406S00001900	0.051722	0.93582	-0.631799	0.902758	0.279807	0.938208	-0.568141	0.908102	0.346746	0.93178	-0.133643	0.897037	1.08343	0.000410243	-0.437022	0.897771
HSAP0406S00001901	0.140818	0.93582	0.292801	0.876254	-0.196756	0.938208	0.189916	0.866981	-0.2634	0.93178	0.233327	0.897037	-0.108583	0.93248	0.342102	0.809836
HSAP0406S00001902	-0.0463179	0.93582	0.00798487	0.900255	0.143762	0.938208	0.45624	0.706884	0.340156	0.93178	-0.0426889	0.897037	-0.104727	0.93248	0.37912	0.776869
HSAP0406S00001904	0.0376601	0.93582	0.775811	0.368795	-0.0572147	0.938208	1.03484	0.2705	-0.223596	0.93178	0.829056	0.281259	0.465462	0.518105	1.09234	0.201263
HSAP0406S00001909	0.181527	0.93582	0.453362	0.731163	0.160917	0.938208	1.16052	0.208622	-0.109505	0.93178	0.7104	0.393829	-0.0253006	0.93248	1.25206	0.151672
HSAP0406S00001910	0.269535	0.93582	0.0209371	0.900255	-0.060591	0.938208	-0.353843	0.899273	-0.170713	0.93178	-0.328003	0.897037	-0.255881	0.93248	-0.26873	0.897771
HSAP0406S00001912	-0.354424	0.93582	0.42954	0.754542	-0.639097	0.941002	-0.199189	0.899105	-0.363105	0.93178	0.620858	0.493966	-0.368956	0.93248	-0.244242	0.897771
HSAP0406S00001914	0.378854	0.863064	-0.477636	0.900255	0.41835	0.822094	-0.177138	0.899105	0.0420427	0.93178	-0.0852505	0.897037	0.264281	0.93248	-0.290445	0.897771
HSAP0406S00001915	-0.0683731	0.93582	0.59475	0.563771	0.468121	0.732382	0.433508	0.722115	0.314571	0.93178	0.542854	0.587357	0.283742	0.93248	0.371138	0.782812
HSAP0406S00001916	-0.119134	0.93582	0.607294	0.546804	-0.12815	0.938208	0.957566	0.31493	0.320586	0.93178	0.468242	0.688615	0.0872579	0.93248	0.810176	0.338666
HSAP0406S00001921	-0.393847	0.93582	0.608316	0.544917	-0.552768	0.938208	0.307088	0.814231	-0.542364	0.93178	0.681043	0.425764	-0.327055	0.93248	0.202923	0.897771
HSAP0406S00001922	-0.146955	0.93582	-0.223038	0.900255	-0.0578369	0.938208	-0.583151	0.908404	0.0401003	0.93178	-0.160461	0.897037	-0.0585763	0.93248	-0.530162	0.899266
HSAP0406S00001923	0.207428	0.93582	-0.418943	0.900255	0.362162	0.905316	-0.228617	0.899105	0.146686	0.93178	-0.0810956	0.897037	-0.148582	0.93248	-0.22919	0.897771
HSAP0406S00001924	-0.393636	0.93582	-0.733073	0.907604	-0.281952	0.938208	-0.36665	0.899273	-0.230579	0.93178	-0.735498	0.906549	-0.269263	0.93248	-0.128024	0.897771
HSAP0406S00001925	-0.156757	0.93582	-0.148396	0.900255	-0.197467	0.938208	-0.667466	0.913466	-0.355365	0.93178	-0.257252	0.897037	-0.191429	0.93248	-0.678644	0.908703
HSAP0406S00001926	0.0416699	0.93582	-0.28145	0.900255	0.198804	0.938208	-0.0105348	0.899105	0.0125588	0.93178	-0.486814	0.897037	0.152008	0.93248	0.121938	0.897771
HSAP0406S00001928	0.269551	0.93582	0.446491	0.738636	0.350267	0.927562	-0.21222	0.899105	0.249046	0.93178	0.14159	0.897037	-0.405948	0.93248	-0.434842	0.897771
HSAP0406S00001929	1.40368	0.000908242	1.065	0.184469	0.970476	0.0373704	-0.11828	0.899105	1.08182	0.00321625	1.02346	0.171102	1.13283	0.000222041	-0.116871	0.897771
HSAP0406S00001930	0.551589	0.532866	0.88228	0.286926	1.0257	0.0198014	2.00164	0.0296379	0.919335	0.026112	1.07123	0.147475	0.554317	0.270342	2.09594	0.0186514
HSAP0406S00001931	0.123327	0.93582	0.254654	0.900255	-0.358225	0.938208	0.00241429	0.899105	-0.627254	0.935126	0.122937	0.897037	-0.0810028	0.93248	0.136557	0.897771
HSAP0406S00001933	-0.231912	0.93582	0.0886602	0.900255	0.0466507	0.938208	0.421517	0.733604	0.133948	0.93178	-0.155431	0.897037	0.00177122	0.93248	0.477698	0.665825
HSAP0406S00001935	0.205276	0.93582	0.931437	0.257532	-0.102475	0.938208	0.866388	0.373882	-0.028	0.93178	1.00055	0.181423	-0.19944	0.93248	0.93628	0.269266
HSAP0406S00001936	0.181751	0.93582	-0.199217	0.900255	0.190919	0.938208	-0.23551	0.899105	-0.218716	0.93178	0.0222593	0.897037	0.116817	0.93248	-0.189062	0.897771
HSAP0406S00001941	0.566906	0.500208	0.477655	0.702017	0.796223	0.181375	0.516624	0.658318	0.83658	0.0679825	0.498933	0.649104	0.666388	0.0829837	0.0607347	0.897771
HSAP0406S00001944	-0.424366	0.93582	-0.571285	0.901009	-0.235018	0.938208	-0.00489414	0.899105	0.316343	0.93178	-0.11219	0.897037	-0.282545	0.93248	0.00794521	0.897771
HSAP0406S00001945	0.422182	0.784326	0.484536	0.694215	0.518497	0.646415	0.140492	0.884841	0.305481	0.93178	0.417281	0.749915	0.198808	0.93248	0.197037	0.897771
HSAP0406S00001946	0.718195	0.237761	1.29059	0.102517	0.376458	0.888112	0.82592	0.403881	0.953452	0.016746	1.43153	0.0453235	0.0129737	0.93248	0.84631	0.315012
HSAP0406S00001947	0.137015	0.93582	0.255324	0.900255	0.0345432	0.938208	0.30198	0.816457	0.0285835	0.93178	0.0152709	0.897037	0.0149252	0.93248	0.00152694	0.897771
HSAP0406S00001949	-0.487819	0.93582	-0.300159	0.900255	-0.224081	0.938208	-0.669219	0.913803	-0.161745	0.93178	-0.292577	0.897037	-0.340239	0.93248	-0.873802	0.924775
HSAP0406S00001950	0.0610422	0.93582	0.82107	0.32736	0.07192	0.938208	1.04452	0.266205	0.76386	0.126061	1.06896	0.14845	0.294638	0.93248	0.912534	0.281916
HSAP0406S00001951	0.344245	0.919387	0.466581	0.715375	0.334202	0.938208	1.06274	0.258151	0.2969	0.93178	0.341088	0.832643	0.497777	0.422683	0.991483	0.241847
HSAP0406S00001953	0.700189	0.265848	0.826623	0.322531	0.560867	0.563809	0.809353	0.416974	0.433193	0.780831	0.846587	0.269155	-0.109559	0.93248	1.14216	0.183009
HSAP0406S00001954	0.290484	0.93582	0.540776	0.628041	-0.0720993	0.938208	0.924053	0.333158	0.0609086	0.93178	0.432675	0.733249	0.20321	0.93248	0.87354	0.301062
HSAP0406S00001956	0.213639	0.93582	0.767358	0.375935	-0.0711783	0.938208	1.03451	0.2705	-0.0651315	0.93178	0.643919	0.466194	2.61446	0	1.05388	0.211974
HSAP0406S00001957	0.0960542	0.93582	0.77161	0.372558	0.555233	0.574003	0.650193	0.546115	0.00677709	0.93178	1.00302	0.180225	-0.344551	0.93248	0.441998	0.704841
HSAP0406S00001958	0.455679	0.725122	0.460996	0.722001	0.0763429	0.938208	0.406697	0.744687	-0.112703	0.93178	0.38217	0.790616	-0.318516	0.93248	0.59001	0.535996
HSAP0406S00001960	0.100952	0.93582	-0.409709	0.900255	0.302739	0.938208	-0.272621	0.899105	-0.000133358	0.93178	-0.220977	0.897037	0.2679	0.93248	-0.410476	0.897771
HSAP0406S00001961	0.195541	0.93582	0.196182	0.900255	0.295254	0.938208	0.140481	0.884841	0.129924	0.93178	-0.0808674	0.897037	0.125268	0.93248	0.142863	0.897771
HSAP0406S00001963	-0.743149	0.948002	-0.0143688	0.900255	-0.795319	0.953976	0.478869	0.689054	-0.792853	0.950997	0.0243328	0.897037	-0.690526	0.945999	0.154558	0.897771
HSAP0406S00001964	0.30357	0.93582	1.43079	0.0700676	0.767252	0.219846	1.20597	0.19584	0.0825699	0.93178	1.41261	0.0487688	0.00450881	0.93248	1.25355	0.150933
HSAP0406S00001965	0.250598	0.93582	-0.189505	0.900255	0.0319993	0.938208	-0.432739	0.89976	-0.0625799	0.93178	-0.692825	0.902602	0.332623	0.910932	-0.564759	0.900638
HSAP0406S00001966	0.510147	0.616088	0.434529	0.749854	0.771477	0.215919	0.344256	0.791726	0.837714	0.0674289	0.0613907	0.897037	0.710054	0.0464747	0.177825	0.897771
HSAP0406S00001967	0.109541	0.93582	0.274961	0.889818	-0.198404	0.938208	0.997051	0.291835	0.0530596	0.93178	0.297083	0.872414	-0.229603	0.93248	1.06083	0.210555
HSAP0406S00001968	0.234537	0.93582	2.18949	0.00647404	0.884434	0.088768	1.36257	0.138709	0.357454	0.93178	2.16032	0.00558816	0.637174	0.118581	1.7271	0.0470872
HSAP0406S00001969	0.144594	0.93582	0.436306	0.747733	-0.0586345	0.938208	0.233117	0.849346	0.777844	0.111839	0.566793	0.553918	-0.0985068	0.93248	0.0868308	0.897771
HSAP0406S00001970	0.214286	0.93582	-0.396407	0.900255	0.0757073	0.938208	-0.583746	0.908404	0.049935	0.93178	-0.251557	0.897037	0.130364	0.93248	-0.170316	0.897771
HSAP0406S00001971	-0.445153	0.93582	0.493652	0.684634	-0.130555	0.938208	0.770837	0.449467	-0.342303	0.93178	0.313876	0.855714	-0.140369	0.93248	0.997116	0.23934
HSAP0406S00001975	0.951879	0.0377255	0.634405	0.511773	1.50588	0	0.867602	0.373408	0.827659	0.0729695	0.706635	0.396571	1.09897	0.000222041	0.743762	0.38547
HSAP0406S00001976	0.527242	0.584291	1.11041	0.165643	0.703545	0.313978	1.25341	0.17779	1.39651	0	1.18183	0.1072	0.960115	0.00137251	1.52329	0.0877614
HSAP0406S00001977	-0.441037	0.93582	0.0859568	0.900255	0.0840309	0.938208	-0.0815526	0.899105	-0.301779	0.93178	0.222351	0.897037	-0.0688021	0.93248	-0.186068	0.897771
HSAP0406S00001978	0.155034	0.93582	1.20009	0.131724	0.781846	0.198939	0.953385	0.316907	0.755109	0.135914	1.13469	0.123505	0.587408	0.199374	0.764303	0.367615
HSAP0406S00001980	0.731511	0.221574	0.920973	0.265562	0.368582	0.895377	1.41809	0.122937	-0.111307	0.93178	0.575965	0.542663	0.0901877	0.93248	1.4968	0.0927341
HSAP0406S00001982	-0.213646	0.93582	0.464299	0.718222	-0.136823	0.938208	0.943416	0.321936	-0.0882552	0.93178	0.415041	0.753255	-0.138086	0.93248	1.37189	0.122201
HSAP0406S00001983	0.501411	0.633062	1.30342	0.0987448	0.214413	0.938208	0.876903	0.364421	0.178331	0.93178	1.51692	0.0334954	0.163229	0.93248	1.05468	0.211974
HSAP0406S00001984	0.0143954	0.93582	1.40357	0.0763295	0.231057	0.938208	1.13096	0.221536	0.124591	0.93178	1.59415	0.0220665	2.46688	0	1.40763	0.114071
HSAP0406S00001985	-0.148312	0.93582	1.55315	0.0454939	-0.241203	0.938208	0.979219	0.302882	-0.35372	0.93178	1.11462	0.130128	0.434189	0.615469	1.24505	0.152212
HSAP0406S00001986	-0.0715689	0.93582	2.15189	0.00762721	-0.16363	0.938208	1.40059	0.128203	-0.149252	0.93178	2.06982	0.0071174	0.0197473	0.93248	1.68637	0.0529957
HSAP0406S00001987	-0.130083	0.93582	1.03209	0.196339	0.184711	0.938208	1.35121	0.141022	-0.419452	0.93178	1.00454	0.179352	-0.43045	0.93248	1.33062	0.132211
HSAP0406S00001988	-0.140941	0.93582	0.111954	0.900255	-0.23256	0.938208	0.194937	0.865135	-0.369943	0.93178	-0.209565	0.897037	0.131559	0.93248	0.28187	0.861242
HSAP0406S00001989	0.3957	0.834243	-1.26356	0.953024	0.541308	0.599672	-0.509997	0.903463	0.559747	0.47508	-0.89017	0.92159	-0.0632956	0.93248	-0.570748	0.900777
HSAP0406S00001998	0.456892	0.723126	2.0737	0.00762721	0.0528226	0.938208	2.37829	0.011507	0.128675	0.93178	2.16787	0.00558816	0.128939	0.93248	2.92241	0
HSAP0406S00001999	0.839246	0.109025	3.48526	0	0.570575	0.544276	3.17346	0.00310857	0.319604	0.93178	3.49664	0	0.898276	0.0027059	3.50929	0
HSAP0406S00002004	-0.424258	0.93582	-0.0804618	0.900255	-0.318303	0.938208	0.547302	0.636643	-0.38308	0.93178	-0.155662	0.897037	-0.306956	0.93248	0.369371	0.784481
HSAP0406S00002007	-0.0602823	0.93582	0.0654973	0.900255	-0.00556372	0.938208	0.394464	0.755299	-0.0263151	0.93178	0.213471	0.897037	-0.148933	0.93248	0.102162	0.897771
HSAP0406S00002008	-0.0296201	0.93582	0.123253	0.900255	0.0926394	0.938208	0.633044	0.56386	-0.125118	0.93178	0.159643	0.897037	-0.198013	0.93248	0.162206	0.897771
HSAP0406S00002010	0.359823	0.896208	0.721798	0.418039	0.674816	0.359425	1.14093	0.217893	-0.150755	0.93178	0.889153	0.241599	0.0083345	0.93248	1.3891	0.117064
HSAP0406S00002015	1.39955	0.000908242	3.71807	0	0.853012	0.117655	3.76756	0	0.92075	0.0251848	3.56656	0	0.600447	0.175142	3.41184	0
HSAP0406S00002019	1.51408	0	3.91305	0	1.163	0.00388488	3.62408	0	1.22896	0	3.81438	0	2.00326	0	3.96255	0
HSAP0406S00002037	2.2906	0	3.67572	0	1.85865	0	3.71319	0	1.81177	0	3.94522	0	1.83316	0	3.63242	0
HSAP0406S00002044	2.22249	0	3.73404	0	1.67421	0	3.61862	0	1.39889	0	3.6822	0	2.04061	0	3.6694	0
HSAP0406S00002049	2.09537	0	3.20554	0	1.16101	0.00388488	3.10603	0.00543999	1.53373	0	3.19229	0	1.63386	0	3.44749	0
HSAP0406S00002051	1.66787	0	0.299001	0.872478	1.28653	0.00143472	0.228913	0.850728	1.38461	0	0.368669	0.803926	1.33858	0	0.236981	0.895996
HSAP0406S00002053	0.411454	0.803468	-0.311652	0.900255	0.445735	0.772081	-0.165626	0.899105	0.280594	0.93178	-0.211765	0.897037	0.536664	0.312082	-0.151075	0.897771
HSAP0406S00002054	0.739934	0.213255	0.694076	0.448316	0.689266	0.336486	1.26259	0.175497	0.833971	0.0685467	0.506502	0.638472	1.11806	0.000222041	1.43361	0.107753
HSAP0406S00002055	-0.443563	0.93582	-0.422683	0.900255	-0.458573	0.938208	-0.246335	0.899105	-0.316715	0.93178	-0.577299	0.897239	-0.22697	0.93248	-0.43441	0.897771
HSAP0406S00002056	-0.133696	0.93582	1.81474	0.0162294	0.147482	0.938208	1.10107	0.232935	-0.06256	0.93178	2.00755	0.00851057	-0.278087	0.93248	1.25971	0.14942
HSAP0406S00002058	0.270196	0.93582	1.65891	0.0295906	0.54723	0.590583	0.494646	0.674645	0.498015	0.630756	1.3741	0.0572531	0.322085	0.93248	0.458947	0.686168
HSAP0406S00002059	0.558266	0.519452	0.869267	0.296039	0.234324	0.938208	0.701844	0.5008	0.148909	0.93178	0.737556	0.363861	0.00557002	0.93248	0.878617	0.297252
HSAP0406S00002060	0.190432	0.93582	0.836386	0.315371	0.175611	0.938208	0.80304	0.421901	1.5107	0	0.700497	0.401009	0.623515	0.137476	0.848393	0.314126
HSAP0406S00002061	-0.205734	0.93582	-0.437573	0.900255	-0.237319	0.938208	-0.0574314	0.899105	-0.26092	0.93178	-0.429807	0.897037	0.0686116	0.93248	-0.102087	0.897771
HSAP0406S00002063	-0.35267	0.93582	-0.35663	0.900255	-0.00294924	0.938208	-0.0579217	0.899105	0.0852521	0.93178	0.0140558	0.897037	-0.0563613	0.93248	-0.0573655	0.897771
HSAP0406S00002065	-0.402879	0.93582	-0.323694	0.900255	-0.345071	0.938208	-0.19247	0.899105	-0.411959	0.93178	-0.376634	0.897037	-0.435566	0.93248	-0.227951	0.897771
HSAP0406S00002066	-0.225248	0.93582	0.607924	0.545561	0.189184	0.938208	1.17404	0.205257	-0.148304	0.93178	0.677719	0.428872	0.0312939	0.93248	1.40648	0.114071
HSAP0406S00002067	0.210974	0.93582	-0.529614	0.900644	0.116183	0.938208	-0.282301	0.899105	0.407402	0.838049	-0.391352	0.897037	-0.0496807	0.93248	-0.0122296	0.897771
HSAP0406S00002069	0.325765	0.93582	1.70256	0.0233228	0.699293	0.321316	0.235804	0.847852	0.526705	0.55205	1.93636	0.00863491	-0.0316037	0.93248	-0.192024	0.897771
HSAP0406S00002070	-0.0736759	0.93582	-0.428791	0.900255	0.107105	0.938208	-0.0182216	0.899105	0.278819	0.93178	-0.0517756	0.897037	-0.00452113	0.93248	-0.0988849	0.897771
HSAP0406S00002071	0.332864	0.93582	0.461627	0.721816	-0.0292547	0.938208	1.04603	0.265382	-0.35026	0.93178	0.487172	0.663202	-0.123206	0.93248	0.876082	0.299149
HSAP0406S00002072	-0.623532	0.938457	-0.196023	0.900255	-0.450303	0.938208	0.0138689	0.899105	-0.482269	0.93178	-0.217199	0.897037	-0.529874	0.932823	0.144159	0.897771
HSAP0406S00002078	-0.397859	0.93582	-0.202726	0.900255	-0.276044	0.938208	-0.25577	0.899105	-0.484724	0.93178	-0.269506	0.897037	-0.280878	0.93248	-0.278681	0.897771
HSAP0406S00002079	0.116858	0.93582	1.14272	0.155079	0.310891	0.938208	1.17727	0.204344	0.45364	0.73483	1.26668	0.0809664	-0.0787457	0.93248	1.47249	0.0982518
HSAP0406S00002080	0.330239	0.93582	-0.0890577	0.900255	0.204338	0.938208	0.184058	0.868792	0.361821	0.93178	-0.107258	0.897037	-0.0688493	0.93248	-0.00219405	0.897771
HSAP0406S00002081	3.08779	0	4.629	0	2.38517	0	4.54163	0	2.42252	0	4.81918	0	2.93501	0	4.84197	0
HSAP0406S00002082	-0.575182	0.93582	-0.309148	0.900255	-0.501271	0.938208	-0.455169	0.901346	-0.539024	0.93178	-0.535486	0.897037	-0.311365	0.93248	-0.442923	0.897771
HSAP0406S00002083	-0.200371	0.93582	-0.402079	0.900255	-0.186898	0.938208	-0.305379	0.899105	-0.00223782	0.93178	-0.435873	0.897037	-0.428158	0.93248	-0.396902	0.897771
HSAP0406S00002084	-0.282044	0.93582	-0.0420891	0.900255	0.0816768	0.938208	0.83395	0.39758	-0.055576	0.93178	-0.0530402	0.897037	-0.306326	0.93248	0.866084	0.305089
HSAP0406S00002091	2.32293	0	1.93364	0.0120626	1.26609	0.00143472	1.52645	0.0898659	0.871074	0.0441244	1.48166	0.03839	1.66819	0	1.32625	0.133096
HSAP0406S00002092	-0.210839	0.93582	0.299569	0.872406	-0.326629	0.938208	-0.0194739	0.899105	-0.320383	0.93178	0.595733	0.520926	-0.230675	0.93248	-0.0574549	0.897771
HSAP0406S00002093	0.951681	0.0377255	1.08744	0.176242	0.744506	0.248562	0.842029	0.391362	0.637021	0.319287	0.862684	0.259403	1.06358	0.000410243	0.670483	0.456379
HSAP0406S00002094	-0.161859	0.93582	0.149649	0.900255	0.202421	0.938208	0.00694455	0.899105	0.147466	0.93178	0.427546	0.73863	0.0319964	0.93248	0.410031	0.739684
HSAP0406S00002096	-0.395173	0.93582	-0.019628	0.900255	-0.227522	0.938208	0.273122	0.830898	-0.247107	0.93178	-0.0712944	0.897037	-0.162985	0.93248	0.283697	0.860372
HSAP0406S00002098	-0.35893	0.93582	-1.01741	0.933082	-0.351827	0.938208	-0.631745	0.910968	-0.387434	0.93178	-0.737508	0.906861	-0.230444	0.93248	-0.517995	0.899132
HSAP0406S00002099	-0.402776	0.93582	0.882279	0.286926	-0.168612	0.938208	1.07689	0.249492	-0.431239	0.93178	1.03047	0.166763	-0.201527	0.93248	1.35896	0.124032
HSAP0406S00002107	1.4323	0.000478241	2.26639	0.00647404	1.13785	0.00491751	2.35222	0.011507	1.0017	0.0102986	2.25838	0.0028321	2.36972	0	2.30635	0.0116053
HSAP0406S00002108	1.16908	0.00398656	2.99185	0	1.1612	0.00388488	2.37141	0.011507	0.559935	0.474763	2.95531	0	0.61962	0.142172	2.23753	0.0124343
HSAP0406S00002114	1.11996	0.00675892	2.725	0.00121451	0.700935	0.317685	2.55952	0.0106038	0.33116	0.93178	3.00615	0	0.20795	0.93248	3.11601	0
HSAP0406S00002117	1.35963	0.00157538	0.454994	0.728455	1.18675	0.00326029	0.25915	0.835667	1.46454	0	0.490724	0.658683	0.91473	0.00199094	0.328716	0.822305
HSAP0406S00002118	0.467082	0.702701	2.59089	0.00352864	0.12077	0.938208	2.4874	0.0112984	0.537147	0.526296	2.71794	0	0.699715	0.0521848	2.41163	0.0116053
HSAP0406S00002119	0.795285	0.149096	1.87382	0.0142539	0.71204	0.299911	0.295619	0.819685	0.601639	0.389958	1.55256	0.0293736	0.681766	0.0656816	0.135577	0.897771
HSAP0406S00002120	0.412204	0.802637	0.83712	0.315371	0.101937	0.938208	1.33524	0.145669	-0.38702	0.93178	1.10446	0.134591	0.244005	0.93248	1.37213	0.122201
HSAP0406S00002121	0.15707	0.93582	1.57194	0.0428415	0.481303	0.714739	0.725344	0.482748	0.816618	0.0812467	1.62697	0.01927	0.140359	0.93248	1.04492	0.215455
HSAP0406S00002122	-0.233039	0.93582	1.13287	0.15742	0.0338023	0.938208	1.47859	0.104404	-0.543962	0.93178	1.05566	0.156512	-0.507486	0.93248	1.33224	0.131597
HSAP0406S00002123	0.40915	0.807894	1.51552	0.0511345	0.137465	0.938208	0.539576	0.64256	0.246659	0.93178	1.24776	0.0871184	0.040099	0.93248	0.197523	0.897771
HSAP0406S00002124	0.395466	0.834243	0.80799	0.339014	-0.0581324	0.938208	1.12587	0.22458	-0.225155	0.93178	0.591086	0.526887	-0.0390431	0.93248	1.02326	0.226798
HSAP0406S00002125	0.510245	0.616088	1.32223	0.0935945	0.69137	0.333128	1.22471	0.189644	1.05453	0.00529041	1.40915	0.0494464	0.642112	0.112243	1.29334	0.139918
HSAP0406S00002126	0.12307	0.93582	0.478482	0.700987	0.228466	0.938208	0.206883	0.860178	0.573582	0.448884	0.358032	0.816506	0.268785	0.93248	-0.158517	0.897771
HSAP0406S00002127	-0.352183	0.93582	-0.00457163	0.900255	-0.133034	0.938208	0.0643834	0.899105	-0.524925	0.93178	-0.236991	0.897037	-0.334873	0.93248	-0.147995	0.897771
HSAP0406S00002128	-0.535951	0.93582	-0.886021	0.921429	-0.293224	0.938208	-0.553726	0.906913	-0.107151	0.93178	-0.571032	0.897131	0.172773	0.93248	-0.746693	0.913612
HSAP0406S00002129	0.623124	0.392051	0.511997	0.661946	0.350103	0.927562	0.614277	0.580396	0.0900486	0.93178	0.369975	0.802608	0.382037	0.774637	0.383136	0.772967
HSAP0406S00002130	0.00913151	0.93582	0.567796	0.594442	0.434561	0.794355	0.57976	0.610121	0.453076	0.735926	0.0932291	0.897037	0.129283	0.93248	0.326549	0.823813
HSAP0406S00002131	0.49181	0.653904	1.40953	0.0743107	0.829713	0.142339	1.49715	0.101161	0.570691	0.454042	1.06059	0.153595	0.306442	0.93248	1.1375	0.183009
HSAP0406S00002132	-0.043185	0.93582	0.479067	0.700477	-0.0867469	0.938208	1.06155	0.258353	0.00488354	0.93178	0.610407	0.504963	0.0903417	0.93248	0.876899	0.298413
HSAP0406S00002133	-0.563186	0.93582	-0.812749	0.914645	-0.317892	0.938208	-0.707051	0.916993	0.0541092	0.93178	-0.753804	0.90884	0.371306	0.804434	-0.674259	0.90848
HSAP0406S00002134	-0.428877	0.93582	0.0130109	0.900255	-0.110847	0.938208	-0.202992	0.899105	-0.45302	0.93178	-0.205053	0.897037	-0.231016	0.93248	0.0361597	0.897771
HSAP0406S00002135	0.353089	0.907724	1.96993	0.0108333	0.226261	0.938208	1.65256	0.061662	-0.113872	0.93178	1.9576	0.00863491	0.160792	0.93248	1.57885	0.0716042
HSAP0406S00002136	0.12644	0.93582	0.0922583	0.900255	0.124571	0.938208	0.79105	0.430265	0.322107	0.93178	0.0907984	0.897037	2.06924	0	0.861524	0.30646
HSAP0406S00002137	0.0043901	0.93582	0.204051	0.900255	-0.0588205	0.938208	0.316188	0.809855	0.217963	0.93178	0.194913	0.897037	2.15286	0	0.470335	0.673722
HSAP0406S00002138	-0.00157875	0.93582	1.75273	0.0194983	0.232596	0.938208	1.02108	0.278664	0.0256	0.93178	1.47553	0.03839	0.0542433	0.93248	1.33665	0.129862
HSAP0406S00002139	-0.150501	0.93582	1.28533	0.103916	-0.251764	0.938208	1.5132	0.0937841	-0.289787	0.93178	1.3432	0.0622555	1.10774	0.000222041	1.86142	0.0329082
HSAP0406S00002140	0.124558	0.93582	1.3306	0.0919618	0.336524	0.938208	1.20742	0.194956	-0.13986	0.93178	1.19202	0.103732	0.0603193	0.93248	1.68322	0.0542188
HSAP0406S00002143	0.389882	0.843772	-0.0427035	0.900255	0.637516	0.420314	0.96617	0.310329	1.16164	0.00123054	0.369207	0.803247	0.0151309	0.93248	1.01027	0.232782
HSAP0406S00002144	0.103203	0.93582	0.559364	0.604904	0.188728	0.938208	-0.11578	0.899105	0.157008	0.93178	0.419749	0.74771	0.100729	0.93248	-0.00771286	0.897771
HSAP0406S00002147	0.589823	0.455472	1.05255	0.188315	0.480809	0.715145	1.9459	0.0296379	0.259791	0.93178	1.15236	0.117662	0.199035	0.93248	1.68981	0.0517558
HSAP0406S00002150	0.00372966	0.93582	0.290704	0.878317	0.141237	0.938208	0.355974	0.783158	0.015932	0.93178	0.308832	0.861005	-0.0485404	0.93248	0.30404	0.843475
HSAP0406S00002151	-0.135895	0.93582	1.46623	0.061478	-0.090252	0.938208	0.921141	0.335088	-0.0132752	0.93178	1.49093	0.0368803	0.261992	0.93248	1.12097	0.188454
HSAP0406S00002153	-0.0977287	0.93582	-0.472473	0.900255	0.356372	0.9165	-0.481649	0.902117	0.327332	0.93178	-0.250089	0.897037	-0.221891	0.93248	-0.247261	0.897771
HSAP0406S00002155	0.522547	0.593719	1.91696	0.0125148	0.556161	0.572009	1.23447	0.185458	0.206245	0.93178	1.84988	0.0103445	0.405698	0.704298	1.43715	0.10692
HSAP0406S00002156	0.510983	0.614229	0.0137645	0.900255	0.688391	0.337263	0.745361	0.468497	0.52408	0.560154	0.175967	0.897037	0.0909253	0.93248	0.560761	0.569822
HSAP0406S00002157	0.287644	0.93582	0.438819	0.746022	0.0537546	0.938208	1.18825	0.200628	0.105297	0.93178	0.332252	0.839986	-0.197612	0.93248	1.15384	0.179168
HSAP0406S00002158	1.55419	0	0.643129	0.502203	1.25218	0.00143472	1.5045	0.0973627	2.00524	0	0.972976	0.193701	2.31312	0	1.31056	0.136277
HSAP0406S00002160	0.0644822	0.93582	0.767396	0.375935	0.237054	0.938208	0.696638	0.505468	0.21612	0.93178	0.955362	0.20395	0.265188	0.93248	0.796164	0.350108
HSAP0406S00002161	0.0376427	0.93582	0.924303	0.263034	-0.190264	0.938208	1.26109	0.175966	0.0480706	0.93178	0.790827	0.315014	0.388646	0.758686	1.25319	0.150984
HSAP0406S00002163	NA	Inf	NA	Inf	NA	Inf	NA	Inf	NA	Inf	NA	Inf	NA	Inf	NA	Inf
HSAP0406S00002164	-0.0560774	0.93582	0.388503	0.798593	-0.112719	0.938208	0.534781	0.646988	-0.00514999	0.93178	0.425594	0.740862	-0.127169	0.93248	0.770711	0.365546
HSAP0406S00002168	0.455591	0.725122	1.35702	0.085962	0.184665	0.938208	0.327408	0.804408	0.304965	0.93178	1.28571	0.0768145	1.32086	0	0.38493	0.770367
HSAP0406S00002170	0.224658	0.93582	1.87148	0.0142539	0.783304	0.19719	2.72034	0.0105149	0.430578	0.785871	1.71828	0.0148851	1.19011	0	2.41283	0.0116053
HSAP0406S00002173	1.14317	0.00503537	0.344746	0.838719	1.27107	0.00143472	0.466918	0.697739	1.18504	0.000261643	0.0268366	0.897037	0.503488	0.405941	0.0587394	0.897771
HSAP0406S00002174	0.224169	0.93582	-0.0641327	0.900255	0.777931	0.205614	-0.0448836	0.899105	0.415237	0.821289	0.0141613	0.897037	0.0736636	0.93248	0.0232326	0.897771
HSAP0406S00002176	-0.0198862	0.93582	0.00770651	0.900255	-0.0235457	0.938208	-0.218869	0.899105	-0.0808451	0.93178	-0.216431	0.897037	0.057605	0.93248	-0.275364	0.897771
HSAP0406S00002177	0.112659	0.93582	0.389968	0.796875	-0.0278797	0.938208	0.0801466	0.899105	0.224867	0.93178	0.604993	0.511078	0.179772	0.93248	0.240881	0.894089
HSAP0406S00002182	0.203937	0.93582	0.207521	0.900255	0.387203	0.874176	0.662397	0.534178	0.12345	0.93178	0.233622	0.897037	0.420034	0.657095	0.964078	0.254111
HSAP0406S00002184	-0.255464	0.93582	0.529339	0.642182	0.317962	0.938208	1.16094	0.208576	0.267659	0.93178	0.694164	0.408305	-0.428382	0.93248	0.92482	0.275677
HSAP0406S00002187	0.56533	0.503953	0.326049	0.854225	-0.137417	0.938208	1.47807	0.105109	-0.174326	0.93178	0.432091	0.733546	-0.0174376	0.93248	1.68762	0.0529957
HSAP0406S00002189	0.179608	0.93582	0.295509	0.874328	-0.105007	0.938208	0.794431	0.428944	-0.19938	0.93178	0.148481	0.897037	-0.16762	0.93248	0.91947	0.279164
HSAP0406S00002190	-0.464568	0.93582	-0.651832	0.904503	-0.644349	0.94147	-0.739493	0.920073	-0.340542	0.93178	-0.557181	0.897037	-0.317357	0.93248	-0.818615	0.919215
HSAP0406S00002191	-0.314286	0.93582	-0.267055	0.900255	-0.0452743	0.938208	-0.180883	0.899105	-0.196976	0.93178	-0.327437	0.897037	-0.420257	0.93248	-0.180035	0.897771
HSAP0406S00002192	0.385993	0.851442	0.476086	0.702967	0.280862	0.938208	1.20364	0.195933	-0.105305	0.93178	0.447147	0.714798	-0.155316	0.93248	1.36041	0.123864
HSAP0406S00002193	-0.17441	0.93582	-0.489828	0.900255	-0.346989	0.938208	-0.587229	0.908404	-0.185743	0.93178	-0.41611	0.897037	-0.276172	0.93248	-0.532006	0.899266
HSAP0406S00002196	-0.62539	0.938472	-0.162818	0.900255	-0.521139	0.938208	-0.259319	0.899105	-0.511524	0.93178	-0.284833	0.897037	-0.287775	0.93248	-0.118866	0.897771
HSAP0406S00002198	0.342945	0.922436	0.0513457	0.900255	-0.0186669	0.938208	-0.164542	0.899105	0.180233	0.93178	-0.171105	0.897037	0.674445	0.0751638	0.118205	0.897771
HSAP0406S00002200	0.698673	0.267508	0.0573307	0.900255	0.720448	0.282171	0.35689	0.782786	0.557352	0.479584	-0.220339	0.897037	0.357551	0.841488	0.504884	0.633262
HSAP0406S00002203	0.304892	0.93582	1.3814	0.0806563	-0.0026427	0.938208	0.486282	0.681824	0.252928	0.93178	1.38387	0.0549111	0.140812	0.93248	0.452983	0.693136
HSAP0406S00002204	-0.300259	0.93582	0.153276	0.900255	-0.194092	0.938208	0.0501168	0.899105	-0.113128	0.93178	0.222845	0.897037	0.454931	0.551516	0.255574	0.884252
HSAP0406S00002209	0.848549	0.100599	1.37355	0.0815741	1.04873	0.0158315	1.15944	0.209373	0.490395	0.64986	1.37134	0.0572531	0.555339	0.267613	1.30958	0.136277
HSAP0406S00002210	-0.210094	0.93582	0.762097	0.381395	-0.150797	0.938208	0.483629	0.684129	0.108383	0.93178	0.852598	0.264882	-0.186696	0.93248	0.340997	0.810859
HSAP0406S00002212	0.153419	0.93582	0.369539	0.816458	0.330064	0.938208	0.531988	0.64821	0.473045	0.687557	0.214281	0.897037	0.0135689	0.93248	0.330926	0.820128
HSAP0406S00002213	-0.0192228	0.93582	-0.313159	0.900255	0.170226	0.938208	0.092562	0.896155	-0.14711	0.93178	-0.144858	0.897037	0.137707	0.93248	-0.0735419	0.897771
HSAP0406S00002214	-0.233951	0.93582	0.0891567	0.900255	-0.205768	0.938208	0.880143	0.360982	0.222055	0.93178	0.16967	0.897037	-0.0759646	0.93248	0.940747	0.267222
HSAP0406S00002215	0.768102	0.177687	0.531802	0.638944	0.726834	0.2711	0.474348	0.69234	0.430245	0.78623	0.373274	0.80009	0.479575	0.473595	0.445686	0.70068
HSAP0406S00002218	-0.263411	0.93582	-0.212314	0.900255	-0.366141	0.938208	-0.145437	0.899105	-0.190942	0.93178	-0.12444	0.897037	-0.164062	0.93248	-0.418542	0.897771
HSAP0406S00002219	0.31058	0.93582	1.051	0.189299	-0.213007	0.938208	1.20719	0.195366	0.153988	0.93178	0.751396	0.350635	-0.197615	0.93248	1.27872	0.14417
HSAP0406S00002220	0.0457657	0.93582	1.48566	0.0588865	0.145859	0.938208	1.78317	0.0392661	-0.163453	0.93178	1.31893	0.0667075	0.0477515	0.93248	1.67241	0.0556855
HSAP0406S00002221	0.487826	0.660566	1.58924	0.0387881	0.270945	0.938208	1.6481	0.0623055	0.179148	0.93178	1.66058	0.017408	0.27152	0.93248	1.67777	0.0550126
HSAP0406S00002224	1.31403	0.00233739	0.505243	0.671141	1.0866	0.00906512	1.35515	0.140234	0.83794	0.0673461	0.547718	0.579934	0.387173	0.761094	1.61757	0.0642546
HSAP0406S00002225	-0.266369	0.93582	-0.440803	0.900255	-0.396563	0.938208	-0.598475	0.90932	-0.385956	0.93178	-0.458611	0.897037	-0.122109	0.93248	-0.443308	0.897771
HSAP0406S00002226	-0.437815	0.93582	0.340785	0.841728	-0.201937	0.938208	0.944883	0.321001	-0.166893	0.93178	0.215296	0.897037	-0.0380426	0.93248	1.05754	0.211607
HSAP0406S00002228	1.28122	0.00233739	0.423952	0.760509	0.688468	0.337263	1.74247	0.0428485	0.380337	0.897015	0.393938	0.776531	0.284008	0.93248	1.41776	0.110984
HSAP0406S00002229	0.416261	0.796713	0.122836	0.900255	0.471623	0.727589	1.15076	0.212628	0.017369	0.93178	0.147791	0.897037	0.158666	0.93248	1.09722	0.199137
HSAP0406S00002232	-0.0985852	0.93582	0.690895	0.451786	-0.335623	0.938208	0.781173	0.438835	-0.109439	0.93178	0.845058	0.269514	-0.259621	0.93248	0.773603	0.364173
HSAP0406S00002235	0.644193	0.354341	1.9788	0.00988226	0.87109	0.100655	1.53053	0.0889126	1.15824	0.00123054	2.21196	0.00435199	0.391161	0.752737	1.89615	0.0305102
HSAP0406S00002236	0.327921	0.93582	-0.0791045	0.900255	0.634423	0.426138	1.34749	0.142167	0.168722	0.93178	-0.416741	0.897037	1.58226	0	1.4649	0.100175
HSAP0406S00002239	-0.324599	0.93582	-0.0980695	0.900255	-0.335036	0.938208	0.0306745	0.899105	-0.319153	0.93178	-0.292498	0.897037	0.0614555	0.93248	0.0373069	0.897771
HSAP0406S00002240	0.499349	0.636861	0.635727	0.5103	0.786183	0.193023	0.289711	0.82154	0.631018	0.330186	0.791594	0.314269	0.230915	0.93248	0.120631	0.897771
HSAP0406S00002241	-0.167016	0.93582	-0.328982	0.900255	0.10028	0.938208	-0.300914	0.899105	0.653264	0.287253	-0.369896	0.897037	0.0583325	0.93248	-0.336157	0.897771
HSAP0406S00002242	-0.164828	0.93582	1.26807	0.108771	-0.0426667	0.938208	0.342291	0.793538	-0.115817	0.93178	1.17916	0.108313	0.064358	0.93248	0.289672	0.854527
HSAP0406S00002243	-0.31798	0.93582	-0.0775903	0.900255	-0.312847	0.938208	-0.0771333	0.899105	-0.203266	0.93178	0.273146	0.890573	-0.155171	0.93248	-0.116657	0.897771
HSAP0406S00002250	-0.36483	0.93582	-0.608788	0.902098	-0.0822233	0.938208	-0.102246	0.899105	-0.125047	0.93178	-0.654809	0.901219	-0.30811	0.93248	0.086676	0.897771
HSAP0406S00002252	0.10326	0.93582	-0.267086	0.900255	0.234378	0.938208	-0.0893241	0.899105	0.413357	0.826223	-0.379816	0.897037	-0.180218	0.93248	-0.2965	0.897771
HSAP0406S00002254	-0.164408	0.93582	0.024965	0.900255	-0.200132	0.938208	0.252307	0.839913	-0.237566	0.93178	-0.201332	0.897037	-0.127572	0.93248	0.398232	0.75524
HSAP0406S00002255	0.831276	0.115906	0.311372	0.865185	0.873177	0.0978128	0.381705	0.766293	0.747541	0.146694	0.242718	0.897037	0.502671	0.409323	0.305807	0.841278
HSAP0406S00002256	0.500841	0.633939	0.153209	0.900255	0.170848	0.938208	0.859104	0.379656	0.24398	0.93178	0.026405	0.897037	0.0956694	0.93248	0.759032	0.37094
HSAP0406S00002257	0.734935	0.218299	0.137843	0.900255	1.19433	0.00244895	0.126311	0.888901	1.01931	0.00839501	0.102853	0.897037	0.811381	0.00944105	0.247571	0.889949
HSAP0406S00002259	0.705851	0.257377	0.68346	0.460234	0.829962	0.141628	-0.0670765	0.899105	0.909151	0.0304373	0.551127	0.574529	0.234068	0.93248	-0.00932295	0.897771
HSAP0406S00002260	0.174112	0.93582	-0.321542	0.900255	0.216735	0.938208	0.291954	0.820981	0.317628	0.93178	-0.164106	0.897037	-0.0733097	0.93248	0.554755	0.576097
HSAP0406S00002261	0.353935	0.906284	0.71879	0.421216	0.213665	0.938208	0.454779	0.708673	0.16552	0.93178	0.638715	0.471473	0.333612	0.90791	0.590704	0.535262
HSAP0406S00002262	0.120912	0.93582	0.0387377	0.900255	0.175485	0.938208	-0.0205109	0.899105	-0.0397419	0.93178	0.313	0.85668	0.284783	0.93248	0.134112	0.897771
HSAP0406S00002263	-0.106629	0.93582	-0.499284	0.900255	-0.516805	0.938208	-0.182257	0.899105	-0.316568	0.93178	-0.208647	0.897037	-0.305414	0.93248	-0.281288	0.897771
HSAP0406S00002265	0.630704	0.378083	0.493621	0.684634	0.536475	0.610275	1.13194	0.221405	0.328678	0.93178	0.820079	0.287139	-0.0469938	0.93248	1.34276	0.128086
HSAP0406S00002266	1.14366	0.00503537	0.123665	0.900255	1.18488	0.00326029	1.36964	0.138709	0.79403	0.0999409	-0.0196257	0.897037	0.717128	0.0417873	1.37976	0.120378
HSAP0406S00002267	0.764325	0.182144	2.79065	0	0.708613	0.307296	2.86385	0.00647404	0.291603	0.93178	2.73051	0	0.419461	0.657889	2.92938	0
HSAP0406S00002268	1.08755	0.00841659	2.53007	0.00352864	1.42083	0	2.582	0.0106038	0.509036	0.600666	2.30748	0.0028321	0.483196	0.464541	2.28883	0.0116053
HSAP0406S00002269	1.10384	0.00777528	2.17178	0.00718207	0.609718	0.467155	2.16218	0.0213782	0.549041	0.499491	1.80571	0.0119486	0.778406	0.0155178	2.23786	0.0124343
HSAP0406S00002270	0.0434415	0.93582	0.474211	0.705361	0.214615	0.938208	0.592	0.598306	0.4246	0.798653	0.349926	0.824514	0.177151	0.93248	0.575388	0.553049
HSAP0406S00002271	0.750531	0.198141	0.160325	0.900255	0.402284	0.846359	0.451407	0.710881	0.67168	0.251001	0.389414	0.783489	0.961024	0.00137251	0.358407	0.795668
HSAP0406S00002272	-0.403144	0.93582	0.219835	0.900255	-0.325282	0.938208	0.428812	0.726494	-0.361572	0.93178	0.176408	0.897037	-0.123563	0.93248	0.214488	0.897771
HSAP0406S00002273	-0.130098	0.93582	0.00340884	0.900255	0.404274	0.843917	0.250333	0.841059	0.0344095	0.93178	-0.021091	0.897037	-0.0496683	0.93248	0.10078	0.897771
HSAP0406S00002274	0.582363	0.469654	-0.0931329	0.900255	0.606249	0.474263	0.306432	0.814349	0.516881	0.577514	-0.286987	0.897037	0.205483	0.93248	0.117592	0.897771
HSAP0406S00002275	0.959156	0.034496	0.16493	0.900255	0.893899	0.0812113	0.886611	0.357101	1.01634	0.00870399	0.0972288	0.897037	0.651441	0.102884	1.24896	0.152181
HSAP0406S00002276	0.267464	0.93582	0.416237	0.76996	0.0431309	0.938208	-0.0727805	0.899105	-0.0546325	0.93178	0.544014	0.585211	0.0583719	0.93248	-0.171201	0.897771
HSAP0406S00002277	0.753417	0.19483	-0.316146	0.900255	1.5657	0	0.242618	0.845994	1.55469	0	-0.279076	0.897037	0.469893	0.503857	0.0221266	0.897771
HSAP0406S00002278	0.00765263	0.93582	0.28072	0.885263	0.214882	0.938208	-0.437797	0.899867	0.917016	0.0265062	0.114327	0.897037	0.352375	0.857363	-0.212585	0.897771
HSAP0406S00002279	0.526104	0.5872	0.600254	0.557064	0.482736	0.712614	0.488875	0.679569	0.285119	0.93178	0.706487	0.396571	0.0885987	0.93248	0.411368	0.738421
HSAP0406S00002280	0.595471	0.444012	0.204254	0.900255	1.61707	0	0.0197147	0.899105	1.30306	0	-0.0666235	0.897037	0.783014	0.014213	0.0865175	0.897771
HSAP0406S00002281	0.581092	0.472736	1.22492	0.121651	0.525644	0.630013	0.466298	0.698334	0.789856	0.102351	1.0986	0.135951	1.1227	0.000222041	0.647295	0.478291
HSAP0406S00002282	1.78669	0	0.279449	0.886485	1.86373	0	0.433383	0.722115	1.72792	0	0.638746	0.471473	2.24053	0	0.207979	0.897771
HSAP0406S00002283	1.09087	0.00841659	0.41324	0.774363	0.674911	0.359058	0.567063	0.621157	1.01342	0.00893892	0.534599	0.600338	1.40382	0	0.438696	0.707765
HSAP0406S00002284	-0.013413	0.93582	0.00688575	0.900255	-0.349896	0.938208	0.17873	0.871156	-0.362413	0.93178	-0.144387	0.897037	-0.188028	0.93248	-0.293696	0.897771
HSAP0406S00002285	0.0973626	0.93582	0.685248	0.458693	0.263994	0.938208	-0.422112	0.89976	0.316472	0.93178	0.917254	0.223172	0.249243	0.93248	-0.419855	0.897771
HSAP0406S00002286	0.858162	0.0938897	0.947474	0.248141	0.869171	0.102198	0.928853	0.330766	0.486548	0.65632	0.971487	0.195006	0.0426512	0.93248	0.74341	0.385737
HSAP0406S00002287	1.24462	0.00267358	-0.0541598	0.900255	1.21136	0.0021504	0.644043	0.552703	1.00086	0.0102986	-0.217279	0.897037	0.494254	0.431682	0.477271	0.665901
HSAP0406S00002288	0.323998	0.93582	0.619403	0.530048	0.340786	0.938208	0.525464	0.652799	0.323548	0.93178	0.561496	0.563262	-0.0605561	0.93248	0.203662	0.897771
HSAP0406S00002289	1.02941	0.017526	0.190657	0.900255	0.53444	0.614973	0.0168796	0.899105	0.545725	0.506903	0.0817229	0.897037	0.663257	0.0860704	-0.109477	0.897771
HSAP0406S00002290	0.128131	0.93582	0.0295549	0.900255	0.168565	0.938208	-0.0436917	0.899105	0.316647	0.93178	-0.0256585	0.897037	0.284441	0.93248	0.318935	0.831726
HSAP0406S00002291	0.702316	0.262086	0.871548	0.295031	1.03781	0.0183887	0.371376	0.773596	1.70311	0	0.691302	0.413329	0.939787	0.00180535	0.238252	0.895578
HSAP0406S00002292	1.35268	0.00157538	0.632654	0.513027	-0.146128	0.938208	0.617568	0.576913	0.0325967	0.93178	0.65001	0.459925	0.362057	0.830031	0.758897	0.37094
HSAP0406S00002293	-0.112569	0.93582	0.974385	0.229629	-0.0554835	0.938208	1.28319	0.16614	0.257382	0.93178	1.00538	0.178918	-0.270818	0.93248	1.12347	0.18768
HSAP0406S00002294	0.25221	0.93582	0.138259	0.900255	0.73796	0.256407	-0.0287149	0.899105	0.849514	0.0575679	-0.0180049	0.897037	1.29614	0	0.319637	0.831508
HSAP0406S00002295	-0.551343	0.93582	-0.296649	0.900255	-0.372953	0.938208	-0.372075	0.899273	-0.383775	0.93178	-0.191231	0.897037	-0.505163	0.93248	-0.235251	0.897771
HSAP0406S00002296	0.416283	0.796713	0.760474	0.383312	0.738921	0.255516	0.831635	0.399245	1.44515	0	0.765438	0.340015	0.736469	0.0301903	0.533993	0.601118
HSAP0406S00002297	0.694117	0.273215	0.185856	0.900255	0.614208	0.459419	0.311297	0.812787	0.884015	0.0397897	0.207946	0.897037	0.538648	0.307552	0.541685	0.5895
HSAP0406S00002298	0.295993	0.93582	0.0933826	0.900255	0.236669	0.938208	0.893553	0.352543	0.694417	0.217653	0.322413	0.849694	0.12301	0.93248	0.650724	0.475448
HSAP0406S00002299	-0.105829	0.93582	0.434208	0.749953	-0.0748437	0.938208	-0.166258	0.899105	-0.339001	0.93178	0.29828	0.871626	0.0316524	0.93248	-0.0160454	0.897771
HSAP0406S00002300	-0.190256	0.93582	0.769813	0.374158	0.137108	0.938208	0.727544	0.481624	1.14433	0.00167691	0.480218	0.671662	0.494747	0.430645	1.11857	0.189057
HSAP0406S00002301	0.635192	0.369438	2.02043	0.00856799	0.613886	0.460118	0.439154	0.718555	0.815955	0.0814404	1.91145	0.00893304	-0.0348181	0.93248	0.546585	0.585136
HSAP0406S00002302	0.493531	0.649991	1.35758	0.0856904	1.00297	0.0260774	0.696456	0.505468	0.669439	0.255414	1.24853	0.0871184	0.456271	0.546931	0.458816	0.686168
HSAP0406S00002303	0.980685	0.0268985	2.41201	0.00371965	0.793736	0.184872	1.18642	0.201912	0.913642	0.0276638	2.39659	0.00266449	0.60061	0.174638	0.891257	0.291364
HSAP0406S00002304	0.292562	0.93582	-0.154923	0.900255	0.502401	0.675562	-0.362485	0.899273	-0.0188983	0.93178	-0.0601445	0.897037	0.406683	0.699363	-0.0872945	0.897771
HSAP0406S00002305	0.41216	0.802637	-0.0768604	0.900255	0.619436	0.45227	0.524169	0.65384	0.344164	0.93178	-0.131086	0.897037	0.139114	0.93248	0.392632	0.761855
HSAP0406S00002306	0.232404	0.93582	1.24424	0.11541	0.33246	0.938208	0.974088	0.305381	0.416946	0.816567	1.17713	0.108809	0.815177	0.00889185	1.24891	0.152181
HSAP0406S00002307	1.02815	0.017526	0.609302	0.542732	0.84434	0.124928	0.281757	0.825264	0.600493	0.391421	0.574501	0.543709	0.344867	0.876921	0.164794	0.897771
HSAP0406S00002308	0.0182151	0.93582	-0.0362571	0.900255	0.31007	0.938208	0.415165	0.738507	-0.0140011	0.93178	-0.0381147	0.897037	0.00763779	0.93248	0.392498	0.762016
HSAP0406S00002309	0.547268	0.542633	-0.15393	0.900255	0.0605264	0.938208	-0.363238	0.899273	0.250235	0.93178	-0.285938	0.897037	0.031933	0.93248	-0.712042	0.911026
HSAP0406S00002310	0.0978818	0.93582	0.411307	0.776048	0.845507	0.123262	0.40544	0.745907	0.26716	0.93178	-0.0827202	0.897037	0.336312	0.901633	0.0276223	0.897771
HSAP0406S00002311	0.343831	0.920127	0.277901	0.887861	0.698603	0.322706	0.71196	0.493198	0.552488	0.490758	0.320178	0.851615	0.484849	0.459151	0.73416	0.39466
HSAP0406S00002312	0.0490841	0.93582	-0.00523354	0.900255	-0.437687	0.938208	0.636752	0.561071	-0.391436	0.93178	-0.214188	0.897037	-0.369188	0.93248	0.582957	0.544731
HSAP0406S00002313	1.34609	0.00157538	1.5255	0.0491731	1.12853	0.00491751	1.69168	0.0528296	1.59617	0	1.5131	0.033629	1.41946	0	1.7187	0.048022
HSAP0406S00002314	0.481093	0.675474	0.611595	0.539462	0.31192	0.938208	0.992973	0.292022	0.176442	0.93178	0.560248	0.564329	0.245304	0.93248	0.499952	0.639087
HSAP0406S00002315	1.01702	0.0189368	0.932999	0.256802	1.06413	0.0130976	0.882623	0.359006	1.30742	0	0.737721	0.363652	1.44597	0	0.943208	0.265807
HSAP0406S00002316	0.178572	0.93582	-0.272308	0.900255	0.389393	0.870506	-0.227975	0.899105	0.281876	0.93178	0.138462	0.897037	0.430115	0.628403	0.110472	0.897771
HSAP0406S00002317	-0.222512	0.93582	-0.304802	0.900255	-0.0325261	0.938208	0.278744	0.827584	0.238419	0.93178	-0.290967	0.897037	-0.0284179	0.93248	-0.155393	0.897771
HSAP0406S00002318	0.145087	0.93582	0.207733	0.900255	0.258968	0.938208	0.63433	0.562947	0.214899	0.93178	0.156165	0.897037	0.0108845	0.93248	0.908739	0.283656
HSAP0406S00002319	0.81354	0.129872	0.57514	0.586205	0.784959	0.194927	0.769487	0.450014	0.387975	0.879312	0.566057	0.555441	0.438172	0.603791	0.654478	0.470322
HSAP0406S00002320	0.969605	0.0321781	0.79308	0.35448	0.877477	0.0928865	0.630842	0.565981	0.524564	0.558702	0.620404	0.494096	0.434413	0.614756	0.591197	0.534506
HSAP0406S00002321	0.138701	0.93582	0.448742	0.737065	0.0154417	0.938208	1.44836	0.114461	0.0307563	0.93178	0.666398	0.441425	0.0132755	0.93248	1.35052	0.12512
HSAP0406S00002325	1.37299	0.00157538	2.72261	0.00121451	1.3719	0	1.60819	0.0677607	1.32648	0	2.75649	0	0.473157	0.494236	1.56262	0.0761949
HSAP0406S00002326	-0.3197	0.93582	-0.146805	0.900255	-0.39176	0.938208	-0.0016796	0.899105	-0.138895	0.93178	0.00840452	0.897037	0.0169967	0.93248	0.0443167	0.897771
HSAP0406S00002328	-0.360732	0.93582	0.528403	0.643438	-0.0641275	0.938208	0.967842	0.309301	-0.480505	0.93178	0.598185	0.517891	-0.0335565	0.93248	1.18908	0.170628
HSAP0406S00002329	0.640641	0.358014	1.06881	0.182731	0.949647	0.0465805	0.759546	0.459032	0.599762	0.392841	1.23515	0.0903121	0.54183	0.300351	1.10758	0.193287
HSAP0406S00002330	-0.205595	0.93582	-0.650784	0.904305	-0.305621	0.938208	-0.755532	0.92222	-0.240135	0.93178	-0.429487	0.897037	0.00347564	0.93248	-0.699533	0.910231
HSAP0406S00002335	-0.28683	0.93582	-0.0707995	0.900255	-0.0660912	0.938208	-0.084991	0.899105	-0.153756	0.93178	0.085087	0.897037	-0.0877195	0.93248	-0.0935901	0.897771
HSAP0406S00002339	-0.24723	0.93582	-0.622058	0.902223	-0.338213	0.938208	-0.623928	0.910426	-0.0927793	0.93178	-0.627496	0.89953	-0.271919	0.93248	-0.787955	0.916503
HSAP0406S00002340	-0.0792478	0.93582	-0.273893	0.900255	0.162365	0.938208	0.157047	0.879303	0.163369	0.93178	-0.247455	0.897037	0.226566	0.93248	0.21023	0.897771
HSAP0406S00002343	-0.0173867	0.93582	0.568075	0.594101	0.301751	0.938208	0.581858	0.608666	-0.0426907	0.93178	0.799747	0.307568	0.193304	0.93248	0.423737	0.726694
HSAP0406S00002344	0.853011	0.0969308	0.906784	0.27337	0.543156	0.598544	0.686833	0.513675	0.652952	0.287879	0.567626	0.552707	0.940095	0.00180535	0.712286	0.416074
HSAP0406S00002345	0.165207	0.93582	0.217834	0.900255	-0.178902	0.938208	0.0862959	0.897595	-0.309133	0.93178	0.147852	0.897037	-0.116637	0.93248	0.328625	0.822329
HSAP0406S00002347	0.150317	0.93582	1.53617	0.0476748	0.397059	0.858658	1.31337	0.153655	0.396403	0.860257	1.42821	0.0462269	0.0483831	0.93248	1.61665	0.0642546
HSAP0406S00002348	0.237962	0.93582	1.37609	0.0814527	0.313117	0.938208	1.1286	0.222479	0.224159	0.93178	1.17127	0.109647	0.140877	0.93248	1.35928	0.124032
HSAP0406S00002349	-0.0506801	0.93582	1.53067	0.0481536	0.0269595	0.938208	2.00912	0.0296379	-0.346329	0.93178	1.57347	0.0258945	0.0624591	0.93248	1.98846	0.0264966
HSAP0406S00002353	-0.868258	0.959466	-0.936112	0.926443	-0.947502	0.967455	-0.369299	0.899273	-0.890347	0.960726	-0.711767	0.904531	-0.699766	0.946919	-0.180293	0.897771
HSAP0406S00002358	0.0523648	0.93582	0.313198	0.863739	0.0440343	0.938208	1.0886	0.241674	-0.00671771	0.93178	0.0688595	0.897037	0.369014	0.812082	0.735383	0.393958
HSAP0406S00002362	-0.279419	0.93582	-0.0457565	0.900255	-0.306668	0.938208	-0.233121	0.899105	-0.257474	0.93178	-0.220867	0.897037	-0.139068	0.93248	-0.086222	0.897771
HSAP0406S00002363	-0.214131	0.93582	1.75688	0.0192737	-0.346821	0.938208	0.481535	0.686516	-0.452194	0.93178	1.61106	0.0202629	0.275422	0.93248	1.10215	0.196514
HSAP0406S00002366	0.0285147	0.93582	-0.0719357	0.900255	-0.0447254	0.938208	0.623789	0.571114	-0.011351	0.93178	-0.0808353	0.897037	0.116077	0.93248	0.722236	0.405714
HSAP0406S00002367	0.461441	0.712838	0.651745	0.494526	0.213525	0.938208	0.973856	0.305744	0.484824	0.661632	0.662767	0.445763	0.188371	0.93248	1.13436	0.18409
HSAP0406S00002369	0.561873	0.509956	1.17441	0.141826	0.520422	0.642386	1.19811	0.196519	0.37723	0.902802	0.929785	0.217441	1.1572	0	1.07472	0.205723
HSAP0406S00002371	-0.0107857	0.93582	-0.296228	0.900255	0.138118	0.938208	0.00213147	0.899105	0.164007	0.93178	-0.172295	0.897037	0.00492418	0.93248	-0.142981	0.897771
HSAP0406S00002372	-0.167905	0.93582	0.0241971	0.900255	-0.126968	0.938208	0.0275435	0.899105	-0.200486	0.93178	0.113157	0.897037	0.382208	0.774341	0.0690166	0.897771
HSAP0406S00002373	-0.033977	0.93582	0.459343	0.723432	0.0130612	0.938208	0.861728	0.377465	-0.432771	0.93178	0.527298	0.610657	-0.181787	0.93248	0.902042	0.287917
HSAP0406S00002378	0.116298	0.93582	0.453786	0.730605	0.390321	0.868626	0.503314	0.667819	0.335488	0.93178	0.640568	0.469687	1.09262	0.000222041	0.38667	0.76801
HSAP0406S00002379	0.130299	0.93582	1.38713	0.0793974	0.124502	0.938208	0.38847	0.759523	0.465783	0.704278	1.28343	0.0768798	-0.0177697	0.93248	-0.0280877	0.897771
HSAP0406S00002380	-0.185609	0.93582	-0.140222	0.900255	-0.162812	0.938208	-0.148961	0.899105	-0.0631682	0.93178	-0.140549	0.897037	-0.151184	0.93248	-0.136807	0.897771
HSAP0406S00002381	0.226288	0.93582	-0.227557	0.900255	0.169096	0.938208	0.112436	0.891186	0.101169	0.93178	-0.287928	0.897037	0.135348	0.93248	-0.0471933	0.897771
HSAP0406S00002384	0.0108123	0.93582	-0.0944178	0.900255	0.0405673	0.938208	-0.0384148	0.899105	0.176182	0.93178	0.0137615	0.897037	-0.00464168	0.93248	-0.316441	0.897771
HSAP0406S00002386	0.464845	0.70628	1.17162	0.142217	0.0655862	0.938208	1.45599	0.111097	0.0455555	0.93178	1.08361	0.141084	-0.161022	0.93248	1.54161	0.0836068
HSAP0406S00002388	-0.144325	0.93582	2.39504	0.00435199	-0.245744	0.938208	1.39239	0.130652	0.345863	0.93178	2.36737	0.00266449	-0.0672774	0.93248	1.26507	0.146918
HSAP0406S00002389	-0.0161449	0.93582	-0.025075	0.900255	0.234007	0.938208	-0.0758654	0.899105	0.052989	0.93178	0.118811	0.897037	-0.0695952	0.93248	0.0158962	0.897771
HSAP0406S00002390	-0.613064	0.938004	-0.488505	0.900255	-0.397735	0.938208	-0.212897	0.899105	-0.361544	0.93178	-0.192515	0.897037	-0.186483	0.93248	-0.0652895	0.897771
HSAP0406S00002392	1.21452	0.00278676	0.839492	0.313913	1.03316	0.0189767	1.11537	0.230745	0.987095	0.0118983	0.933984	0.214439	1.89544	0	1.28796	0.141253
HSAP0406S00002393	0.0802678	0.93582	0.865289	0.29834	-0.210223	0.938208	0.739392	0.472952	-0.315839	0.93178	0.784397	0.319792	-0.181177	0.93248	0.856861	0.310151
HSAP0406S00002395	-0.168938	0.93582	1.22542	0.121651	0.209355	0.938208	1.83855	0.0345795	0.0433231	0.93178	1.27082	0.0795874	1.04566	0.000805925	1.83183	0.033246
HSAP0406S00002397	-0.218569	0.93582	1.33599	0.0895603	0.255049	0.938208	1.68251	0.0546761	-0.0657525	0.93178	1.49231	0.03663	1.34417	0	2.08676	0.0186514
HSAP0406S00002401	0.381778	0.858686	0.0891097	0.900255	0.52947	0.622515	0.231733	0.85018	0.794644	0.0996524	0.216618	0.897037	0.525694	0.338059	0.318965	0.831726
HSAP0406S00002402	0.258561	0.93582	-0.0435752	0.900255	0.579167	0.52308	-0.0499384	0.899105	0.644286	0.305544	0.130268	0.897037	0.627044	0.131869	-0.218831	0.897771
HSAP0406S00002405	1.2536	0.00267358	0.849319	0.307048	0.716437	0.292538	1.80258	0.0348981	0.745965	0.148111	0.828809	0.281297	0.46767	0.510249	1.77372	0.0389778
HSAP0406S00002406	-0.259956	0.93582	0.331111	0.851851	-0.436064	0.938208	0.190079	0.866981	0.386789	0.880663	0.553661	0.57179	-0.0885528	0.93248	0.0291798	0.897771
HSAP0406S00002407	-0.00632269	0.93582	-0.0684878	0.900255	-0.198187	0.938208	-0.345403	0.899273	0.432538	0.781661	-0.127208	0.897037	0.0209875	0.93248	-0.103615	0.897771
HSAP0406S00002408	0.111809	0.93582	-0.0179783	0.900255	-0.0813347	0.938208	-0.0602134	0.899105	-0.0481901	0.93178	-0.0540363	0.897037	0.0132526	0.93248	0.134993	0.897771
HSAP0406S00002409	0.790778	0.154153	1.44992	0.0664554	0.920361	0.062489	1.58784	0.0734741	0.452214	0.736524	1.33935	0.06349	0.726488	0.0348784	1.52634	0.0867107
HSAP0406S00002410	-0.0677259	0.93582	0.648534	0.497209	0.200602	0.938208	0.332887	0.800649	0.130809	0.93178	0.474779	0.677831	0.170934	0.93248	0.248858	0.888659
HSAP0406S00002411	1.21152	0.00278676	1.21485	0.126387	1.10025	0.00832882	1.03611	0.269563	0.978871	0.0125463	1.04211	0.162505	1.38368	0	1.12607	0.186665
HSAP0406S00002413	0.178159	0.93582	0.16921	0.900255	-0.052608	0.938208	0.562869	0.62359	0.264036	0.93178	0.397694	0.772916	0.211426	0.93248	0.426601	0.72208
HSAP0406S00002414	0.218924	0.93582	0.137703	0.900255	-0.0877029	0.938208	-0.0533945	0.899105	-0.120172	0.93178	0.0328353	0.897037	-0.07799	0.93248	-0.163592	0.897771
HSAP0406S00002415	-0.175205	0.93582	0.160412	0.900255	-0.576286	0.938309	-0.129663	0.899105	-0.376339	0.93178	-0.164627	0.897037	-0.187748	0.93248	-0.0240168	0.897771
HSAP0406S00002418	-0.488996	0.93582	-0.230349	0.900255	-0.246625	0.938208	0.0208462	0.899105	-0.22512	0.93178	-0.151726	0.897037	-0.0387419	0.93248	-0.0580515	0.897771
HSAP0406S00002420	-0.268037	0.93582	-0.186288	0.900255	-0.105948	0.938208	-0.268472	0.899105	-0.307745	0.93178	-0.45833	0.897037	0.0259701	0.93248	-0.293466	0.897771
HSAP0406S00002421	1.71264	0	0.340664	0.841728	1.35967	0	0.479532	0.688613	1.62964	0	0.127623	0.897037	1.03307	0.000927931	0.198264	0.897771
HSAP0406S00002422	1.48754	0	0.306491	0.86759	1.00822	0.0251279	0.266257	0.833139	1.50091	0	0.14049	0.897037	0.763288	0.0197647	0.210298	0.897771
HSAP0406S00002423	1.62633	0	-0.00105755	0.900255	1.08666	0.00906512	0.275502	0.829851	0.790923	0.101563	-0.009389	0.897037	0.256954	0.93248	0.0936045	0.897771
HSAP0406S00002424	1.50252	0	0.217667	0.900255	1.07058	0.0110302	0.622379	0.572503	1.13327	0.00219798	0.341832	0.831675	0.311016	0.93248	0.280687	0.862359
HSAP0406S00002425	1.75901	0	0.595151	0.562977	1.70055	0	0.353381	0.785412	1.009	0.00934999	0.163525	0.897037	0.929254	0.00189332	0.261518	0.877762
HSAP0406S00002426	0.923864	0.0518681	0.370487	0.815831	0.455761	0.755594	0.23611	0.847852	0.342444	0.93178	0.153938	0.897037	0.718045	0.0410946	0.299128	0.847053
HSAP0406S00002427	1.36701	0.00157538	0.232384	0.900255	1.21708	0.0021504	0.460133	0.704298	1.9457	0	0.355599	0.818662	0.94727	0.0016653	0.301509	0.845591
HSAP0406S00002428	0.0612992	0.93582	1.00877	0.209909	0.355267	0.919244	0.83167	0.399216	0.989978	0.0113249	0.687341	0.419864	0.0830393	0.93248	0.675654	0.450449
HSAP0406S00002429	-0.00133744	0.93582	0.103659	0.900255	0.261308	0.938208	0.663069	0.533911	-0.00922995	0.93178	-0.165439	0.897037	0.0932859	0.93248	0.612976	0.512453
HSAP0406S00002430	0.0632687	0.93582	-0.150471	0.900255	0.331174	0.938208	1.03368	0.2705	0.351993	0.93178	-0.220984	0.897037	0.360357	0.835714	1.03472	0.220477
HSAP0406S00002432	0.166351	0.93582	-0.210965	0.900255	-0.0893209	0.938208	0.447421	0.713546	0.0986564	0.93178	0.340856	0.832807	-0.27069	0.93248	0.385637	0.769208
HSAP0406S00002434	0.359399	0.897057	0.468276	0.713343	0.333529	0.938208	0.491454	0.676649	0.124261	0.93178	0.293964	0.874671	-0.0785686	0.93248	0.358327	0.795668
HSAP0406S00002438	0.682029	0.29319	0.307001	0.866944	0.297315	0.938208	0.234478	0.848753	0.384523	0.886793	0.322375	0.849694	0.157914	0.93248	0.192035	0.897771
HSAP0406S00002439	0.024314	0.93582	0.266896	0.895505	0.173547	0.938208	0.753246	0.462906	0.00776784	0.93178	0.274818	0.889788	-0.0790562	0.93248	0.879028	0.297118
HSAP0406S00002441	-0.00541887	0.93582	-0.256252	0.900255	-0.0388452	0.938208	-0.276597	0.899105	-0.200888	0.93178	-0.293853	0.897037	-0.154929	0.93248	-0.412243	0.897771
HSAP0406S00002442	-0.0292159	0.93582	0.597448	0.559431	0.222422	0.938208	1.60415	0.0683146	0.536425	0.528428	0.664959	0.443396	0.16156	0.93248	1.68806	0.0526911
HSAP0406S00002445	0.662605	0.321281	0.914317	0.268024	0.490383	0.696236	1.19435	0.198108	0.963976	0.0156824	0.770516	0.334399	0.820158	0.00843947	1.35417	0.124589
HSAP0406S00002446	-0.071802	0.93582	0.138472	0.900255	0.0957275	0.938208	0.470027	0.696059	0.0634551	0.93178	0.0713306	0.897037	-0.090433	0.93248	0.487242	0.653879
HSAP0406S00002448	0.15722	0.93582	-0.0457721	0.900255	-0.047022	0.938208	0.531783	0.64821	0.209411	0.93178	0.0581571	0.897037	-0.111324	0.93248	0.408162	0.742508
HSAP0406S00002449	-0.136871	0.93582	-0.232221	0.900255	0.144559	0.938208	-0.610622	0.909933	0.30876	0.93178	-0.279857	0.897037	0.223077	0.93248	-0.227156	0.897771
HSAP0406S00002451	-0.0256592	0.93582	-0.107911	0.900255	-0.0767165	0.938208	0.0553066	0.899105	-0.0506529	0.93178	0.0484283	0.897037	-0.053329	0.93248	-0.204642	0.897771
HSAP0406S00002453	-0.0779126	0.93582	-0.505626	0.900255	0.0266774	0.938208	-0.119241	0.899105	-0.0616131	0.93178	-0.492848	0.897037	-0.0724154	0.93248	-0.177607	0.897771
HSAP0406S00002454	0.600421	0.433993	0.284697	0.880929	0.250382	0.938208	0.955316	0.316728	0.571365	0.452973	0.547297	0.580339	0.074894	0.93248	0.0224279	0.897771
HSAP0406S00002456	0.957766	0.0347162	1.84877	0.0142539	1.16755	0.00340591	2.365	0.011507	0.904658	0.0317667	1.99742	0.00851057	2.67505	0	2.5199	0.00794712
HSAP0406S00002459	-0.221378	0.93582	0.166876	0.900255	-0.00128164	0.938208	0.610644	0.582719	-0.243421	0.93178	0.137775	0.897037	0.0610838	0.93248	0.607842	0.517599
HSAP0406S00002463	-0.336641	0.93582	0.440254	0.744595	-0.0681606	0.938208	0.370773	0.7741	-0.298193	0.93178	0.346257	0.827142	-0.153597	0.93248	0.468103	0.676377
HSAP0406S00002467	0.817252	0.126884	0.12904	0.900255	0.962476	0.0407759	0.150597	0.881861	1.301	0	0.410343	0.757257	1.03055	0.000927931	-0.128598	0.897771
HSAP0406S00002469	-0.176307	0.93582	0.0293851	0.900255	-0.298025	0.938208	0.00986669	0.899105	-0.34629	0.93178	-0.151786	0.897037	-0.444148	0.93248	-0.148847	0.897771
HSAP0406S00002473	1.29178	0.00233739	1.72097	0.0230619	0.761781	0.226266	1.88135	0.0323383	1.06341	0.00463526	1.77742	0.0137431	0.910158	0.00199094	1.87031	0.0321669
HSAP0406S00002479	0.118087	0.93582	0.968823	0.232722	0.172284	0.938208	0.705055	0.498926	0.250233	0.93178	0.762279	0.341818	0.40604	0.702763	0.653417	0.47109
HSAP0406S00002480	-0.524668	0.93582	-0.335583	0.900255	-0.188935	0.938208	0.0125377	0.899105	0.0122667	0.93178	-0.457255	0.897037	-0.153364	0.93248	0.0943938	0.897771
HSAP0406S00002482	-0.0419102	0.93582	-0.0165662	0.900255	0.126333	0.938208	0.121669	0.890917	0.122655	0.93178	-0.245968	0.897037	0.154178	0.93248	0.104684	0.897771
HSAP0406S00002484	0.42857	0.773885	1.14779	0.15345	0.0337806	0.938208	1.64188	0.0626931	0.0728542	0.93178	1.16539	0.112787	-0.0590034	0.93248	1.68977	0.0517558
HSAP0406S00002485	0.728313	0.225364	0.550651	0.616618	0.681435	0.350075	0.546687	0.637049	0.338993	0.93178	0.562266	0.561637	0.747343	0.025568	0.517422	0.620716
HSAP0406S00002486	-0.328668	0.93582	-0.612158	0.902098	-0.442033	0.938208	-0.572292	0.908404	-0.0319747	0.93178	-0.34693	0.897037	-0.238349	0.93248	-0.739662	0.913139
HSAP0406S00002491	-0.299422	0.93582	-0.0284387	0.900255	-0.412549	0.938208	-0.241308	0.899105	-0.327598	0.93178	-0.253194	0.897037	-0.345763	0.93248	-0.191477	0.897771
HSAP0406S00002492	0.0319135	0.93582	0.313893	0.86329	-0.160005	0.938208	0.0803771	0.899105	-0.0987079	0.93178	0.159911	0.897037	-0.0375858	0.93248	-0.111183	0.897771
HSAP0406S00002493	-0.0880137	0.93582	0.220586	0.900255	-0.0825058	0.938208	0.224191	0.853105	0.10937	0.93178	0.141324	0.897037	0.219057	0.93248	0.198265	0.897771
HSAP0406S00002494	0.921889	0.0525781	1.07452	0.180463	0.745481	0.247768	0.925142	0.332287	0.578264	0.438679	1.21236	0.0967069	0.696844	0.0541155	1.11335	0.190695
HSAP0406S00002497	0.364923	0.888786	1.48194	0.0589518	0.455711	0.755645	1.53812	0.0874552	0.265612	0.93178	1.32403	0.0655092	0.390567	0.75351	1.71821	0.048022
HSAP0406S00002498	-0.0729296	0.93582	-0.195395	0.900255	-0.104031	0.938208	-0.36834	0.899273	-0.0183743	0.93178	0.0511067	0.897037	0.0185842	0.93248	-0.422251	0.897771
HSAP0406S00002500	0.624213	0.389749	0.30467	0.86854	0.973623	0.036849	0.362642	0.779768	0.621756	0.348318	0.378092	0.794452	1.50602	0	0.519326	0.618001
HSAP0406S00002503	0.0548669	0.93582	0.758607	0.385301	0.259001	0.938208	0.827355	0.401942	0.0825478	0.93178	0.805866	0.301703	0.638781	0.116724	1.15923	0.178447
HSAP0406S00002505	-0.496121	0.93582	-0.341936	0.900255	-0.498758	0.938208	0.0849587	0.898006	-0.439592	0.93178	0.12466	0.897037	-0.470829	0.93248	0.21619	0.897771
HSAP0406S00002509	0.600025	0.434855	0.193638	0.900255	0.839507	0.131179	-0.057954	0.899105	0.699544	0.209297	0.43171	0.734155	0.550242	0.280502	-0.152798	0.897771
HSAP0406S00002512	0.412346	0.802475	0.442866	0.742159	0.735711	0.259729	0.572525	0.616552	0.241756	0.93178	0.72929	0.372928	0.464826	0.519998	0.303296	0.843677
HSAP0406S00002517	-0.146362	0.93582	1.24482	0.114702	-0.0445157	0.938208	2.24104	0.0139264	0.7382	0.157868	1.42332	0.0475043	-0.0582336	0.93248	2.66388	0.00610093
HSAP0406S00002519	0.0534826	0.93582	1.13605	0.156807	0.174566	0.938208	2.07437	0.0235645	0.587237	0.419391	0.997042	0.183808	-0.0812157	0.93248	1.96486	0.0264966
HSAP0406S00002522	-0.395282	0.93582	-0.316005	0.900255	-0.399415	0.938208	0.307661	0.814231	0.0609052	0.93178	-0.397385	0.897037	-0.388273	0.93248	0.369845	0.783754
HSAP0406S00002523	-0.486615	0.93582	-0.167266	0.900255	-0.302653	0.938208	0.65169	0.544469	-0.353458	0.93178	-0.310897	0.897037	-0.133628	0.93248	0.356973	0.796859
HSAP0406S00002524	0.433515	0.765803	0.578268	0.583343	0.357997	0.912904	0.490542	0.677999	0.104809	0.93178	0.297704	0.872115	-0.070329	0.93248	0.604528	0.520643
HSAP0406S00002525	1.4484	0.000478241	1.40188	0.0765027	1.54662	0	1.99967	0.0296379	0.915888	0.0266005	1.23079	0.0913237	1.18731	0	2.17354	0.018291
HSAP0406S00002526	-0.417253	0.93582	-0.201346	0.900255	-0.167966	0.938208	-0.417996	0.89976	-0.223986	0.93178	-0.51647	0.897037	-0.382346	0.93248	-0.471556	0.897771
HSAP0406S00002527	0.929615	0.0497703	0.469718	0.711682	0.456185	0.755017	0.438499	0.718555	0.576306	0.442514	0.563312	0.559046	0.65943	0.0904709	0.575531	0.553049
HSAP0406S00002528	0.273592	0.93582	0.703255	0.438629	0.22102	0.938208	0.651942	0.544018	-0.0482423	0.93178	0.6904	0.414746	0.129465	0.93248	0.855205	0.310626
HSAP0406S00002531	-0.0152161	0.93582	-0.367198	0.900255	0.123054	0.938208	-0.250026	0.899105	0.123401	0.93178	-0.305632	0.897037	0.278832	0.93248	-0.014161	0.897771
HSAP0406S00002533	0.667143	0.313988	1.21355	0.126613	0.365611	0.901144	1.1347	0.220462	0.659349	0.275312	1.12186	0.127506	0.498047	0.421882	1.21471	0.162484
HSAP0406S00002534	-0.068368	0.93582	0.663429	0.48254	-0.180237	0.938208	0.564415	0.62256	-0.101166	0.93178	0.773027	0.330972	-0.250322	0.93248	0.715749	0.412593
HSAP0406S00002535	0.532873	0.571628	0.389515	0.797798	0.923212	0.061157	1.36045	0.138709	0.800859	0.0946071	0.529608	0.607021	0.959799	0.00137251	1.29667	0.139913
HSAP0406S00002536	-0.172398	0.93582	0.124819	0.900255	0.364629	0.902667	0.363534	0.778808	-0.27207	0.93178	-0.0798488	0.897037	-0.0109881	0.93248	0.431954	0.716273
HSAP0406S00002539	0.242352	0.93582	0.841839	0.31266	0.753536	0.23739	1.21037	0.19375	0.396757	0.859858	0.693515	0.408904	2.23554	0	0.880242	0.296506
HSAP0406S00002541	-0.213903	0.93582	-0.200446	0.900255	-0.224517	0.938208	0.481323	0.687061	0.131449	0.93178	-0.11776	0.897037	-0.252718	0.93248	0.517021	0.621706
HSAP0406S00002543	0.58861	0.457638	0.158176	0.900255	0.649179	0.399948	1.08963	0.241428	0.112132	0.93178	0.221251	0.897037	0.62067	0.141322	1.27932	0.144127
HSAP0406S00002544	0.246777	0.93582	0.174618	0.900255	0.487676	0.700517	0.873949	0.367902	0.159014	0.93178	0.339364	0.833916	0.423413	0.646224	1.20829	0.164113
HSAP0406S00002545	-0.134366	0.93582	-0.534591	0.900644	0.038248	0.938208	-0.207742	0.899105	-0.364614	0.93178	-0.27301	0.897037	-0.0797611	0.93248	-0.470511	0.897771
HSAP0406S00002546	-0.0777937	0.93582	0.722956	0.416985	-0.0404342	0.938208	0.416114	0.738401	0.0221683	0.93178	0.733955	0.367417	0.865427	0.00395208	0.747244	0.38238
HSAP0406S00002547	-0.708797	0.944873	-0.224237	0.900255	-0.554463	0.938208	-0.223672	0.899105	-0.498818	0.93178	0.100571	0.897037	-0.440361	0.93248	0.0586419	0.897771
HSAP0406S00002548	-0.424739	0.93582	1.09467	0.172745	-0.295376	0.938208	1.26328	0.174933	-0.615255	0.934346	1.22656	0.0915113	-0.262483	0.93248	0.717691	0.410527
HSAP0406S00002549	0.666327	0.315766	0.193761	0.900255	0.707942	0.308238	-0.0792368	0.899105	0.966514	0.014711	0.367179	0.805793	0.511551	0.379416	-0.040818	0.897771
HSAP0406S00002550	0.30249	0.93582	0.34934	0.835801	-0.107552	0.938208	0.159172	0.878101	-0.0542342	0.93178	0.0230344	0.897037	0.174777	0.93248	0.125489	0.897771
HSAP0406S00002551	-0.0714388	0.93582	0.976102	0.22847	0.0304666	0.938208	1.21834	0.192574	0.0488382	0.93178	1.06994	0.148073	-0.164735	0.93248	1.37265	0.122201
HSAP0406S00002552	0.427033	0.775675	0.49389	0.684634	0.378019	0.885817	0.162353	0.876887	0.275991	0.93178	0.536008	0.598478	0.836906	0.00710709	0.689831	0.436405
HSAP0406S00002554	-0.115145	0.93582	-0.270377	0.900255	0.0879279	0.938208	0.288891	0.822261	-0.152031	0.93178	-0.266551	0.897037	-0.0566341	0.93248	0.0392254	0.897771
HSAP0406S00002555	0.0276705	0.93582	-0.453604	0.900255	0.108643	0.938208	-0.00699516	0.899105	0.481449	0.668002	0.271807	0.891161	-0.0653979	0.93248	-0.29664	0.897771
HSAP0406S00002561	0.545923	0.54475	0.186297	0.900255	0.899539	0.0767768	0.027385	0.899105	1.30971	0	-0.19116	0.897037	1.21039	0	-0.232425	0.897771
HSAP0406S00002562	1.193	0.00362666	0.274006	0.890303	0.689186	0.336486	0.477271	0.689965	0.860561	0.0500745	0.381443	0.791472	1.11999	0.000222041	0.657757	0.465992
HSAP0406S00002564	0.25854	0.93582	0.375581	0.810969	0.106936	0.938208	0.230816	0.850396	0.0521195	0.93178	0.301382	0.868579	0.321909	0.93248	0.452069	0.694438
HSAP0406S00002566	-0.19706	0.93582	0.338659	0.842749	0.135142	0.938208	0.264837	0.833272	-0.11058	0.93178	0.415474	0.752601	0.148534	0.93248	0.548864	0.582953
HSAP0406S00002567	0.0741368	0.93582	0.508634	0.666584	-0.120798	0.938208	0.293769	0.820639	-0.10764	0.93178	0.504852	0.640825	0.165906	0.93248	0.300748	0.846344
HSAP0406S00002571	0.33049	0.93582	-0.117108	0.900255	0.536559	0.610275	-0.248549	0.899105	1.23482	0	-0.0810683	0.897037	-0.125716	0.93248	-0.263384	0.897771
HSAP0406S00002573	0.573765	0.487914	0.992812	0.217639	0.111633	0.938208	0.693936	0.507618	0.0710325	0.93178	0.935217	0.213516	0.472845	0.49481	0.631308	0.494509
HSAP0406S00002574	-0.168161	0.93582	0.48649	0.692269	-0.407403	0.938208	-0.141777	0.899105	-0.0713587	0.93178	0.388299	0.783845	-0.208539	0.93248	-0.288374	0.897771
HSAP0406S00002576	-0.43538	0.93582	0.444785	0.739729	-0.249604	0.938208	0.547986	0.636486	-0.122316	0.93178	0.22822	0.897037	-0.0468545	0.93248	0.345965	0.807052
HSAP0406S00002577	1.08512	0.00841659	1.26611	0.109151	0.910247	0.0680776	0.582441	0.607779	0.59169	0.408916	0.737592	0.363861	3.00639	0	0.386005	0.768956
HSAP0406S00002579	0.613543	0.409668	0.778058	0.367282	0.565233	0.555342	0.060632	0.899105	0.197039	0.93178	0.631069	0.481202	0.318166	0.93248	0.086703	0.897771
HSAP0406S00002580	0.267963	0.93582	0.128577	0.900255	1.1501	0.00453425	0.0736411	0.899105	0.986239	0.0119342	0.041379	0.897037	-0.236969	0.93248	-0.327901	0.897771
HSAP0406S00002582	0.419903	0.789572	0.879794	0.287588	0.629971	0.435064	1.9172	0.0313344	0.122904	0.93178	0.750623	0.351396	0.495949	0.427708	1.88081	0.0312126
HSAP0406S00002587	0.264127	0.93582	0.0502232	0.900255	0.558935	0.567428	-0.144463	0.899105	-0.00351315	0.93178	0.20427	0.897037	0.231479	0.93248	-0.156482	0.897771
HSAP0406S00002588	0.273285	0.93582	0.0366742	0.900255	0.131943	0.938208	-0.94113	0.93983	0.161408	0.93178	-0.0347061	0.897037	0.138128	0.93248	-0.624935	0.904445
HSAP0406S00002590	-0.0970753	0.93582	-0.210333	0.900255	-0.11355	0.938208	-0.389248	0.899273	-0.394234	0.93178	-0.436874	0.897037	0.119387	0.93248	-0.720086	0.911333
HSAP0406S00002592	0.739088	0.214022	1.36223	0.0834227	1.33872	0	0.958219	0.314665	1.22539	0	1.33868	0.063678	0.491605	0.439193	1.0605	0.210705
HSAP0406S00002593	0.494033	0.649494	0.419699	0.766105	0.288699	0.938208	0.522037	0.654985	0.355309	0.93178	0.340361	0.833009	0.0366752	0.93248	0.298731	0.847053
HSAP0406S00002594	0.243097	0.93582	-0.0062914	0.900255	0.558628	0.567428	0.375771	0.770129	0.96371	0.0158758	0.00498029	0.897037	0.808064	0.00948406	0.72866	0.400539
HSAP0406S00002596	0.101464	0.93582	0.1357	0.900255	0.124297	0.938208	0.165659	0.875923	-0.055455	0.93178	0.235681	0.897037	0.763276	0.0197647	0.161014	0.897771
HSAP0406S00002598	0.746097	0.206081	1.66852	0.0288353	0.677161	0.356141	0.39133	0.757455	0.661668	0.27049	1.66872	0.0172525	0.424283	0.643844	0.312641	0.835919
HSAP0406S00002599	-0.264192	0.93582	-0.300763	0.900255	-0.489916	0.938208	-0.974319	0.942057	-0.303323	0.93178	-0.0609269	0.897037	-0.418594	0.93248	-0.944677	0.931126
HSAP0406S00002600	-0.349538	0.93582	1.34161	0.0882677	-0.449193	0.938208	0.187601	0.867586	-0.479943	0.93178	1.33296	0.0637556	-0.322403	0.93248	0.534244	0.600897
HSAP0406S00002601	0.185385	0.93582	-0.831639	0.916075	-0.0439189	0.938208	1.0638	0.257092	0.12325	0.93178	-0.540878	0.897037	0.24008	0.93248	1.07115	0.207189
HSAP0406S00002602	-0.167652	0.93582	-0.430138	0.900255	-0.159222	0.938208	-0.8358	0.929127	-0.366925	0.93178	-0.43597	0.897037	-0.522948	0.932588	-0.941983	0.930894
HSAP0406S00002603	0.236231	0.93582	0.145402	0.900255	0.250546	0.938208	0.522846	0.654525	0.36643	0.929165	0.0575736	0.897037	-0.0734696	0.93248	0.176462	0.897771
HSAP0406S00002604	0.014327	0.93582	-0.0417192	0.900255	-0.351176	0.938208	-0.393467	0.899273	-0.312707	0.93178	-0.0684414	0.897037	-0.147986	0.93248	-0.367962	0.897771
HSAP0406S00002605	0.498167	0.639871	0.0784192	0.900255	0.939191	0.0530082	0.455894	0.707344	0.703378	0.203021	-0.0683932	0.897037	0.515605	0.367866	0.27121	0.870117
HSAP0406S00002608	0.00467834	0.93582	-0.471589	0.900255	-0.17733	0.938208	-0.833429	0.928824	-0.09131	0.93178	-0.471292	0.897037	-0.0861369	0.93248	-0.893189	0.926668
HSAP0406S00002609	-0.105248	0.93582	0.088619	0.900255	0.32236	0.938208	0.601393	0.591139	0.866864	0.0466585	0.838267	0.273925	0.179228	0.93248	0.920052	0.279063
HSAP0406S00002610	0.237918	0.93582	0.24469	0.900255	0.12399	0.938208	0.240976	0.846813	0.055917	0.93178	0.267261	0.893724	0.259584	0.93248	0.253607	0.885661
HSAP0406S00002611	-0.0511969	0.93582	-0.411288	0.900255	0.417774	0.823292	-0.558004	0.907348	0.116155	0.93178	-0.489327	0.897037	0.640853	0.114245	-0.411794	0.897771
HSAP0406S00002612	0.355463	0.90405	1.05485	0.187079	0.39016	0.868828	0.443835	0.714861	0.462546	0.712685	0.987086	0.188044	0.43779	0.60452	0.582078	0.545784
HSAP0406S00002613	0.934179	0.045922	-0.0745303	0.900255	0.791494	0.187758	-0.446227	0.900546	0.572823	0.451247	0.019547	0.897037	0.765676	0.0190731	-0.327724	0.897771
HSAP0406S00002614	0.42604	0.776527	0.423843	0.760546	0.199494	0.938208	-0.379353	0.899273	0.357067	0.93178	0.479406	0.67191	0.0596581	0.93248	-0.519611	0.89924
HSAP0406S00002615	-0.594331	0.936668	-0.00611728	0.900255	-0.616777	0.939486	-0.276391	0.899105	-0.576588	0.932941	-0.293325	0.897037	-0.438209	0.93248	-0.524124	0.89925
HSAP0406S00002617	0.463272	0.709635	0.549648	0.617188	0.688287	0.337263	0.949234	0.317724	0.443973	0.754847	0.256811	0.897037	0.412495	0.680182	0.892349	0.290653
HSAP0406S00002618	0.499665	0.636065	0.401937	0.7862	0.311699	0.938208	0.631035	0.56587	0.278917	0.93178	0.558923	0.565364	-0.147007	0.93248	0.240146	0.894561
HSAP0406S00002619	-0.0985158	0.93582	0.738639	0.401417	0.126454	0.938208	1.21315	0.193441	0.599103	0.394482	0.975902	0.192716	-0.144033	0.93248	1.22191	0.160426
HSAP0406S00002621	0.269733	0.93582	-0.00234695	0.900255	0.151516	0.938208	-0.382135	0.899273	-0.265706	0.93178	-0.07169	0.897037	0.0745886	0.93248	-0.389099	0.897771
HSAP0406S00002622	0.769464	0.17678	0.912668	0.269395	0.925068	0.0599178	0.589879	0.599958	1.40565	0	1.19021	0.104664	0.854846	0.00535138	0.45616	0.68982
HSAP0406S00002623	-0.138935	0.93582	-0.370823	0.900255	-0.0207784	0.938208	-0.820439	0.927853	0.352354	0.93178	-0.439366	0.897037	0.142109	0.93248	-0.638558	0.905051
HSAP0406S00002624	0.628675	0.381157	-0.652375	0.904608	0.63305	0.42871	-0.626045	0.910426	0.675183	0.246029	-0.377774	0.897037	0.581976	0.210119	-0.432279	0.897771
HSAP0406S00002625	0.38806	0.847984	0.296964	0.874079	0.6428	0.410111	0.196833	0.864463	0.465239	0.705145	0.291709	0.876432	0.163381	0.93248	0.244911	0.89174
HSAP0406S00002626	0.215083	0.93582	-0.670111	0.905147	0.202844	0.938208	-0.396336	0.899273	-0.106925	0.93178	-0.658326	0.901666	-0.0903331	0.93248	-0.536211	0.899266
HSAP0406S00002627	0.818573	0.125629	0.809519	0.337572	0.275554	0.938208	0.0160411	0.899105	0.448783	0.745724	0.803518	0.304095	0.651014	0.103668	0.351689	0.801229
HSAP0406S00002628	-0.598772	0.936766	0.0490418	0.900255	0.0401095	0.938208	0.381516	0.766293	0.0127883	0.93178	-0.0690666	0.897037	-0.456817	0.93248	-0.123876	0.897771
HSAP0406S00002629	0.189307	0.93582	-0.237485	0.900255	0.494325	0.690609	0.0941004	0.895701	0.489499	0.652156	-0.0176972	0.897037	-0.106311	0.93248	-0.149542	0.897771
HSAP0406S00002630	0.372088	0.874269	0.125674	0.900255	0.149252	0.938208	1.18356	0.202491	0.611472	0.371135	0.49195	0.657552	0.548165	0.285551	1.25825	0.149974
HSAP0406S00002631	1.39086	0.00157538	0.647486	0.498408	1.90134	0	1.28332	0.16614	2.09647	0	0.607162	0.508107	1.18907	0	1.06961	0.207896
HSAP0406S00002633	1.68008	0	0.919112	0.266374	0.437614	0.788685	0.320636	0.807678	0.659025	0.275961	1.01243	0.175838	-0.0426707	0.93248	0.061669	0.897771
HSAP0406S00002634	0.826662	0.119821	0.879221	0.288089	0.431239	0.799676	0.44747	0.713546	0.433397	0.780554	0.621113	0.493819	-0.0401233	0.93248	0.362041	0.792428
HSAP0406S00002636	0.679917	0.295864	0.372566	0.813766	0.678986	0.354311	0.613271	0.581281	0.271854	0.93178	1.12512	0.126414	1.0158	0.000927931	0.664933	0.460243
HSAP0406S00002639	0.0017974	0.93582	-0.0672324	0.900255	0.110323	0.938208	-0.184013	0.899105	0.00638384	0.93178	0.257638	0.897037	-0.214677	0.93248	0.120184	0.897771
HSAP0406S00002640	-0.0921287	0.93582	0.651534	0.494526	0.174528	0.938208	0.573596	0.616073	0.146388	0.93178	0.534873	0.599868	0.21998	0.93248	0.671973	0.454279
HSAP0406S00002641	0.0930682	0.93582	1.12003	0.16268	-0.15292	0.938208	0.265325	0.8332	-0.0193169	0.93178	0.772788	0.331083	-0.0111465	0.93248	0.325279	0.82527
HSAP0406S00002642	0.334134	0.935404	-0.33481	0.900255	0.0540447	0.938208	-0.378314	0.899273	0.142002	0.93178	-0.337022	0.897037	0.256211	0.93248	-0.0565441	0.897771
HSAP0406S00002643	0.833839	0.113429	0.185773	0.900255	0.74161	0.252722	0.493584	0.675364	0.804165	0.0903199	0.137293	0.897037	0.181629	0.93248	0.58043	0.547435
HSAP0406S00002646	0.67587	0.302518	0.294865	0.874694	1.2319	0.0021504	0.675107	0.523527	1.92707	0	0.433433	0.732898	0.315484	0.93248	0.224909	0.897771
HSAP0406S00002648	0.221638	0.93582	-0.392191	0.900255	0.59982	0.48419	-0.108482	0.899105	-0.194241	0.93178	-0.0928649	0.897037	-0.144949	0.93248	-0.273185	0.897771
HSAP0406S00002650	0.901657	0.0654422	0.557784	0.606389	1.34205	0	0.284742	0.823302	0.772399	0.117571	0.418778	0.748862	0.801368	0.0108647	0.0696842	0.897771
HSAP0406S00002651	-0.328208	0.93582	-0.637162	0.903207	0.0852879	0.938208	-0.738273	0.919598	-0.164184	0.93178	-0.53098	0.897037	-0.625223	0.939259	-1.03657	0.939687
HSAP0406S00002652	-0.0678784	0.93582	-0.0360996	0.900255	0.266715	0.938208	0.0139221	0.899105	0.133432	0.93178	-0.101057	0.897037	-0.0778996	0.93248	0.110551	0.897771
HSAP0406S00002655	NA	Inf	NA	Inf	NA	Inf	NA	Inf	NA	Inf	NA	Inf	NA	Inf	NA	Inf
HSAP0406S00002656	0.155819	0.93582	0.347244	0.836903	0.503732	0.672712	0.686277	0.513926	0.688628	0.225863	0.75696	0.345985	0.771674	0.0173086	0.563639	0.566416
HSAP0406S00002657	0.283174	0.93582	1.1038	0.167382	0.138299	0.938208	1.35727	0.140008	0.33714	0.93178	1.0403	0.163427	0.202248	0.93248	1.85148	0.0329082
HSAP0406S00002658	0.0123257	0.93582	0.246265	0.900255	0.0892923	0.938208	0.401237	0.748827	-0.219554	0.93178	0.125102	0.897037	-0.177731	0.93248	0.239434	0.89483
HSAP0406S00002660	-0.00964594	0.93582	0.0943703	0.900255	-0.407067	0.938208	0.301033	0.816457	-0.319859	0.93178	0.0724805	0.897037	-0.228943	0.93248	-0.112316	0.897771
HSAP0406S00002661	0.562006	0.509771	1.29372	0.102359	-0.0309363	0.938208	0.444791	0.714614	0.589558	0.414574	1.34128	0.0630802	-0.0211982	0.93248	0.51364	0.625921
HSAP0406S00002663	0.601079	0.433342	1.18707	0.136403	0.451634	0.760342	1.76582	0.0397605	0.174404	0.93178	1.27202	0.079212	0.101942	0.93248	2.393	0.0116053
HSAP0406S00002664	0.24235	0.93582	0.835054	0.31615	0.135951	0.938208	-0.0275467	0.899105	0.195488	0.93178	1.05553	0.156548	0.459337	0.537616	0.321554	0.829143
HSAP0406S00002665	0.46896	0.700473	0.637272	0.508809	0.721222	0.279916	0.117104	0.891116	0.855071	0.0539523	0.756388	0.346118	1.12933	0.000222041	0.0201784	0.897771
HSAP0406S00002666	0.189689	0.93582	0.390798	0.796224	-0.244957	0.938208	0.659727	0.537528	0.0528861	0.93178	0.573396	0.545504	-0.221518	0.93248	0.341199	0.810722
HSAP0406S00002667	0.682049	0.29319	0.26207	0.89847	0.647062	0.40283	0.323652	0.806993	0.466162	0.702939	0.132551	0.897037	0.284038	0.93248	0.24871	0.888818
HSAP0406S00002668	0.35987	0.896208	0.374698	0.811752	0.0225583	0.938208	-0.164641	0.899105	-0.178202	0.93178	0.315517	0.854584	-0.282762	0.93248	-0.340726	0.897771
HSAP0406S00002669	-0.430078	0.93582	0.23306	0.900255	-0.350266	0.938208	-0.324103	0.899273	-0.167459	0.93178	0.0324396	0.897037	-0.404265	0.93248	-0.450801	0.897771
HSAP0406S00002670	0.626439	0.386329	1.00161	0.212805	0.615138	0.457873	0.633371	0.563703	0.319498	0.93178	1.14846	0.119143	0.342374	0.883735	0.547175	0.584588
HSAP0406S00002672	-0.437582	0.93582	-1.13582	0.943765	-0.518024	0.938208	-1.20703	0.96136	-0.697688	0.939824	-1.13252	0.944046	-0.450572	0.93248	-1.45097	0.968723
HSAP0406S00002673	1.044	0.0154356	2.02278	0.00827638	0.742928	0.25004	1.35547	0.140234	1.08763	0.00321625	2.14639	0.0059571	1.21344	0	1.62894	0.0621935
HSAP0406S00002674	-0.451997	0.93582	0.509284	0.66575	-0.484606	0.938208	0.499107	0.670841	-0.351159	0.93178	0.765398	0.340015	-0.322116	0.93248	0.606858	0.518904
HSAP0406S00002675	0.383554	0.854986	0.89932	0.278096	0.396903	0.858658	0.178681	0.871156	0.415052	0.822126	0.887927	0.24262	0.181062	0.93248	0.278616	0.863911
HSAP0406S00002676	-0.117142	0.93582	-0.0785796	0.900255	-0.544175	0.938208	-0.468682	0.901734	-0.286925	0.93178	0.194094	0.897037	0.190326	0.93248	-0.341283	0.897771
HSAP0406S00002677	0.0200093	0.93582	-0.338905	0.900255	-0.473499	0.938208	0.266093	0.833139	-0.357311	0.93178	-0.152794	0.897037	-0.199694	0.93248	0.430562	0.717492
HSAP0406S00002678	0.369425	0.879003	0.347063	0.836975	0.241075	0.938208	0.824241	0.404862	0.145185	0.93178	0.282512	0.883341	0.2713	0.93248	0.98569	0.245142
HSAP0406S00002679	0.258724	0.93582	0.350541	0.834777	-0.312747	0.938208	0.287442	0.822704	-0.335043	0.93178	0.273344	0.89047	0.10431	0.93248	0.210954	0.897771
HSAP0406S00002681	0.0572858	0.93582	0.948946	0.247299	0.165763	0.938208	1.17387	0.205257	-0.0727311	0.93178	0.866781	0.256069	0.539597	0.30528	1.2915	0.140207
HSAP0406S00002683	0.0871831	0.93582	0.156139	0.900255	-0.0833975	0.938208	-0.467398	0.901734	-0.0748672	0.93178	0.0145194	0.897037	0.0766442	0.93248	-0.130505	0.897771
HSAP0406S00002684	0.64481	0.353275	0.995796	0.215786	0.956363	0.0434191	1.04353	0.267154	1.08413	0.00321625	0.915264	0.224336	1.0563	0.000410243	0.683839	0.441555
HSAP0406S00002685	-0.337132	0.93582	-0.0933786	0.900255	1.2575	0.00143472	0.776855	0.443048	0.427095	0.791605	-0.0520222	0.897037	-0.114071	0.93248	0.672196	0.454279
HSAP0406S00002686	1.12351	0.00655625	-0.115075	0.900255	0.208444	0.938208	1.05289	0.261777	0.355123	0.93178	-0.0684223	0.897037	0.928779	0.00189332	0.964931	0.253871
HSAP0406S00002687	0.651377	0.342534	-0.23599	0.900255	0.416933	0.825164	0.872819	0.367914	0.23365	0.93178	-0.572823	0.897239	0.860603	0.00418909	0.817896	0.334602
HSAP0406S00002688	-0.111711	0.93582	0.283881	0.88179	0.0993919	0.938208	0.896941	0.350803	-0.392402	0.93178	0.349699	0.82477	0.523347	0.344538	0.746544	0.383216
HSAP0406S00002689	-0.0128125	0.93582	-0.267469	0.900255	-0.341747	0.938208	0.268658	0.832013	-0.419683	0.93178	-0.392236	0.897037	-0.151692	0.93248	0.545852	0.586403
HSAP0406S00002690	-0.291402	0.93582	-0.0673396	0.900255	-0.0252088	0.938208	0.21224	0.857473	-0.207407	0.93178	-0.13746	0.897037	-0.212741	0.93248	0.118001	0.897771
HSAP0406S00002691	-0.0955598	0.93582	1.1269	0.15869	-0.0431794	0.938208	0.620011	0.574655	-0.164972	0.93178	1.29311	0.0748201	0.384111	0.771474	0.824417	0.329568
HSAP0406S00002692	-0.0485633	0.93582	1.0076	0.210262	-0.0340472	0.938208	0.332009	0.800865	0.287415	0.93178	1.44382	0.0441284	0.0361241	0.93248	0.680454	0.444812
HSAP0406S00002695	0.16748	0.93582	0.100816	0.900255	0.402508	0.846327	0.165994	0.875871	0.0296182	0.93178	0.194295	0.897037	0.526494	0.336589	0.219474	0.897771
HSAP0406S00002696	-0.228592	0.93582	1.85198	0.0142539	-0.322323	0.938208	0.912988	0.340312	-0.110006	0.93178	1.98173	0.00861657	0.0993997	0.93248	1.06672	0.208913
HSAP0406S00002697	0.116043	0.93582	-0.0541875	0.900255	0.153328	0.938208	1.13805	0.218675	0.184326	0.93178	-0.0418051	0.897037	0.13269	0.93248	1.03466	0.220477
HSAP0406S00002698	0.1347	0.93582	0.79894	0.347074	0.679926	0.353558	0.886036	0.357775	0.743024	0.151179	0.758418	0.344966	0.397646	0.728915	0.635684	0.489526
HSAP0406S00002700	-0.0245888	0.93582	0.0355778	0.900255	0.0162397	0.938208	-0.272853	0.899105	0.0896056	0.93178	-0.310635	0.897037	-0.205321	0.93248	-0.486729	0.897771
HSAP0406S00002701	0.910082	0.0605533	2.0533	0.00820045	0.613861	0.460133	0.797618	0.426705	3.10599	0	2.39705	0.00220665	0.956361	0.00153499	1.05623	0.211705
HSAP0406S00002702	0.178065	0.93582	0.988	0.22132	0.103212	0.938208	1.13025	0.221536	0.178103	0.93178	1.18409	0.106734	0.111295	0.93248	1.4191	0.11068
HSAP0406S00002703	0.252663	0.93582	0.782756	0.364692	0.525563	0.630077	1.94454	0.0296379	0.467011	0.701247	0.759464	0.344504	0.601283	0.174106	2.09858	0.0186514
HSAP0406S00002705	-0.170551	0.93582	-0.317267	0.900255	-0.0533781	0.938208	0.558178	0.627867	0.331484	0.93178	-0.255873	0.897037	-0.032684	0.93248	0.886445	0.294847
HSAP0406S00002706	1.8192	0	0.518182	0.653884	1.07997	0.0100013	1.0298	0.271888	1.07895	0.00321625	0.078428	0.897037	0.570369	0.233873	1.1102	0.192038
HSAP0406S00002707	-0.00895592	0.93582	1.405	0.0762085	0.0707588	0.938208	0.782193	0.437518	0.401653	0.851839	1.66801	0.0172525	-0.0471395	0.93248	1.01323	0.23125
HSAP0406S00002709	0.675019	0.30412	1.33458	0.0904677	0.480136	0.7162	1.48192	0.104049	0.317623	0.93178	1.12093	0.127895	0.0606631	0.93248	1.25816	0.149974
HSAP0406S00002710	0.0903379	0.93582	0.658717	0.488298	0.674317	0.360271	1.04818	0.264846	0.212675	0.93178	0.626048	0.487004	0.350286	0.8616	1.13645	0.183009
HSAP0406S00002711	0.560887	0.512476	0.199945	0.900255	0.60003	0.48373	0.549171	0.635583	0.954937	0.0166546	0.233542	0.897037	0.749992	0.024456	0.349084	0.804421
HSAP0406S00002714	0.503044	0.629985	-0.0530798	0.900255	0.268565	0.938208	-0.0441582	0.899105	0.120537	0.93178	0.214743	0.897037	0.112963	0.93248	0.202987	0.897771
HSAP0406S00002716	0.0635506	0.93582	0.0610002	0.900255	0.0322605	0.938208	-0.155517	0.899105	0.0616785	0.93178	-0.072925	0.897037	-0.0024855	0.93248	0.169031	0.897771
HSAP0406S00002717	0.56607	0.502237	0.165886	0.900255	0.287221	0.938208	-0.0307677	0.899105	0.35448	0.93178	0.331256	0.841739	-0.0375328	0.93248	0.0387555	0.897771
HSAP0406S00002721	0.155786	0.93582	0.809293	0.33801	0.358878	0.910665	1.83478	0.0345795	0.116178	0.93178	0.521675	0.618533	0.00731266	0.93248	1.84987	0.0329082
HSAP0406S00002723	-0.768062	0.949966	-0.655665	0.904878	-0.670773	0.943091	-0.448303	0.900721	-0.731659	0.94411	-0.576081	0.897239	-0.603	0.936763	-0.386707	0.897771
HSAP0406S00002724	-0.362325	0.93582	-0.15427	0.900255	-0.0324879	0.938208	-0.164823	0.899105	-0.356426	0.93178	-0.239338	0.897037	-0.331809	0.93248	0.0235789	0.897771
HSAP0406S00002725	-0.316396	0.93582	-0.10219	0.900255	-0.261897	0.938208	-0.139378	0.899105	-0.310096	0.93178	-0.113159	0.897037	-0.243541	0.93248	-0.129076	0.897771
HSAP0406S00002726	0.236181	0.93582	0.784847	0.363411	0.205253	0.938208	0.819168	0.409797	-0.15009	0.93178	0.509344	0.634358	-0.355068	0.93248	1.20705	0.164286
HSAP0406S00002727	-0.203762	0.93582	1.37404	0.0815741	0.0244887	0.938208	-0.214795	0.899105	-0.0766688	0.93178	1.30209	0.0725755	-0.206968	0.93248	-0.180126	0.897771
HSAP0406S00002730	0.293287	0.93582	-0.134915	0.900255	-0.0169748	0.938208	0.931383	0.32941	0.119245	0.93178	0.00524711	0.897037	0.0686495	0.93248	0.975556	0.249541
HSAP0406S00002731	-0.106117	0.93582	-0.0372159	0.900255	0.325795	0.938208	0.567927	0.620429	0.806179	0.0888453	0.136882	0.897037	0.640503	0.114488	0.898836	0.288865
HSAP0406S00002733	0.11597	0.93582	0.450495	0.734586	0.201809	0.938208	1.24837	0.179675	0.123833	0.93178	0.503538	0.643098	-0.207545	0.93248	1.31469	0.135729
HSAP0406S00002734	0.0483908	0.93582	0.846855	0.308624	-0.0863687	0.938208	0.32993	0.803252	0.538955	0.522579	0.814612	0.292508	0.521036	0.351251	0.0542222	0.897771
HSAP0406S00002735	-0.0969333	0.93582	0.172746	0.900255	0.25095	0.938208	0.488988	0.679562	0.167122	0.93178	0.316971	0.853804	-0.176319	0.93248	0.480308	0.662593
HSAP0406S00002736	-0.237617	0.93582	0.155803	0.900255	-0.180551	0.938208	-0.2118	0.899105	-0.34085	0.93178	0.232855	0.897037	-0.320185	0.93248	-0.139757	0.897771
HSAP0406S00002737	0.690467	0.278653	0.189678	0.900255	1.27378	0.00143472	0.0808982	0.899105	1.28521	0	0.25896	0.897037	0.627126	0.131743	0.298704	0.847053
HSAP0406S00002738	-0.259624	0.93582	0.117652	0.900255	-0.400086	0.938208	0.29449	0.820258	-0.232098	0.93178	-0.0946932	0.897037	-0.328708	0.93248	0.652061	0.4723
HSAP0406S00002740	NA	Inf	NA	Inf	NA	Inf	NA	Inf	NA	Inf	NA	Inf	NA	Inf	NA	Inf
HSAP0406S00002741	0.247509	0.93582	0.867004	0.297214	0.265624	0.938208	0.597224	0.594843	0.216707	0.93178	0.785466	0.318727	0.875223	0.00344145	0.703001	0.423902
HSAP0406S00002742	-0.0161529	0.93582	0.755232	0.388789	0.369989	0.892589	0.494644	0.674645	1.58377	0	0.729519	0.372928	0.288086	0.93248	0.46281	0.682616
HSAP0406S00002743	0.388642	0.84616	0.0879414	0.900255	-0.0630267	0.938208	0.0815687	0.899105	0.904691	0.0317667	0.250286	0.897037	-0.393539	0.93248	0.236188	0.896189
HSAP0406S00002744	-0.206623	0.93582	-0.178996	0.900255	-0.311171	0.938208	-0.38772	0.899273	-0.258531	0.93178	0.0110319	0.897037	-0.381194	0.93248	-0.418576	0.897771
HSAP0406S00002747	-0.100938	0.93582	-0.260936	0.900255	0.00924377	0.938208	-0.17688	0.899105	-0.164781	0.93178	-0.530903	0.897037	-0.147463	0.93248	-0.521323	0.89925
HSAP0406S00002748	-0.119522	0.93582	-0.0809309	0.900255	0.15845	0.938208	-0.266489	0.899105	-0.116598	0.93178	0.0396155	0.897037	0.269756	0.93248	-0.366146	0.897771
HSAP0406S00002752	-0.0141114	0.93582	-0.281891	0.900255	-0.111889	0.938208	-0.222915	0.899105	-0.109826	0.93178	-0.143049	0.897037	-0.0145239	0.93248	-0.495996	0.898144
HSAP0406S00002753	0.31395	0.93582	0.934301	0.256499	0.239012	0.938208	0.349714	0.788043	1.0443	0.00623898	0.861743	0.26	0.449493	0.569513	0.455214	0.690884
HSAP0406S00002754	0.266881	0.93582	-0.59384	0.901548	0.0588586	0.938208	-0.516232	0.903923	0.0394642	0.93178	-0.678778	0.902395	0.195745	0.93248	-0.245593	0.897771
HSAP0406S00002755	-0.102555	0.93582	-0.308799	0.900255	-0.246878	0.938208	0.280851	0.82644	0.581118	0.433314	-0.117476	0.897037	-0.177768	0.93248	0.140303	0.897771
HSAP0406S00002756	-0.342096	0.93582	-0.466026	0.900255	-0.059642	0.938208	-0.454353	0.901346	0.056144	0.93178	-0.239261	0.897037	-0.0676024	0.93248	-0.268227	0.897771
HSAP0406S00002758	1.5315	0	0.773088	0.371548	1.39023	0	0.875846	0.365595	1.04796	0.0061418	0.869683	0.254515	0.493859	0.433326	0.544851	0.587766
HSAP0406S00002759	0.170268	0.93582	-0.38935	0.900255	-0.207028	0.938208	-0.519062	0.90402	0.105833	0.93178	-0.127166	0.897037	0.0397435	0.93248	-0.362987	0.897771
HSAP0406S00002760	1.49855	0	1.19184	0.134213	1.20924	0.0021504	1.80648	0.034816	0.823539	0.0752232	1.17011	0.110921	1.49319	0	2.06061	0.0204903
HSAP0406S00002762	-0.566574	0.93582	0.487654	0.690616	-0.599135	0.93873	0.343811	0.792173	-0.414087	0.93178	0.554413	0.571109	-0.080568	0.93248	0.398173	0.755373
HSAP0406S00002764	0.620096	0.397961	0.145031	0.900255	0.144622	0.938208	-0.118112	0.899105	0.275175	0.93178	0.130249	0.897037	0.219007	0.93248	0.0703802	0.897771
HSAP0406S00002765	-0.420684	0.93582	-0.882591	0.921164	-0.593683	0.938701	-0.0633597	0.899105	-0.532177	0.93178	-0.72514	0.905591	-0.593757	0.936029	-0.0801718	0.897771
HSAP0406S00002766	-0.146997	0.93582	-0.0457352	0.900255	-0.199837	0.938208	-0.215676	0.899105	-0.300515	0.93178	-0.243854	0.897037	-0.160436	0.93248	-0.138079	0.897771
HSAP0406S00002767	-0.309574	0.93582	0.474801	0.704631	-0.0117069	0.938208	0.276805	0.829084	-0.261417	0.93178	0.507417	0.637089	-0.0745829	0.93248	0.634702	0.490147
HSAP0406S00002768	-0.176547	0.93582	0.160872	0.900255	-0.103676	0.938208	-0.0141482	0.899105	-0.129019	0.93178	0.326839	0.846119	-0.12183	0.93248	-0.284893	0.897771
HSAP0406S00002769	0.0196664	0.93582	-0.202147	0.900255	-0.116956	0.938208	0.381766	0.766293	-0.0772612	0.93178	-0.0688914	0.897037	-0.172202	0.93248	0.324448	0.826375
HSAP0406S00002770	-0.0367209	0.93582	-0.145419	0.900255	-0.110484	0.938208	-0.200658	0.899105	0.00303305	0.93178	0.012061	0.897037	-0.325426	0.93248	-0.452265	0.897771
HSAP0406S00002772	0.271788	0.93582	0.276758	0.888438	0.299558	0.938208	0.0334273	0.899105	0.397424	0.859713	0.190744	0.897037	-0.000311969	0.93248	0.0070241	0.897771
HSAP0406S00002773	0.552756	0.530339	0.700175	0.441339	0.242709	0.938208	0.45015	0.710987	0.281378	0.93178	0.846689	0.269155	0.667074	0.0824878	0.463858	0.681285
HSAP0406S00002775	-0.0909848	0.93582	0.213408	0.900255	-0.10178	0.938208	0.73411	0.476178	-0.183743	0.93178	0.165463	0.897037	-0.100718	0.93248	0.759749	0.370302
HSAP0406S00002777	1.25e-05	0.93582	-0.489172	0.900255	-0.368249	0.938208	-0.341267	0.899273	0.11007	0.93178	-0.608528	0.898768	-0.297962	0.93248	-0.255831	0.897771
HSAP0406S00002778	-0.473163	0.93582	-0.318716	0.900255	-0.354369	0.938208	-0.169797	0.899105	-0.24449	0.93178	-0.299449	0.897037	-0.30076	0.93248	-0.351954	0.897771
HSAP0406S00002780	0.305768	0.93582	0.14336	0.900255	-0.0347577	0.938208	0.170192	0.875007	0.207155	0.93178	0.0262173	0.897037	0.362678	0.82838	0.0461287	0.897771
HSAP0406S00002781	0.846345	0.101934	0.11838	0.900255	0.950748	0.0461855	0.994701	0.292022	0.731687	0.165529	0.319136	0.8519	0.911493	0.00199094	0.601039	0.523485
HSAP0406S00002783	0.284994	0.93582	1.42439	0.0710366	0.256559	0.938208	1.04631	0.265382	0.430933	0.785601	1.44311	0.0441284	0.243282	0.93248	1.23947	0.153062
HSAP0406S00002786	0.727676	0.226441	0.692841	0.450253	0.830829	0.140442	0.551939	0.633058	0.732544	0.164447	0.554368	0.571109	0.949169	0.0016653	0.654165	0.470396
HSAP0406S00002788	0.0335732	0.93582	0.877553	0.289921	-0.0263068	0.938208	0.539466	0.64256	-0.148138	0.93178	0.820346	0.286527	-0.483966	0.93248	0.332327	0.818256
HSAP0406S00002789	-0.192659	0.93582	0.633981	0.511789	-0.140414	0.938208	0.344875	0.791452	-0.0566432	0.93178	0.654339	0.454846	0.0448203	0.93248	0.177656	0.897771
HSAP0406S00002790	0.675302	0.303776	0.713523	0.427533	0.42517	0.810219	0.156288	0.879552	0.173294	0.93178	0.577659	0.541705	0.330968	0.915677	0.123909	0.897771
HSAP0406S00002792	-0.0984335	0.93582	-0.0199413	0.900255	-0.071747	0.938208	0.327106	0.804514	-0.137748	0.93178	0.31834	0.85259	0.165265	0.93248	-0.0734369	0.897771
HSAP0406S00002793	-0.149694	0.93582	-0.314951	0.900255	-0.321923	0.938208	-0.574116	0.908404	-0.342739	0.93178	-0.19249	0.897037	-0.061365	0.93248	-0.357623	0.897771
HSAP0406S00002794	-0.145136	0.93582	0.428549	0.755242	-0.116894	0.938208	0.658261	0.539159	0.0785906	0.93178	0.519168	0.620929	-0.147638	0.93248	0.645434	0.479925
HSAP0406S00002795	0.545584	0.545364	-0.387069	0.900255	0.055879	0.938208	-0.286272	0.899105	-0.0167789	0.93178	-0.260302	0.897037	-0.173617	0.93248	-0.347689	0.897771
HSAP0406S00002797	NA	Inf	NA	Inf	NA	Inf	NA	Inf	NA	Inf	NA	Inf	NA	Inf	NA	Inf
HSAP0406S00002798	0.614901	0.406674	1.22879	0.12021	0.457488	0.753077	0.757976	0.460675	-0.118907	0.93178	0.735931	0.365426	-0.229568	0.93248	0.943568	0.265665
HSAP0406S00002799	1.36564	0.00157538	3.89126	0	0.587568	0.506663	2.37415	0.011507	2.044	0	4.08472	0	1.48403	0	2.78817	0.00159219
HSAP0406S00002800	1.14988	0.00461944	3.42654	0	0.901465	0.075113	2.13821	0.0228927	1.69367	0	3.39811	0	1.24286	0	1.96465	0.0264966
HSAP0406S00002801	0.277352	0.93582	0.107574	0.900255	0.456301	0.754366	0.537819	0.643484	0.340046	0.93178	0.0742732	0.897037	-0.0467418	0.93248	0.460406	0.684799
HSAP0406S00002802	0.0733638	0.93582	-0.408675	0.900255	0.106845	0.938208	-0.0325579	0.899105	0.0251308	0.93178	-0.222624	0.897037	-0.0733248	0.93248	-0.0989044	0.897771
HSAP0406S00002803	0.107934	0.93582	1.92606	0.0125148	0.301368	0.938208	1.97094	0.0296379	0.286107	0.93178	1.68268	0.01704	0.441631	0.595178	1.71572	0.048022
HSAP0406S00002804	0.323951	0.93582	2.39836	0.00371965	0.13758	0.938208	1.3575	0.140008	0.234939	0.93178	2.30953	0.0028321	-0.204713	0.93248	1.47982	0.0968582
HSAP0406S00002805	-0.0460539	0.93582	-0.207809	0.900255	-0.0364623	0.938208	-0.165635	0.899105	-0.100714	0.93178	-0.122168	0.897037	-0.362937	0.93248	-0.50515	0.898848
HSAP0406S00002806	0.117948	0.93582	1.52386	0.0493962	0.0465064	0.938208	1.14726	0.214138	0.0542677	0.93178	1.5426	0.0307755	0.158996	0.93248	1.23355	0.155955
HSAP0406S00002807	0.136545	0.93582	0.579138	0.582723	-0.137182	0.938208	0.853586	0.383291	-0.247325	0.93178	0.302881	0.867405	-0.171727	0.93248	0.903817	0.287259
HSAP0406S00002808	-0.255095	0.93582	-0.594164	0.901556	-0.373518	0.938208	0.904235	0.344094	-0.378912	0.93178	-0.581444	0.897239	-0.134498	0.93248	0.580316	0.547598
HSAP0406S00002811	0.469153	0.699791	0.603708	0.553346	0.270914	0.938208	0.125501	0.889229	0.459995	0.718115	0.874979	0.250586	-0.0295268	0.93248	0.00451721	0.897771
HSAP0406S00002814	-0.0808629	0.93582	0.89278	0.280417	-0.109878	0.938208	0.792445	0.430265	-0.14754	0.93178	0.522409	0.617648	-0.168574	0.93248	0.97515	0.249777
HSAP0406S00002816	0.563295	0.507513	1.16471	0.144743	0.605775	0.474333	1.78667	0.0380547	0.447073	0.748631	1.19507	0.103358	0.345936	0.872932	2.03947	0.0215462
HSAP0406S00002819	-0.379868	0.93582	1.43326	0.0698556	-0.347602	0.938208	0.927102	0.331304	-0.361703	0.93178	1.52507	0.0323204	-0.166492	0.93248	1.1496	0.180468
HSAP0406S00002820	-0.307394	0.93582	1.2727	0.107187	-0.0220199	0.938208	0.827977	0.401942	-0.154136	0.93178	1.25885	0.0836539	-0.204334	0.93248	1.06324	0.209451
HSAP0406S00002821	-0.239901	0.93582	0.618289	0.531595	-0.140711	0.938208	0.448693	0.712395	-0.265146	0.93178	0.694984	0.407964	-0.0583479	0.93248	0.279405	0.863307
HSAP0406S00002824	0.568605	0.497368	0.114239	0.900255	0.504523	0.67137	0.423611	0.731482	0.805141	0.089355	0.256017	0.897037	0.720378	0.0389208	0.563023	0.566443
HSAP0406S00002825	-0.695856	0.944102	-1.20393	0.949057	-0.606562	0.939305	-1.46204	0.975413	-0.70293	0.940218	-1.09979	0.941056	-0.461705	0.93248	-1.22991	0.955672
HSAP0406S00002826	0.106561	0.93582	1.89973	0.013056	0.203999	0.938208	0.614693	0.58028	-0.284924	0.93178	1.67443	0.0172525	-0.0172078	0.93248	0.612506	0.513071
HSAP0406S00002827	0.251344	0.93582	0.792129	0.355983	0.275314	0.938208	0.889019	0.355953	0.105185	0.93178	0.94759	0.205887	0.505837	0.397608	1.14834	0.181189
HSAP0406S00002829	-0.476598	0.93582	-0.446261	0.900255	-0.178375	0.938208	-0.590159	0.908404	-0.248888	0.93178	-0.137733	0.897037	-0.163839	0.93248	-0.688799	0.909396
HSAP0406S00002831	0.198505	0.93582	-0.385759	0.900255	-0.0985345	0.938208	0.218972	0.854979	-0.394515	0.93178	-0.33096	0.897037	-0.412537	0.93248	0.0709461	0.897771
HSAP0406S00002832	-0.873879	0.959919	-1.1133	0.941964	-0.603423	0.939305	-0.929194	0.93856	-0.527627	0.93178	-1.13217	0.944046	-0.654328	0.942271	-1.54187	0.973436
HSAP0406S00002833	-0.119995	0.93582	0.508082	0.666911	-0.162493	0.938208	0.455634	0.707862	-0.0778992	0.93178	0.355569	0.818662	-0.122747	0.93248	0.402441	0.749946
HSAP0406S00002834	-0.106691	0.93582	0.271421	0.892469	0.107055	0.938208	0.450009	0.711089	-0.166204	0.93178	0.0900703	0.897037	-0.161836	0.93248	0.512323	0.627399
HSAP0406S00002835	0.699314	0.266483	-0.170146	0.900255	0.743524	0.249566	-0.118603	0.899105	0.719784	0.181795	-0.369848	0.897037	0.368059	0.814604	-0.101965	0.897771
HSAP0406S00002836	-0.570325	0.93582	-0.619234	0.902098	-0.47056	0.938208	-0.469032	0.901772	-0.335442	0.93178	-0.45413	0.897037	-0.400238	0.93248	-0.335162	0.897771
HSAP0406S00002837	0.336111	0.931739	0.839802	0.313814	0.134995	0.938208	1.47324	0.106841	-0.47847	0.93178	0.873755	0.252136	0.177613	0.93248	1.52791	0.0866443
HSAP0406S00002838	-0.660382	0.941385	-0.59723	0.901982	-0.605214	0.939305	-0.263363	0.899105	-0.529817	0.93178	-0.855804	0.918407	-0.580101	0.935052	-0.158461	0.897771
HSAP0406S00002843	-0.108887	0.93582	0.299451	0.872406	-0.289093	0.938208	0.392318	0.756818	-0.185571	0.93178	-0.00765341	0.897037	0.0204595	0.93248	0.561677	0.568331
HSAP0406S00002844	0.849149	0.0999247	0.87785	0.289665	0.753081	0.238326	1.37731	0.136683	0.979428	0.0125463	0.752895	0.349111	0.668052	0.0815024	1.32426	0.133428
HSAP0406S00002846	-0.159332	0.93582	0.257827	0.900255	-0.296372	0.938208	0.835613	0.396627	-0.463349	0.93178	0.15343	0.897037	-0.218552	0.93248	1.04227	0.217641
HSAP0406S00002849	0.147402	0.93582	1.74868	0.0201667	0.252087	0.938208	0.462493	0.702536	0.392375	0.871187	1.73706	0.0143186	0.00795129	0.93248	0.370542	0.782812
HSAP0406S00002850	-0.17196	0.93582	0.152561	0.900255	0.0515564	0.938208	0.138997	0.885791	-0.349673	0.93178	0.40318	0.76536	-0.329634	0.93248	0.0786248	0.897771
HSAP0406S00002851	-0.215039	0.93582	-0.76168	0.910594	-0.388415	0.938208	-0.637434	0.911236	-0.200891	0.93178	-0.619389	0.899335	-0.231653	0.93248	-0.471253	0.897771
HSAP0406S00002852	-0.374631	0.93582	-0.105474	0.900255	-0.102727	0.938208	-0.147451	0.899105	-0.441865	0.93178	-0.160805	0.897037	-0.253801	0.93248	-0.231654	0.897771
HSAP0406S00002853	0.601156	0.43332	1.02804	0.198368	0.0437831	0.938208	1.0492	0.263639	-0.0467027	0.93178	1.02854	0.16819	0.557982	0.260684	1.25261	0.151598
HSAP0406S00002855	0.705236	0.25852	-0.545901	0.900774	1.0243	0.0202276	-0.274791	0.899105	0.767039	0.123102	-0.437331	0.897037	0.685403	0.0629731	-0.1629	0.897771
HSAP0406S00002856	0.6033	0.428156	0.585399	0.575172	0.653077	0.393647	0.753959	0.462854	0.890194	0.0373028	0.450176	0.712287	0.351969	0.858671	0.5183	0.619521
HSAP0406S00002858	-0.514243	0.93582	-0.574574	0.901164	-0.0990673	0.938208	0.980995	0.301702	-0.352107	0.93178	-0.586358	0.897239	1.46825	0	0.884507	0.295478
HSAP0406S00002860	-0.257287	0.93582	-0.296916	0.900255	-0.077987	0.938208	-0.61497	0.910138	-0.00691235	0.93178	-0.468359	0.897037	-0.152023	0.93248	-0.478745	0.897771
HSAP0406S00002861	-0.0580712	0.93582	1.27154	0.107582	0.624593	0.442954	0.46709	0.697581	0.915392	0.0271293	0.981292	0.190055	-0.199012	0.93248	0.535864	0.598628
HSAP0406S00002862	0.0471582	0.93582	-0.110713	0.900255	0.946191	0.0481749	0.917243	0.337334	0.177563	0.93178	-0.149268	0.897037	0.204874	0.93248	0.914083	0.281285
HSAP0406S00002863	-0.570022	0.93582	0.232454	0.900255	0.0190206	0.938208	0.231478	0.85018	-0.334274	0.93178	0.15751	0.897037	-0.270745	0.93248	-0.106884	0.897771
HSAP0406S00002864	0.753865	0.193746	0.575851	0.585656	0.397728	0.858134	1.34054	0.144043	0.348716	0.93178	0.722785	0.379203	0.211278	0.93248	1.45249	0.102644
HSAP0406S00002865	0.890614	0.0723159	0.886273	0.283614	0.484168	0.708796	1.31745	0.151725	0.652696	0.288059	0.953523	0.204023	0.238011	0.93248	1.49526	0.0935242
HSAP0406S00002866	0.61725	0.403233	0.195851	0.900255	-0.188345	0.938208	1.09855	0.234296	-0.0660079	0.93178	0.371986	0.800786	-0.288691	0.93248	0.967016	0.252946
HSAP0406S00002869	-0.10799	0.93582	0.397664	0.789482	-0.343968	0.938208	1.10408	0.232935	-0.462937	0.93178	0.285401	0.880852	-0.195076	0.93248	1.21924	0.16179
HSAP0406S00002871	0.5552	0.525248	0.470728	0.710406	0.0591196	0.938208	0.564095	0.62256	0.514921	0.583717	0.719346	0.382937	0.237291	0.93248	0.283899	0.860372
HSAP0406S00002873	0.278187	0.93582	-0.535984	0.900644	0.16906	0.938208	-0.0146977	0.899105	0.000900232	0.93178	-0.302966	0.897037	0.0742882	0.93248	-0.0355064	0.897771
HSAP0406S00002875	0.178864	0.93582	-0.703773	0.90658	-0.145139	0.938208	-0.707739	0.916993	0.181326	0.93178	-0.582892	0.897239	0.0739601	0.93248	0.157907	0.897771
HSAP0406S00002880	0.0961958	0.93582	1.26322	0.109822	-0.062295	0.938208	0.444782	0.714614	0.0209357	0.93178	1.12604	0.126361	-0.291223	0.93248	0.340696	0.811439
HSAP0406S00002885	-0.10132	0.93582	0.809056	0.33827	0.0455273	0.938208	0.811648	0.415297	-0.239461	0.93178	0.931961	0.216074	-0.0013231	0.93248	0.662719	0.462342
HSAP0406S00002886	0.841873	0.106529	1.51928	0.0507733	0.243088	0.938208	2.20719	0.019584	0.274034	0.93178	1.58724	0.0235551	0.0983373	0.93248	2.31938	0.0116053
HSAP0406S00002887	0.344465	0.919296	1.17469	0.14178	0.000252966	0.938208	0.252996	0.839441	0.251089	0.93178	1.25094	0.0854207	0.118831	0.93248	0.0510802	0.897771
HSAP0406S00002888	0.660948	0.325085	0.0873118	0.900255	0.750067	0.241319	0.0385115	0.899105	0.301736	0.93178	-0.102161	0.897037	0.596163	0.183376	0.198537	0.897771
HSAP0406S00002891	-0.0595433	0.93582	0.23115	0.900255	-0.0373261	0.938208	1.1697	0.205681	0.0692598	0.93178	0.116556	0.897037	-0.0695723	0.93248	1.26639	0.146695
HSAP0406S00002892	0.240676	0.93582	0.254478	0.900255	0.122465	0.938208	0.00890817	0.899105	0.150234	0.93178	0.0981555	0.897037	0.814614	0.00889185	-0.148326	0.897771
HSAP0406S00002895	-0.0163361	0.93582	-0.393094	0.900255	0.0333269	0.938208	-0.42451	0.89976	-0.495417	0.93178	-0.312026	0.897037	-0.224233	0.93248	-0.598386	0.902617
HSAP0406S00002897	-0.0735093	0.93582	-0.452465	0.900255	-0.2012	0.938208	-0.695475	0.915979	0.124576	0.93178	-0.422134	0.897037	0.456906	0.545745	-0.822455	0.919512
HSAP0406S00002900	0.0861087	0.93582	-0.434224	0.900255	-0.00772568	0.938208	-0.498149	0.902536	-0.199736	0.93178	-0.297786	0.897037	-0.018255	0.93248	-0.56721	0.900638
HSAP0406S00002902	0.505142	0.6251	0.29128	0.877713	0.843592	0.12596	0.449909	0.711089	0.954722	0.016746	0.734797	0.366352	0.333418	0.908525	0.253806	0.885459
HSAP0406S00002907	0.453875	0.728792	2.1676	0.00718207	0.326256	0.938208	1.16254	0.208094	0.833264	0.0691459	2.18775	0.00480588	0.219475	0.93248	1.52055	0.088145
HSAP0406S00002910	0.184121	0.93582	-0.00300003	0.900255	0.189428	0.938208	0.21436	0.856749	-0.153588	0.93178	-0.295267	0.897037	0.103976	0.93248	0.118826	0.897771
HSAP0406S00002911	-0.587797	0.936344	0.231863	0.900255	-0.386264	0.938208	-0.257813	0.899105	-0.343019	0.93178	0.187119	0.897037	-0.505589	0.93248	-0.287208	0.897771
HSAP0406S00002913	0.0637974	0.93582	0.319402	0.857679	0.324934	0.938208	0.354179	0.78496	0.0537346	0.93178	0.301709	0.868273	-0.268164	0.93248	0.299726	0.846961
HSAP0406S00002914	0.778751	0.165158	0.0850806	0.900255	1.29567	0.00143472	0.363535	0.778808	1.08916	0.00309384	-0.00944563	0.897037	0.628905	0.129333	0.433916	0.713107
HSAP0406S00002916	0.337424	0.930576	-0.0867925	0.900255	0.30125	0.938208	0.138578	0.885793	0.431398	0.784275	0.0495176	0.897037	0.410091	0.688629	0.152625	0.897771
HSAP0406S00002917	0.262627	0.93582	1.26675	0.109093	0.462673	0.741699	1.19158	0.199221	0.522172	0.564829	1.36631	0.0580581	1.22671	0	1.9732	0.0264966
HSAP0406S00002918	0.200381	0.93582	0.566128	0.596306	0.833514	0.136729	0.630716	0.566018	0.609251	0.375877	0.647534	0.462663	0.574587	0.225687	0.605512	0.51995
HSAP0406S00002919	1.46532	0	0.397723	0.789482	1.12185	0.00633313	0.257855	0.836781	0.883523	0.0397897	0.387274	0.783941	1.7123	0	0.340983	0.810859
HSAP0406S00002921	0.154278	0.93582	0.800199	0.346297	1.02773	0.0196401	1.80832	0.034816	0.830686	0.0703945	0.726096	0.375911	-0.0448935	0.93248	1.5477	0.0804232
HSAP0406S00002923	-0.509634	0.93582	-0.453477	0.900255	-0.477191	0.938208	-0.158072	0.899105	-0.290305	0.93178	-0.620218	0.899379	-0.461405	0.93248	-0.0575331	0.897771
HSAP0406S00002925	0.114995	0.93582	0.429862	0.754542	0.246314	0.938208	0.165749	0.875871	0.264875	0.93178	0.303218	0.866899	0.761089	0.0205969	0.359356	0.794937
HSAP0406S00002927	0.0919883	0.93582	0.0688784	0.900255	0.130164	0.938208	-0.175585	0.899105	0.0345208	0.93178	-0.0516859	0.897037	-0.222662	0.93248	-0.0811937	0.897771
HSAP0406S00002928	-0.383083	0.93582	-0.230672	0.900255	-0.332861	0.938208	-0.293377	0.899105	-0.413742	0.93178	-0.29014	0.897037	-0.291231	0.93248	-0.288788	0.897771
HSAP0406S00002932	-0.2794	0.93582	-0.309627	0.900255	-0.299606	0.938208	-0.699844	0.91634	-0.328122	0.93178	-0.310037	0.897037	-0.266697	0.93248	-0.310518	0.897771
HSAP0406S00002933	0.227956	0.93582	0.57906	0.582755	0.149176	0.938208	0.356319	0.782786	0.414632	0.823681	0.336697	0.837245	0.264379	0.93248	0.22507	0.897771
HSAP0406S00002935	-0.557221	0.93582	-0.210707	0.900255	-0.657126	0.942427	-0.419484	0.89976	-0.543737	0.93178	-0.427789	0.897037	-0.382847	0.93248	-0.131969	0.897771
HSAP0406S00002936	-0.122274	0.93582	-0.191488	0.900255	0.374217	0.891136	0.612639	0.581281	-0.152114	0.93178	-0.313626	0.897037	-0.0275745	0.93248	0.727234	0.401735
HSAP0406S00002937	0.205817	0.93582	0.683533	0.460234	-0.214043	0.938208	1.14983	0.212892	-0.0893625	0.93178	0.924133	0.221003	0.217797	0.93248	1.7407	0.0448984
HSAP0406S00002938	0.198507	0.93582	0.254257	0.900255	0.235926	0.938208	0.675422	0.523002	0.00427329	0.93178	0.397637	0.772916	0.0687398	0.93248	0.623365	0.50255
HSAP0406S00002939	0.175565	0.93582	0.906423	0.273845	0.523991	0.632742	1.03977	0.267502	0.251318	0.93178	0.758416	0.344966	0.36871	0.812589	1.13762	0.183009
HSAP0406S00002941	0.0129787	0.93582	-0.332707	0.900255	-0.10266	0.938208	0.101322	0.893661	-0.172596	0.93178	-0.276087	0.897037	0.148091	0.93248	0.110065	0.897771
HSAP0406S00002942	0.74043	0.213141	1.4595	0.0649607	0.288538	0.938208	1.71915	0.0464134	0.131448	0.93178	1.17345	0.109308	0.00933752	0.93248	2.27558	0.0116053
HSAP0406S00002945	0.212368	0.93582	1.35432	0.0862865	0.410047	0.835843	0.978589	0.303036	-0.00143735	0.93178	1.46747	0.0401851	0.410657	0.686079	0.886305	0.294937
HSAP0406S00002946	0.0936794	0.93582	1.23977	0.116603	-0.0463736	0.938208	1.2239	0.189644	-0.00909278	0.93178	1.01294	0.175703	0.0197161	0.93248	1.08665	0.202271
HSAP0406S00002947	0.4908	0.654722	0.399318	0.788302	0.6498	0.398106	0.421829	0.733508	0.342457	0.93178	0.519722	0.620459	0.262987	0.93248	0.551967	0.579521
HSAP0406S00002948	0.71548	0.241513	-0.0759046	0.900255	1.20516	0.0021504	0.0498135	0.899105	1.44688	0	0.0402584	0.897037	0.546002	0.290747	-0.264789	0.897771
HSAP0406S00002949	-0.212708	0.93582	-0.0653331	0.900255	-0.102928	0.938208	-0.0471312	0.899105	-0.226418	0.93178	-0.137371	0.897037	0.0343492	0.93248	-0.191875	0.897771
HSAP0406S00002951	0.267137	0.93582	0.923822	0.263176	0.476723	0.721672	0.85833	0.379971	0.00560304	0.93178	0.604782	0.511395	0.33957	0.892636	0.570477	0.55799
HSAP0406S00002952	0.0049714	0.93582	-0.14264	0.900255	0.0690899	0.938208	-0.235663	0.899105	0.470112	0.693899	0.0403239	0.897037	0.0804921	0.93248	-0.370048	0.897771
HSAP0406S00002954	-0.0131098	0.93582	-0.0159158	0.900255	-0.0614343	0.938208	0.25303	0.839441	-0.21404	0.93178	-0.235065	0.897037	-0.12329	0.93248	0.0957605	0.897771
HSAP0406S00002955	-0.130673	0.93582	0.0590344	0.900255	-0.0634279	0.938208	0.102091	0.893661	-0.0409113	0.93178	-0.0128035	0.897037	0.0123197	0.93248	0.030277	0.897771
HSAP0406S00002956	0.267244	0.93582	0.820776	0.32748	0.03026	0.938208	0.901466	0.346676	-0.220005	0.93178	0.788101	0.316248	-0.276802	0.93248	0.829302	0.32631
HSAP0406S00002957	0.0994238	0.93582	-0.019286	0.900255	0.138835	0.938208	0.0223043	0.899105	0.300851	0.93178	-0.0232494	0.897037	0.116546	0.93248	-0.029853	0.897771
HSAP0406S00002959	0.670394	0.309774	0.649191	0.49708	1.06024	0.0138191	0.608947	0.584788	1.21454	0	0.575174	0.543554	1.04763	0.000614399	1.0893	0.202271
HSAP0406S00002961	-0.164914	0.93582	0.196429	0.900255	0.142114	0.938208	0.847922	0.38677	-0.248026	0.93178	0.102475	0.897037	-0.0850364	0.93248	1.05881	0.211235
HSAP0406S00002962	0.527413	0.58422	0.0379886	0.900255	0.708676	0.307243	0.605545	0.587615	0.90796	0.0306416	0.00387895	0.897037	0.884126	0.00344145	-0.102716	0.897771
HSAP0406S00002963	-0.459067	0.93582	-0.247423	0.900255	-0.413281	0.938208	-0.589964	0.908404	-0.401562	0.93178	-0.420432	0.897037	-0.381648	0.93248	-0.458404	0.897771
HSAP0406S00002964	0.20809	0.93582	-0.351074	0.900255	-0.1735	0.938208	-0.75173	0.921954	-0.0242164	0.93178	-0.483515	0.897037	-0.229917	0.93248	-0.420603	0.897771
HSAP0406S00002965	-0.180756	0.93582	0.639069	0.506896	0.083199	0.938208	0.460719	0.703968	0.000848057	0.93178	0.694313	0.408305	-0.167443	0.93248	0.894133	0.289977
HSAP0406S00002966	-0.128911	0.93582	0.65405	0.493101	0.0633033	0.938208	1.00189	0.288741	-0.257041	0.93178	0.600994	0.515079	-0.422949	0.93248	1.42506	0.109988
HSAP0406S00002967	-0.307933	0.93582	0.376821	0.809521	-0.503814	0.938208	0.412894	0.739973	-0.640836	0.935733	0.289679	0.878324	-0.235478	0.93248	0.613502	0.512439
HSAP0406S00002968	-0.401103	0.93582	0.262616	0.897965	-0.0891832	0.938208	-0.130005	0.899105	0.111889	0.93178	0.127958	0.897037	0.424594	0.642843	-0.154688	0.897771
HSAP0406S00002969	-0.215147	0.93582	-1.19085	0.94786	-0.490925	0.938208	-1.01319	0.946241	-0.627904	0.935301	-1.34045	0.958623	-0.285502	0.93248	-0.96803	0.93316
HSAP0406S00002970	0.922805	0.0523876	-0.473375	0.900255	0.781235	0.199393	-1.19372	0.960394	0.608751	0.37629	-0.423704	0.897037	0.437164	0.60586	-1.18304	0.952289
HSAP0406S00002971	-0.0485372	0.93582	0.00374175	0.900255	0.0859719	0.938208	0.0269143	0.899105	0.185956	0.93178	-0.0838216	0.897037	-0.0387638	0.93248	-0.216446	0.897771
HSAP0406S00002972	-0.508362	0.93582	-0.807052	0.9142	-0.388772	0.938208	-0.937608	0.939273	-0.211942	0.93178	-0.628041	0.899617	-0.506109	0.93248	-0.642345	0.905051
HSAP0406S00002973	0.380375	0.860417	0.441579	0.743232	0.172388	0.938208	0.684398	0.515032	0.941042	0.0189511	0.198087	0.897037	0.336884	0.899545	0.120526	0.897771
HSAP0406S00002974	0.492146	0.653339	0.099351	0.900255	0.733993	0.261466	0.357793	0.782612	0.737516	0.158725	0.238405	0.897037	0.682014	0.0656816	0.573632	0.554375
HSAP0406S00002975	-0.650534	0.940536	-0.620968	0.902223	-0.51959	0.938208	-0.386683	0.899273	-0.59774	0.933304	-0.812989	0.914188	-0.27656	0.93248	-0.0624581	0.897771
HSAP0406S00002979	0.304559	0.93582	0.251304	0.900255	0.327489	0.938208	0.435081	0.720363	0.538615	0.523709	0.22387	0.897037	0.692444	0.058776	0.108496	0.897771
HSAP0406S00002980	-0.358711	0.93582	0.0218441	0.900255	-0.139289	0.938208	0.669809	0.526955	-0.00808437	0.93178	0.0443808	0.897037	-0.128338	0.93248	0.735284	0.393958
HSAP0406S00002982	1.18603	0.00362666	1.12296	0.161366	0.789322	0.189354	1.75048	0.0426545	0.400628	0.854519	1.16123	0.114752	0.50174	0.411632	1.63218	0.0611231
HSAP0406S00002984	0.838929	0.109316	0.0387467	0.900255	0.810538	0.162454	0.0216894	0.899105	1.24632	0	0.300712	0.868696	0.995364	0.000927931	0.524646	0.613276
HSAP0406S00002985	0.583477	0.467707	0.178249	0.900255	0.421097	0.817795	-0.167302	0.899105	0.0356856	0.93178	0.0480177	0.897037	0.408739	0.692881	-0.243232	0.897771
HSAP0406S00002987	-0.132517	0.93582	0.346562	0.837317	-0.0343461	0.938208	0.56322	0.62324	0.721279	0.178795	0.635604	0.475009	-0.194141	0.93248	0.507985	0.631315
HSAP0406S00002990	-0.544572	0.93582	-0.638738	0.903207	-0.430593	0.938208	-0.446923	0.900603	-0.358888	0.93178	-0.616921	0.8992	-0.478441	0.93248	-0.216436	0.897771
HSAP0406S00002991	-0.108189	0.93582	0.836171	0.315371	-0.292178	0.938208	0.611541	0.581813	-0.415077	0.93178	0.483726	0.666685	-0.103191	0.93248	0.434233	0.712981
HSAP0406S00002992	0.605026	0.424956	1.28587	0.103769	0.969082	0.037907	1.31025	0.154234	1.95441	0	1.21937	0.0944715	1.08032	0.000410243	1.11635	0.189328
HSAP0406S00002993	0.0246488	0.93582	0.0885384	0.900255	0.373801	0.89188	0.106858	0.892956	-0.0343652	0.93178	-0.0272704	0.897037	0.0948868	0.93248	-0.308412	0.897771
HSAP0406S00002994	1.22241	0.00278676	0.317893	0.859275	1.55031	0	0.994302	0.292022	1.45489	0	0.375471	0.797829	1.38401	0	1.01411	0.230792
HSAP0406S00002995	0.151709	0.93582	0.4706	0.710581	0.607042	0.473155	1.0541	0.26065	-0.000426718	0.93178	0.332669	0.839667	0.306299	0.93248	0.861769	0.306344
HSAP0406S00002996	-0.46587	0.93582	-0.06554	0.900255	-0.485173	0.938208	-0.156199	0.899105	-0.594121	0.933304	-0.0572299	0.897037	-0.33939	0.93248	-0.18278	0.897771
HSAP0406S00002998	0.753381	0.19483	0.808397	0.33879	0.626716	0.439223	0.678777	0.521186	0.555338	0.484157	0.778517	0.326545	0.417071	0.666276	0.931922	0.271769
HSAP0406S00002999	0.290771	0.93582	0.697704	0.445339	0.446012	0.771621	0.576736	0.613037	0.271458	0.93178	0.869037	0.25466	-0.054661	0.93248	0.170005	0.897771
HSAP0406S00003000	0.20229	0.93582	-0.707785	0.90668	-0.0142324	0.938208	-0.544106	0.906346	0.219754	0.93178	-0.479763	0.897037	0.336676	0.900387	-0.722341	0.911476
HSAP0406S00003002	-0.250104	0.93582	0.135805	0.900255	-0.129313	0.938208	0.232531	0.849788	-0.0902334	0.93178	0.0783294	0.897037	-0.211827	0.93248	0.222198	0.897771
HSAP0406S00003005	-0.330981	0.93582	-0.0203404	0.900255	-0.274163	0.938208	0.821034	0.407443	-0.0531106	0.93178	0.138003	0.897037	-0.121873	0.93248	1.18717	0.171289
HSAP0406S00003006	0.509248	0.61775	0.199513	0.900255	0.200768	0.938208	0.1709	0.874613	0.361418	0.93178	0.253885	0.897037	0.520693	0.35181	0.0677303	0.897771
HSAP0406S00003008	0.233374	0.93582	-0.0248336	0.900255	0.0368789	0.938208	0.0388586	0.899105	0.469165	0.69517	0.159718	0.897037	0.211605	0.93248	0.0165304	0.897771
HSAP0406S00003009	-0.0414636	0.93582	-0.180677	0.900255	-0.182404	0.938208	-0.226307	0.899105	0.312262	0.93178	-0.0441513	0.897037	0.0309846	0.93248	-0.257694	0.897771
HSAP0406S00003012	0.639868	0.359234	1.84412	0.0142539	0.153684	0.938208	1.31161	0.154006	0.127604	0.93178	1.71098	0.0153304	0.389245	0.757387	1.40801	0.11385
HSAP0406S00003014	-0.217666	0.93582	-0.307477	0.900255	0.31425	0.938208	0.0414933	0.899105	0.142352	0.93178	-0.117492	0.897037	0.147878	0.93248	-0.288338	0.897771
HSAP0406S00003019	-0.545776	0.93582	0.670073	0.476267	-0.594949	0.93873	-0.15028	0.899105	-0.52612	0.93178	0.618214	0.49615	-0.385326	0.93248	-0.224155	0.897771
HSAP0406S00003020	0.124771	0.93582	0.384223	0.801924	0.150083	0.938208	0.54947	0.635583	0.0108171	0.93178	0.327194	0.845705	0.705692	0.0486934	0.561019	0.569414
HSAP0406S00003022	0.149987	0.93582	0.267831	0.894474	-0.514636	0.938208	-0.115475	0.899105	-0.462697	0.93178	0.258177	0.897037	-0.0863602	0.93248	0.148751	0.897771
HSAP0406S00003023	-0.763516	0.949404	-1.61031	0.972902	-0.837052	0.958083	-1.62075	0.981318	-0.822153	0.954432	-1.32503	0.957256	-0.385529	0.93248	-1.61186	0.976265
HSAP0406S00003028	0.236934	0.93582	1.01431	0.206399	0.647868	0.402005	0.0172582	0.899105	0.762747	0.127519	1.3257	0.0649839	0.588401	0.198252	0.0761597	0.897771
HSAP0406S00003029	0.579622	0.475556	0.248725	0.900255	-0.0542055	0.938208	0.425339	0.729718	-0.169879	0.93178	0.301599	0.868416	0.110491	0.93248	6.56e-05	0.897771
HSAP0406S00003030	-0.165503	0.93582	-0.460495	0.900255	-0.029576	0.938208	0.00373382	0.899105	-0.0985259	0.93178	-0.157365	0.897037	-0.103136	0.93248	0.0148667	0.897771
HSAP0406S00003032	-0.160809	0.93582	0.304459	0.86854	0.0460931	0.938208	1.01834	0.28008	-0.000969783	0.93178	0.405622	0.763321	0.0755447	0.93248	1.0216	0.227951
HSAP0406S00003033	-0.817828	0.954698	-1.46447	0.965116	-0.828947	0.957486	-1.02466	0.946944	-0.731293	0.944106	-1.31865	0.956883	-0.597243	0.936242	-1.11815	0.946662
HSAP0406S00003034	0.42169	0.78516	-0.334836	0.900255	0.41221	0.833595	-0.158491	0.899105	0.10767	0.93178	-0.36698	0.897037	0.494153	0.43183	-0.0148209	0.897771
HSAP0406S00003036	1.10891	0.00757182	-0.0414487	0.900255	0.541009	0.600364	0.189206	0.866981	0.741688	0.153168	-0.211852	0.897037	-0.0147798	0.93248	0.398658	0.755174
HSAP0406S00003037	-0.0719107	0.93582	-0.148444	0.900255	-0.366143	0.938208	-0.437208	0.899867	-0.41244	0.93178	-0.11688	0.897037	-0.0950306	0.93248	-0.446034	0.897771
HSAP0406S00003038	0.0735281	0.93582	0.4128	0.774509	-0.0832337	0.938208	0.54636	0.637333	-0.225253	0.93178	0.28565	0.88081	0.479697	0.473085	0.184201	0.897771
HSAP0406S00003039	-0.0363906	0.93582	0.250197	0.900255	-0.103895	0.938208	0.306017	0.814397	0.0757372	0.93178	0.387162	0.784135	0.357998	0.840928	0.446487	0.69966
HSAP0406S00003043	0.0720636	0.93582	0.985925	0.222294	0.20663	0.938208	0.929893	0.330051	0.391968	0.871326	0.789704	0.315342	0.131179	0.93248	1.21565	0.162412
HSAP0406S00003044	-0.666337	0.941682	-0.593554	0.901548	-0.686674	0.943924	-0.694906	0.915979	-0.439922	0.93178	-0.580173	0.897239	-0.265078	0.93248	-0.541541	0.899266
HSAP0406S00003048	0.727874	0.226344	-0.437452	0.900255	0.791401	0.187814	0.239818	0.847047	0.845449	0.0608445	-0.419747	0.897037	0.493014	0.43585	0.209255	0.897771
HSAP0406S00003050	0.0153664	0.93582	-0.262569	0.900255	0.13222	0.938208	-0.586534	0.908404	0.385453	0.884209	-0.342192	0.897037	0.330312	0.916888	-0.321084	0.897771
HSAP0406S00003051	0.260399	0.93582	-0.136311	0.900255	0.306827	0.938208	0.0389936	0.899105	-0.0915585	0.93178	0.161846	0.897037	0.163581	0.93248	-0.0722181	0.897771
HSAP0406S00003052	0.476588	0.683528	-0.0953744	0.900255	-0.377621	0.938208	0.277526	0.827944	-0.310803	0.93178	-0.329244	0.897037	-0.0222933	0.93248	0.249455	0.887853
HSAP0406S00003054	0.459721	0.717565	-0.381863	0.900255	1.26023	0.00143472	0.0503146	0.899105	1.49003	0	-0.451686	0.897037	0.337673	0.897223	0.120853	0.897771
HSAP0406S00003055	-0.260932	0.93582	-0.0606105	0.900255	-0.425782	0.938208	-0.493503	0.902444	-0.507773	0.93178	-0.258192	0.897037	-0.0252106	0.93248	-0.280814	0.897771
HSAP0406S00003056	-0.594898	0.936668	0.0584698	0.900255	-0.573816	0.938263	0.0742545	0.899105	-0.194423	0.93178	0.162698	0.897037	-0.489597	0.93248	0.171356	0.897771
HSAP0406S00003057	-0.49234	0.93582	0.157048	0.900255	-0.637142	0.940875	-0.279048	0.899105	-0.356426	0.93178	0.333568	0.839177	0.209164	0.93248	-0.00372816	0.897771
HSAP0406S00003058	0.066461	0.93582	0.671948	0.474298	0.0309873	0.938208	-0.178733	0.899105	-0.0756635	0.93178	0.523229	0.615719	0.0374247	0.93248	-0.443505	0.897771
HSAP0406S00003060	-0.51244	0.93582	-1.0973	0.940626	-0.176857	0.938208	-0.759056	0.922366	-0.0660638	0.93178	-0.968035	0.929164	-0.144118	0.93248	-0.839056	0.92158
HSAP0406S00003063	-0.363178	0.93582	-0.897702	0.922507	-0.250261	0.938208	-0.204979	0.899105	-0.331322	0.93178	-0.897113	0.922403	-0.234792	0.93248	-0.0572096	0.897771
HSAP0406S00003067	0.164282	0.93582	1.44392	0.0676862	-0.156399	0.938208	1.24773	0.179675	-0.107277	0.93178	1.30326	0.0719892	-0.110425	0.93248	1.23341	0.155955
HSAP0406S00003068	0.743623	0.208717	0.119985	0.900255	0.550225	0.584958	0.523083	0.654525	0.289823	0.93178	0.258099	0.897037	0.0799525	0.93248	0.337368	0.813862
HSAP0406S00003071	-0.506406	0.93582	-0.504341	0.900255	-0.510221	0.938208	-0.477987	0.902117	0.095999	0.93178	-0.375958	0.897037	-0.364187	0.93248	-0.270146	0.897771
HSAP0406S00003073	1.65662	0	0.767364	0.375935	1.23177	0.0021504	0.739897	0.472952	1.35719	0	0.604455	0.511404	0.98717	0.00122674	0.641402	0.483466
HSAP0406S00003074	1.29719	0.00233739	-0.00182095	0.900255	-0.0473171	0.938208	1.17753	0.2042	0.17809	0.93178	0.0879647	0.897037	-0.122598	0.93248	1.04044	0.217864
HSAP0406S00003078	0.294735	0.93582	0.0562261	0.900255	0.022305	0.938208	-0.107787	0.899105	-0.27231	0.93178	-0.167571	0.897037	-0.0283455	0.93248	-0.263912	0.897771
HSAP0406S00003082	-0.329572	0.93582	0.323874	0.855011	-0.0131733	0.938208	0.124717	0.889668	0.64679	0.300198	0.271033	0.891251	-0.00637081	0.93248	0.444759	0.701709
HSAP0406S00003083	-0.300118	0.93582	1.41712	0.0724589	0.0789998	0.938208	-0.082144	0.899105	-0.225785	0.93178	1.22938	0.0913237	-0.50525	0.93248	-0.106252	0.897771
HSAP0406S00003084	-0.283342	0.93582	0.0789828	0.900255	-0.164081	0.938208	-0.675334	0.914052	-0.420684	0.93178	0.384644	0.787547	-0.106526	0.93248	-0.666097	0.907516
HSAP0406S00003085	0.161565	0.93582	0.376079	0.810354	-0.140518	0.938208	-0.281133	0.899105	-0.0301886	0.93178	0.60271	0.513555	-0.0690324	0.93248	-0.238836	0.897771
HSAP0406S00003086	-0.19456	0.93582	0.172653	0.900255	-0.0858146	0.938208	0.112553	0.891186	-0.435921	0.93178	0.172828	0.897037	0.0642351	0.93248	0.403831	0.747755
HSAP0406S00003089	0.0697905	0.93582	1.08466	0.177698	0.2998	0.938208	0.945218	0.320942	0.621287	0.349085	1.20792	0.0997811	0.425997	0.639097	1.10686	0.193616
HSAP0406S00003090	-0.241427	0.93582	0.335886	0.846323	-0.0661878	0.938208	0.104565	0.893457	-0.233971	0.93178	0.112104	0.897037	0.0902888	0.93248	-0.051741	0.897771
HSAP0406S00003091	0.0758093	0.93582	0.808428	0.33879	0.00434798	0.938208	0.914555	0.338515	0.14558	0.93178	0.778417	0.326545	-0.262747	0.93248	1.11786	0.189093
HSAP0406S00003092	-0.104888	0.93582	-0.157726	0.900255	-0.204768	0.938208	-0.186407	0.899105	-0.030028	0.93178	-0.12599	0.897037	0.0630959	0.93248	-0.162296	0.897771
HSAP0406S00003097	1.40862	0.000908242	0.701437	0.440177	1.14409	0.00466748	0.27147	0.831482	1.4836	0	0.391476	0.77994	1.82803	0	0.366284	0.787588
HSAP0406S00003098	0.258203	0.93582	0.0574915	0.900255	0.371009	0.892589	0.336508	0.798849	0.457675	0.723821	0.135864	0.897037	0.499175	0.418599	0.145221	0.897771
HSAP0406S00003099	0.437495	0.760248	0.246506	0.900255	0.994952	0.0280317	0.164523	0.876222	1.39714	0	0.70516	0.39755	0.619372	0.142323	0.0647292	0.897771
HSAP0406S00003100	0.652924	0.339797	-0.234402	0.900255	0.449323	0.764529	-0.061729	0.899105	0.242957	0.93178	-0.291309	0.897037	0.293361	0.93248	-0.278545	0.897771
HSAP0406S00003103	0.0841949	0.93582	0.644655	0.500973	0.21385	0.938208	0.967824	0.309301	0.0984096	0.93178	0.706576	0.396571	0.129493	0.93248	0.944013	0.26553
HSAP0406S00003104	0.630977	0.377663	0.877314	0.290104	0.65683	0.387531	0.782915	0.436984	0.366592	0.929165	1.0082	0.177712	0.790253	0.0130082	0.910288	0.282966
HSAP0406S00003106	0.750613	0.198097	3.04073	0	1.03347	0.0189767	2.95621	0.00647404	0.689802	0.223332	3.51412	0	0.496161	0.42694	2.89907	0
HSAP0406S00003107	-0.000727344	0.93582	0.0152373	0.900255	0.180917	0.938208	0.0317211	0.899105	0.081539	0.93178	-0.0191135	0.897037	-0.184163	0.93248	-0.132836	0.897771
HSAP0406S00003109	0.289684	0.93582	-0.194263	0.900255	0.633044	0.42871	0.123917	0.889928	0.132209	0.93178	-0.274589	0.897037	0.562965	0.249811	0.0475192	0.897771
HSAP0406S00003112	0.0744921	0.93582	0.0272758	0.900255	-0.142454	0.938208	0.265387	0.8332	-0.08969	0.93178	-0.0480969	0.897037	0.0709112	0.93248	0.1476	0.897771
HSAP0406S00003113	0.393601	0.838991	0.243997	0.900255	0.578816	0.523979	-0.0652731	0.899105	0.396528	0.860257	0.319754	0.851641	0.1212	0.93248	0.0270725	0.897771
HSAP0406S00003114	-0.0298311	0.93582	0.438298	0.746199	0.57704	0.527018	0.721065	0.486719	0.458051	0.722919	0.413015	0.754387	0.0106237	0.93248	0.773643	0.364173
HSAP0406S00003116	-0.256867	0.93582	-0.728279	0.907473	-0.420894	0.938208	-0.247846	0.899105	-0.239762	0.93178	-0.451179	0.897037	-0.108404	0.93248	-0.200997	0.897771
HSAP0406S00003117	0.0741289	0.93582	-0.166827	0.900255	0.0376257	0.938208	-0.178357	0.899105	-0.0431473	0.93178	0.0237825	0.897037	-0.162929	0.93248	-0.0777849	0.897771
HSAP0406S00003118	0.973798	0.0296163	1.43337	0.0698556	0.93201	0.057	1.61381	0.0669244	0.545795	0.506903	1.25511	0.0843819	2.11347	0	1.54828	0.0804232
HSAP0406S00003119	0.919852	0.05374	0.287532	0.879146	1.1459	0.00466748	0.309329	0.813855	1.07671	0.00339895	0.283049	0.88299	0.930805	0.00189332	0.251233	0.887616
HSAP0406S00003121	0.431755	0.768582	1.26059	0.110545	0.44342	0.778325	0.608682	0.585221	0.280485	0.93178	1.10824	0.132417	0.0153403	0.93248	0.618511	0.506465
HSAP0406S00003128	0.124369	0.93582	1.06166	0.184953	0.139436	0.938208	0.426922	0.728902	0.581426	0.432029	0.761381	0.342489	-0.0755917	0.93248	0.551903	0.579592
HSAP0406S00003129	0.613765	0.409326	0.198073	0.900255	0.372157	0.892589	-0.161418	0.899105	0.0263395	0.93178	-0.0605773	0.897037	-0.0917943	0.93248	-0.124659	0.897771
HSAP0406S00003132	0.633501	0.372127	-0.00696361	0.900255	0.226379	0.938208	0.500827	0.6701	0.546464	0.504636	-0.190071	0.897037	0.412807	0.679647	0.383133	0.77297
HSAP0406S00003133	1.01769	0.0187756	1.10232	0.168586	0.0274867	0.938208	1.08841	0.241681	-0.0318144	0.93178	1.03719	0.16431	-0.444251	0.93248	0.974763	0.250088
HSAP0406S00003134	-0.185444	0.93582	0.503093	0.673314	-0.248534	0.938208	-0.696599	0.91603	-0.165817	0.93178	0.423633	0.743878	-0.0511836	0.93248	-0.264373	0.897771
HSAP0406S00003135	0.124719	0.93582	2.03763	0.00827638	0.448406	0.767178	1.60342	0.0687305	0.496595	0.633954	1.86227	0.0101038	0.204863	0.93248	1.49002	0.0946006
HSAP0406S00003136	1.30075	0.00233739	1.18977	0.135453	1.24455	0.00174779	0.273821	0.83058	1.11177	0.00219798	0.93027	0.21738	0.724434	0.0365028	0.327304	0.823271
HSAP0406S00003137	0.328159	0.93582	0.1729	0.900255	0.225253	0.938208	0.3355	0.79936	-0.0859758	0.93178	0.308638	0.861304	0.384314	0.770434	0.443295	0.70325
HSAP0406S00003140	0.968023	0.0324296	0.715453	0.425164	1.06736	0.0119741	0.391807	0.757226	1.01146	0.00906309	0.913391	0.225532	0.5932	0.189934	0.0755382	0.897771
HSAP0406S00003143	0.173333	0.93582	0.798201	0.347444	0.67268	0.362749	0.875616	0.365716	0.513048	0.58846	0.551806	0.573436	0.580701	0.212778	0.913706	0.281418
HSAP0406S00003145	0.167719	0.93582	0.880607	0.28743	0.0502727	0.938208	0.545454	0.638597	-0.0951013	0.93178	0.849043	0.26757	0.0717095	0.93248	0.516861	0.621776
HSAP0406S00003146	-0.421449	0.93582	-0.204834	0.900255	-0.413428	0.938208	-0.258574	0.899105	-0.293628	0.93178	-0.0671549	0.897037	-0.331246	0.93248	-0.219321	0.897771
HSAP0406S00003148	0.288368	0.93582	-0.662613	0.904878	-0.0769056	0.938208	-0.369237	0.899273	0.282647	0.93178	-0.644039	0.900961	0.104663	0.93248	-0.744632	0.913475
HSAP0406S00003149	-0.679821	0.942661	-0.929887	0.925421	-0.565375	0.938263	-0.780065	0.923811	-0.423294	0.93178	-0.959211	0.928295	-0.0750095	0.93248	-0.514769	0.898926
HSAP0406S00003150	0.589035	0.456959	0.968063	0.233953	0.30435	0.938208	1.20398	0.195933	0.517864	0.57429	0.917621	0.223162	0.363636	0.825986	1.32215	0.133628
HSAP0406S00003151	0.0552566	0.93582	0.0488365	0.900255	-0.135191	0.938208	-0.406489	0.899679	-0.145154	0.93178	-0.00885647	0.897037	0.00902184	0.93248	-0.135877	0.897771
HSAP0406S00003157	0.511965	0.611875	0.0304275	0.900255	1.37401	0	0.0350037	0.899105	1.14559	0.00167691	-0.27515	0.897037	0.0161834	0.93248	-0.18118	0.897771
HSAP0406S00003159	-0.323786	0.93582	-0.0564165	0.900255	-0.463121	0.938208	0.127137	0.888673	-0.168074	0.93178	0.00159751	0.897037	-0.239584	0.93248	0.136497	0.897771
HSAP0406S00003160	-0.0863379	0.93582	-0.269109	0.900255	0.12364	0.938208	-0.529373	0.905013	0.172162	0.93178	-0.236027	0.897037	0.128138	0.93248	-0.302545	0.897771
HSAP0406S00003162	-0.432583	0.93582	-0.25238	0.900255	-0.462881	0.938208	-0.182056	0.899105	-0.347236	0.93178	-0.286388	0.897037	-0.23211	0.93248	-0.164537	0.897771
HSAP0406S00003163	0.726294	0.22802	0.609869	0.541813	0.118679	0.938208	0.471919	0.69433	0.153281	0.93178	0.114656	0.897037	0.165043	0.93248	0.8336	0.324729
HSAP0406S00003165	0.595517	0.444012	-0.153436	0.900255	0.599661	0.484478	0.567251	0.621042	0.395556	0.861058	-0.285299	0.897037	0.294578	0.93248	0.609048	0.516073
HSAP0406S00003166	-0.199743	0.93582	-0.369085	0.900255	-0.519982	0.938208	-0.719521	0.917709	-0.428141	0.93178	-0.432442	0.897037	-0.297546	0.93248	-0.909933	0.928062
HSAP0406S00003167	1.24889	0.00267358	0.507224	0.668027	0.272687	0.938208	1.27156	0.170377	0.74231	0.152098	0.474534	0.678125	0.408349	0.693648	1.36133	0.123864
HSAP0406S00003168	0.445142	0.747576	1.58799	0.0389494	0.445068	0.7738	1.54961	0.0846529	0.157785	0.93178	1.64298	0.0177482	0.459619	0.536167	1.70485	0.048108
HSAP0406S00003169	1.59564	0	-0.109156	0.900255	1.54759	0	0.0873739	0.897402	1.67728	0	0.0255145	0.897037	1.62047	0	-0.224189	0.897771
HSAP0406S00003170	0.0180836	0.93582	-0.304421	0.900255	0.810853	0.161995	0.531449	0.648446	0.608796	0.37629	0.0258574	0.897037	0.0743556	0.93248	-0.0386061	0.897771
HSAP0406S00003171	0.156633	0.93582	0.154376	0.900255	0.134472	0.938208	-0.127974	0.899105	0.224652	0.93178	0.421752	0.74591	0.0458816	0.93248	-0.144198	0.897771
HSAP0406S00003172	0.0552384	0.93582	0.203736	0.900255	-0.218197	0.938208	-0.137642	0.899105	-0.349076	0.93178	0.300672	0.868696	0.203732	0.93248	-0.37691	0.897771
HSAP0406S00003174	0.129164	0.93582	0.241739	0.900255	0.220247	0.938208	0.53352	0.647249	-0.021983	0.93178	0.00137254	0.897037	-0.151019	0.93248	0.342216	0.809836
HSAP0406S00003176	1.05603	0.0136533	0.429674	0.754542	0.884221	0.0888462	0.398955	0.75073	1.34514	0	0.539221	0.593844	0.482246	0.468443	0.624214	0.501729
HSAP0406S00003177	2.01976	0	0.845906	0.309045	1.13279	0.00491751	0.678102	0.521186	0.97646	0.0126727	1.12674	0.126203	1.16154	0	0.999974	0.237367
HSAP0406S00003178	0.364031	0.890472	0.374815	0.811665	0.331953	0.938208	0.595872	0.595537	0.133725	0.93178	0.29127	0.876598	0.392912	0.744789	0.473663	0.66966
HSAP0406S00003179	0.50581	0.623562	1.11714	0.163774	0.818423	0.154147	1.57965	0.0751424	-0.0285115	0.93178	1.17862	0.108367	0.161308	0.93248	1.77516	0.0389778
HSAP0406S00003180	0.168691	0.93582	0.643077	0.502203	0.240383	0.938208	0.695968	0.505487	0.736666	0.159617	0.861313	0.260069	0.396503	0.732802	0.69919	0.427841
HSAP0406S00003182	0.163967	0.93582	-0.332762	0.900255	0.427282	0.805767	-0.382248	0.899273	0.194585	0.93178	-0.250921	0.897037	0.198642	0.93248	-0.333241	0.897771
HSAP0406S00003183	NA	Inf	NA	Inf	NA	Inf	NA	Inf	NA	Inf	NA	Inf	NA	Inf	NA	Inf
HSAP0406S00003185	0.0192622	0.93582	0.352265	0.833539	0.0859704	0.938208	0.814235	0.413206	0.256899	0.93178	0.469946	0.685882	-0.0394212	0.93248	0.611341	0.513699
HSAP0406S00003186	0.0199134	0.93582	0.0951095	0.900255	0.273463	0.938208	0.58025	0.609782	0.453409	0.735183	0.449582	0.713194	0.129825	0.93248	0.200608	0.897771
HSAP0406S00003187	-0.803791	0.953163	-1.11039	0.941821	-0.702328	0.945021	-1.46531	0.975627	-0.656058	0.936225	-0.875227	0.91996	-0.577092	0.934931	-1.11015	0.946098
HSAP0406S00003189	0.529499	0.580477	0.0787362	0.900255	0.696515	0.326739	0.79157	0.430265	0.929899	0.0229028	-0.174596	0.897037	0.229359	0.93248	0.887276	0.294665
HSAP0406S00003192	0.113043	0.93582	0.576387	0.585286	0.0324514	0.938208	-0.0180373	0.899105	0.0329121	0.93178	0.669754	0.438408	0.0877509	0.93248	0.0492185	0.897771
HSAP0406S00003193	0.417893	0.793305	0.273869	0.890303	0.805638	0.168661	0.439722	0.718555	0.781301	0.109288	0.280773	0.885302	0.651368	0.103081	0.466983	0.677444
HSAP0406S00003194	0.402249	0.822194	0.531528	0.639132	0.404678	0.843704	0.335567	0.79936	0.382219	0.89103	0.246353	0.897037	0.473561	0.493306	0.136492	0.897771
HSAP0406S00003195	0.46146	0.712838	0.531501	0.639132	0.624565	0.442954	0.355604	0.783244	0.85216	0.0556485	0.595547	0.521102	-0.0486339	0.93248	-0.0804215	0.897771
HSAP0406S00003196	-0.0393605	0.93582	-0.254035	0.900255	0.550169	0.584958	-0.228493	0.899105	-0.198423	0.93178	-0.324946	0.897037	0.0129378	0.93248	-0.388232	0.897771
HSAP0406S00003197	0.0936058	0.93582	0.298726	0.872478	0.30564	0.938208	0.150682	0.881826	0.12328	0.93178	0.251835	0.897037	-0.0426339	0.93248	0.0729767	0.897771
HSAP0406S00003198	0.971894	0.0308019	1.03643	0.194937	0.497795	0.684583	0.509455	0.663848	0.141048	0.93178	0.962293	0.200036	0.331448	0.914549	0.402618	0.749466
HSAP0406S00003199	0.413957	0.8013	1.7118	0.023125	0.323552	0.938208	0.22961	0.850396	0.463265	0.710349	1.79408	0.0126117	0.232159	0.93248	0.356758	0.796878
HSAP0406S00003200	0.0820025	0.93582	-0.0191167	0.900255	0.252896	0.938208	0.599586	0.592191	-0.188658	0.93178	-0.190689	0.897037	0.000749497	0.93248	0.466511	0.677801
HSAP0406S00003201	0.0519833	0.93582	0.0898782	0.900255	0.0763917	0.938208	0.108257	0.892281	-0.12726	0.93178	-0.135708	0.897037	-0.04501	0.93248	-0.257363	0.897771
HSAP0406S00003202	0.202218	0.93582	-0.0914721	0.900255	0.167998	0.938208	-0.0267258	0.899105	-0.00650992	0.93178	0.233799	0.897037	-0.0997278	0.93248	-0.0806889	0.897771
HSAP0406S00003207	0.311167	0.93582	0.00140655	0.900255	0.557442	0.569695	-0.225952	0.899105	0.111122	0.93178	-0.199111	0.897037	0.10224	0.93248	-0.617017	0.903621
HSAP0406S00003208	0.0232261	0.93582	-0.144919	0.900255	0.122665	0.938208	-0.308076	0.899105	0.0229034	0.93178	-0.207668	0.897037	-0.22389	0.93248	-0.194145	0.897771
HSAP0406S00003209	0.196945	0.93582	0.519308	0.652237	0.744462	0.248562	0.722603	0.485285	1.09632	0.00233712	0.56078	0.563778	0.181447	0.93248	0.612674	0.512979
HSAP0406S00003213	1.10711	0.00757182	0.663913	0.481858	0.31791	0.938208	1.5725	0.0776445	0.211368	0.93178	0.720753	0.380875	0.101808	0.93248	1.58658	0.0694583
HSAP0406S00003218	0.732727	0.220092	0.758018	0.385996	0.702699	0.315405	0.687674	0.512301	1.05676	0.00529041	0.856089	0.263467	0.484564	0.460259	0.635012	0.489944
HSAP0406S00003220	0.00506681	0.93582	0.252715	0.900255	0.0529137	0.938208	0.162663	0.876736	-0.11047	0.93178	-0.0596408	0.897037	0.340787	0.889444	0.0653364	0.897771
HSAP0406S00003221	0.739018	0.214232	1.7859	0.0166142	-0.368683	0.938208	0.626066	0.569207	-0.214439	0.93178	1.61427	0.0202171	-0.126652	0.93248	1.07904	0.204432
HSAP0406S00003222	-0.134507	0.93582	-0.202166	0.900255	0.337441	0.938208	-0.213872	0.899105	-0.247876	0.93178	-0.424972	0.897037	0.2121	0.93248	-0.302148	0.897771
HSAP0406S00003223	-0.38178	0.93582	-0.0981494	0.900255	-0.191576	0.938208	0.308615	0.813865	-0.311074	0.93178	-0.186092	0.897037	-0.385304	0.93248	0.180895	0.897771
HSAP0406S00003227	-0.243814	0.93582	-0.276233	0.900255	-0.0820997	0.938208	-0.426239	0.89976	0.147083	0.93178	-0.184791	0.897037	0.109703	0.93248	0.032034	0.897771
HSAP0406S00003230	0.202612	0.93582	-0.623174	0.902223	0.341252	0.938208	-0.536255	0.905614	-0.05466	0.93178	-0.630827	0.900032	0.122924	0.93248	-0.344961	0.897771
HSAP0406S00003231	-0.407878	0.93582	-1.28935	0.954497	-0.376924	0.938208	-1.28754	0.966336	1.13243	0.00219798	0.461338	0.696932	-0.0156849	0.93248	-1.30075	0.960461
HSAP0406S00003232	0.398623	0.827695	-0.167277	0.900255	0.121305	0.938208	0.179046	0.870941	0.547067	0.503744	-0.0680777	0.897037	0.232934	0.93248	0.48931	0.651121
HSAP0406S00003234	-0.149373	0.93582	-0.532603	0.900644	-0.197763	0.938208	-0.761189	0.922592	-0.386348	0.93178	-0.557759	0.897037	-0.147544	0.93248	-0.544286	0.899726
HSAP0406S00003235	0.451332	0.733118	0.511348	0.662547	0.548028	0.588821	0.554148	0.630733	0.458878	0.72052	0.326606	0.846119	0.386259	0.76525	0.287863	0.856508
HSAP0406S00003236	0.257042	0.93582	1.17296	0.141986	0.314446	0.938208	1.19412	0.198108	0.226109	0.93178	1.18914	0.104857	0.151961	0.93248	1.42194	0.110272
HSAP0406S00003238	0.229437	0.93582	0.177024	0.900255	-0.0654678	0.938208	0.0847648	0.898109	-0.0445404	0.93178	-0.133884	0.897037	0.0669226	0.93248	0.0913383	0.897771
HSAP0406S00003239	0.0178134	0.93582	-0.145974	0.900255	-0.147496	0.938208	0.219825	0.85465	-0.152751	0.93178	-0.0187939	0.897037	0.123997	0.93248	0.325515	0.825145
HSAP0406S00003240	0.702716	0.261362	0.334554	0.847809	1.04009	0.0183447	0.532108	0.64821	1.07632	0.00339895	0.504714	0.641192	0.648776	0.106019	0.518824	0.618925
HSAP0406S00003243	-0.164011	0.93582	-0.741776	0.908282	0.0151043	0.938208	-0.357811	0.899273	0.267225	0.93178	-0.538253	0.897037	0.158415	0.93248	-0.126084	0.897771
HSAP0406S00003244	-0.0155897	0.93582	0.79552	0.35138	-0.249796	0.938208	0.213468	0.856889	-0.320662	0.93178	0.355678	0.818662	-0.368671	0.93248	0.43951	0.706492
HSAP0406S00003245	-0.0161318	0.93582	0.052639	0.900255	-0.0584415	0.938208	0.863517	0.377283	-0.293275	0.93178	0.0485515	0.897037	0.140495	0.93248	0.882362	0.295615
HSAP0406S00003246	0.56632	0.501253	0.331054	0.851983	0.605904	0.474333	-0.171361	0.899105	0.581477	0.431945	-0.282366	0.897037	0.35971	0.837678	-0.425726	0.897771
HSAP0406S00003247	-0.426727	0.93582	1.00964	0.20954	-0.184882	0.938208	0.357655	0.782612	-0.355932	0.93178	1.17571	0.108967	-0.198572	0.93248	0.389946	0.764213
HSAP0406S00003249	1.37137	0.00157538	0.192405	0.900255	1.16291	0.00388488	0.279461	0.827475	1.17627	0.00100238	0.25321	0.897037	1.07328	0.000410243	0.178745	0.897771
HSAP0406S00003250	0.108433	0.93582	1.08167	0.178689	-0.00597349	0.938208	0.0534186	0.899105	1.07232	0.00415418	1.10297	0.134909	0.133037	0.93248	-0.019388	0.897771
HSAP0406S00003253	0.941471	0.0421068	0.683247	0.460355	1.13935	0.00485447	1.36091	0.138709	1.09075	0.00249279	0.766049	0.339656	0.46252	0.52769	1.42119	0.110348
HSAP0406S00003255	-0.282468	0.93582	-0.174133	0.900255	-0.330565	0.938208	-0.42216	0.89976	-0.308979	0.93178	-0.0839935	0.897037	-0.241323	0.93248	-0.350226	0.897771
HSAP0406S00003257	-0.0140906	0.93582	0.121434	0.900255	-0.153316	0.938208	0.342134	0.793788	-0.217159	0.93178	-0.0524786	0.897037	-0.1221	0.93248	0.616246	0.50915
HSAP0406S00003258	-0.434462	0.93582	-0.605079	0.902098	-0.201738	0.938208	-0.377917	0.899273	-0.365262	0.93178	-0.530278	0.897037	-0.274187	0.93248	-0.237002	0.897771
HSAP0406S00003260	1.05959	0.0124434	0.695989	0.447063	0.817065	0.155413	0.606121	0.587104	1.39969	0	1.09968	0.135677	1.3297	0	0.521938	0.616238
HSAP0406S00003262	0.358108	0.900591	1.87634	0.0142539	0.56154	0.562371	1.33457	0.145669	-0.0996423	0.93178	1.77243	0.0137867	0.211935	0.93248	1.13745	0.183009
HSAP0406S00003263	-0.509892	0.93582	0.143206	0.900255	-0.554941	0.938208	-0.062269	0.899105	-0.561826	0.93178	0.000107296	0.897037	-0.238956	0.93248	0.10824	0.897771
HSAP0406S00003264	0.430142	0.770032	0.0396355	0.900255	0.552234	0.580545	0.123895	0.889928	0.680989	0.236384	0.458857	0.699735	-0.0976555	0.93248	0.280491	0.862359
HSAP0406S00003265	1.14876	0.00461944	1.32512	0.0928996	1.34397	0	1.75334	0.0422125	1.04839	0.0061418	1.3759	0.0570793	0.643386	0.11028	1.8534	0.0329082
[truncated: 22,095 more rows]

## Sheet: MAP_OCT4
Table S1 FDR and MAP scores for the OCT4 control
NimbleGen Gene ID	score	FDR
HSAP0406S00000008	3.26566	0
HSAP0406S00000010	3.59362	0
HSAP0406S00000012	2.59746	0
HSAP0406S00000016	3.81449	0
HSAP0406S00000019	2.63247	0
HSAP0406S00000576	2.78375	0
HSAP0406S00001417	2.75423	0
HSAP0406S00001460	2.59525	0
HSAP0406S00001477	2.64504	0
HSAP0406S00001618	2.77212	0
HSAP0406S00001870	3.25699	0
HSAP0406S00001879	2.75938	0
HSAP0406S00001999	3.03127	0
HSAP0406S00002019	3.49694	0
HSAP0406S00002037	4.39426	0
HSAP0406S00002044	3.87033	0
HSAP0406S00002049	2.91492	0
HSAP0406S00002081	4.286	0
HSAP0406S00002114	3.05195	0
HSAP0406S00002118	3.62256	0
HSAP0406S00002135	2.6006	0
HSAP0406S00002170	3.48921	0
HSAP0406S00002209	2.75794	0
HSAP0406S00002329	3.17862	0
HSAP0406S00002395	2.7787	0
HSAP0406S00002397	3.08954	0
HSAP0406S00002473	3.03494	0
HSAP0406S00002673	3.01232	0
HSAP0406S00002701	2.87684	0
HSAP0406S00002709	3.10455	0
HSAP0406S00002844	2.57054	0
HSAP0406S00003089	2.80978	0
HSAP0406S00003150	2.54493	0
HSAP0406S00003321	2.89052	0
HSAP0406S00004437	3.15681	0
HSAP0406S00004479	2.79609	0
HSAP0406S00004949	4.02585	0
HSAP0406S00004973	2.60854	0
HSAP0406S00005349	2.72963	0
HSAP0406S00005778	3.5081	0
HSAP0406S00005998	2.62912	0
HSAP0406S00006523	2.92514	0
HSAP0406S00006549	3.20392	0
HSAP0406S00006678	2.71419	0
HSAP0406S00007083	2.78823	0
HSAP0406S00007085	3.33401	0
HSAP0406S00008016	2.7329	0
HSAP0406S00008031	2.97881	0
HSAP0406S00008078	2.56582	0
HSAP0406S00008192	2.93876	0
HSAP0406S00008199	3.54297	0
HSAP0406S00008200	3.70467	0
HSAP0406S00008202	5.12189	0
HSAP0406S00008203	4.24576	0
HSAP0406S00008206	2.56911	0
HSAP0406S00008259	2.74158	0
HSAP0406S00008318	4.89197	0
HSAP0406S00008319	4.73355	0
HSAP0406S00008457	4.8293	0
HSAP0406S00008458	3.44741	0
HSAP0406S00008459	3.54155	0
HSAP0406S00008460	3.19135	0
HSAP0406S00008461	3.90336	0
HSAP0406S00008462	3.31209	0
HSAP0406S00008463	5.00225	0
HSAP0406S00008464	3.61547	0
HSAP0406S00008465	3.49809	0
HSAP0406S00008466	3.31918	0
HSAP0406S00008631	3.0597	0
HSAP0406S00009379	3.5297	0
HSAP0406S00009812	3.83216	0
HSAP0406S00011056	3.6941	0
HSAP0406S00011241	2.77949	0
HSAP0406S00011596	2.70424	0
HSAP0406S00011667	2.63144	0
HSAP0406S00011707	3.13528	0
HSAP0406S00012789	2.87413	0
HSAP0406S00013171	3.56831	0
HSAP0406S00013255	2.6411	0
HSAP0406S00013326	2.84352	0
HSAP0406S00013355	3.46825	0
HSAP0406S00013487	4.0926	0
HSAP0406S00013619	2.58923	0
HSAP0406S00013626	3.42291	0
HSAP0406S00013648	3.18736	0
HSAP0406S00013761	2.70923	0
HSAP0406S00013850	3.6713	0
HSAP0406S00013851	3.73519	0
HSAP0406S00014279	3.67015	0
HSAP0406S00014283	4.6832	0
HSAP0406S00014284	5.24564	0
HSAP0406S00014285	2.82849	0
HSAP0406S00014319	3.369	0
HSAP0406S00014444	2.82897	0
HSAP0406S00014634	2.8878	0
HSAP0406S00014671	2.69122	0
HSAP0406S00014726	3.57621	0
HSAP0406S00014928	3.13309	0
HSAP0406S00014972	2.54759	0
HSAP0406S00014994	2.77384	0
HSAP0406S00015004	2.73825	0
HSAP0406S00015011	2.59977	0
HSAP0406S00015078	2.72601	0
HSAP0406S00015079	3.33019	0
HSAP0406S00015654	3.22254	0
HSAP0406S00015934	3.22271	0
HSAP0406S00015937	2.71414	0
HSAP0406S00016229	3.26343	0
HSAP0406S00016401	3.51127	0
HSAP0406S00016511	4.34251	0
HSAP0406S00016628	2.69779	0
HSAP0406S00016945	3.47279	0
HSAP0406S00017015	3.01912	0
HSAP0406S00017223	2.60935	0
HSAP0406S00017270	2.69004	0
HSAP0406S00017461	2.55195	0
HSAP0406S00017665	2.61429	0
HSAP0406S00017761	4.5408	0
HSAP0406S00017847	5.43362	0
HSAP0406S00017963	2.7143	0
HSAP0406S00018157	2.71655	0
HSAP0406S00019302	5.03697	0
HSAP0406S00019351	2.95461	0
HSAP0406S00019392	3.6374	0
HSAP0406S00020160	2.79959	0
HSAP0406S00020676	4.50683	0
HSAP0406S00020805	2.77961	0
HSAP0406S00021572	2.90263	0
HSAP0406S00021588	3.45264	0
HSAP0406S00021609	2.81853	0
HSAP0406S00021629	2.75907	0
HSAP0406S00021681	2.94228	0
HSAP0406S00021696	3.68398	0
HSAP0406S00021723	4.76707	0
HSAP0406S00021725	2.79086	0
HSAP0406S00021739	3.17991	0
HSAP0406S00021755	2.64967	0
HSAP0406S00021782	2.67459	0
HSAP0406S00021851	4.0921	0
HSAP0406S00021866	3.16463	0
HSAP0406S00021868	2.63901	0
HSAP0406S00021881	2.82171	0
HSAP0406S00021927	2.56751	0
HSAP0406S00022013	3.06537	0
HSAP0406S00022027	2.81755	0
HSAP0406S00022090	2.90243	0
HSAP0406S00022139	2.84571	0
HSAP0406S00022361	2.65631	0
HSAP0406S00022552	2.90739	0
HSAP0406S00022602	2.63915	0
HSAP0406S00023144	2.66959	0
HSAP0406S00023301	2.56487	0
HSAP0406S00024469	2.55339	0
HSAP0406S00024994	3.49427	0
HSAP0406S00025252	2.55619	0
HSAP0406S00025407	2.70693	0
HSAP0406S00026211	2.71436	0
HSAP0406S00026300	2.80772	0
HSAP0406S00026444	2.71319	0
HSAP0406S00026456	2.83624	0
HSAP0406S00026505	3.01938	0
HSAP0406S00026599	2.95662	0
HSAP0406S00026948	3.22068	0
HSAP0406S00026952	2.61044	0
HSAP0406S00026954	2.65769	0
HSAP0406S00027055	2.9384	0
HSAP0406S00027056	2.5597	0
HSAP0406S00027072	2.92066	0
HSAP0406S00027075	2.96069	0
HSAP0406S00027077	3.04342	0
HSAP0406S00027091	2.89652	0
HSAP0406S00027096	3.36734	0
HSAP0406S00027136	3.56439	0
HSAP0406S00027226	2.94629	0
HSAP0406S00027227	2.608	0
HSAP0406S00027228	3.15224	0
HSAP0406S00027290	3.05456	0
HSAP0406S00027395	3.36105	0
HSAP0406S00027795	2.634	0
HSAP0406S00027986	2.81641	0
HSAP0406S00028063	5.50208	0
HSAP0406S00028096	2.6188	0
HSAP0406S00028106	2.97322	0
HSAP0406S00028107	2.56037	0
HSAP0406S00028163	3.00231	0
HSAP0406S00028175	5.8626	0
HSAP0406S00029415	3.18413	0
HSAP0406S00029634	2.56143	0
HSAP0406S00029708	3.87147	0
HSAP0406S00029710	2.74627	0
HSAP0406S00029734	2.72179	0
HSAP0406S00029772	2.86565	0
HSAP0406S00029850	2.76034	0
HSAP0406S00030181	3.23637	0
HSAP0406S00030375	3.2895	0
HSAP0406S00030395	3.26128	0
HSAP0406S00030866	2.60579	0
HSAP0406S00030868	2.67275	0
HSAP0406S00031404	3.47689	0
HSAP0406S00031661	2.6742	0
HSAP0406S00032165	2.92696	0
HSAP0406S00032270	4.44134	0
HSAP0406S00032381	5.69477	0
HSAP0406S00032642	3.32895	0
HSAP0406S00033104	3.06875	0
HSAP0406S00033130	3.03273	0
HSAP0406S00033160	4.56343	0
HSAP0406S00033184	2.95164	0
HSAP0406S00033308	3.4806	0
HSAP0406S00033632	3.11033	0
HSAP0406S00033717	3.18838	0
HSAP0406S00033969	3.01269	0
HSAP0406S00033971	3.15745	0
HSAP0406S00033973	4.11691	0
HSAP0406S00033980	3.3074	0
HSAP0406S00034036	3.48176	0
HSAP0406S00034037	4.018	0
HSAP0406S00034039	3.48798	0
HSAP0406S00034042	3.08436	0
HSAP0406S00034291	2.88067	0
HSAP0406S00034391	2.57924	0
HSAP0406S00034441	4.10872	0
HSAP0406S00034680	3.12166	0
HSAP0406S00034845	3.07302	0
HSAP0406S00034967	2.86478	0
HSAP0406S00035152	2.60256	0
HSAP0406S00035189	3.74089	0
HSAP0406S00036218	2.66173	0
HSAP0406S00036384	3.09511	0
HSAP0406S00037157	2.66784	0
HSAP0406S00037159	3.02141	0
HSAP0406S00037202	6.70416	0
HSAP0406S00037260	2.75569	0
HSAP0406S00037285	2.93167	0
HSAP0406S00000011	2.48346	0.00100431
HSAP0406S00002147	2.51384	0.00100431
HSAP0406S00002235	2.47466	0.00100431
HSAP0406S00002267	2.53819	0.00100431
HSAP0406S00004396	2.52968	0.00100431
HSAP0406S00007226	2.49217	0.00100431
HSAP0406S00007716	2.45876	0.00100431
HSAP0406S00008376	2.46655	0.00100431
HSAP0406S00009335	2.45817	0.00100431
HSAP0406S00012087	2.51548	0.00100431
HSAP0406S00013566	2.49618	0.00100431
HSAP0406S00015671	2.49352	0.00100431
HSAP0406S00016342	2.48821	0.00100431
HSAP0406S00017459	2.53632	0.00100431
HSAP0406S00018159	2.46706	0.00100431
HSAP0406S00021627	2.48011	0.00100431
HSAP0406S00021636	2.54041	0.00100431
HSAP0406S00021852	2.54027	0.00100431
HSAP0406S00021976	2.5079	0.00100431
HSAP0406S00026489	2.5378	0.00100431
HSAP0406S00027095	2.47404	0.00100431
HSAP0406S00029640	2.51301	0.00100431
HSAP0406S00030077	2.49777	0.00100431
HSAP0406S00033324	2.53605	0.00100431
HSAP0406S00034816	2.52108	0.00100431
HSAP0406S00036123	2.46563	0.00100431
HSAP0406S00009915	2.44453	0.00199328
HSAP0406S00023387	2.44699	0.00199328
HSAP0406S00000003	2.17646	0.00216697
HSAP0406S00000608	2.26611	0.00216697
HSAP0406S00000698	2.20808	0.00216697
HSAP0406S00000904	2.19813	0.00216697
HSAP0406S00000982	2.34246	0.00216697
HSAP0406S00001171	2.279	0.00216697
HSAP0406S00001266	2.10949	0.00216697
HSAP0406S00001268	2.12205	0.00216697
HSAP0406S00001290	2.12213	0.00216697
HSAP0406S00001600	2.13599	0.00216697
HSAP0406S00001795	2.1194	0.00216697
HSAP0406S00001915	2.26493	0.00216697
HSAP0406S00001968	2.17332	0.00216697
HSAP0406S00001976	2.25978	0.00216697
HSAP0406S00001998	2.33135	0.00216697
HSAP0406S00002015	2.26857	0.00216697
HSAP0406S00002108	2.37906	0.00216697
HSAP0406S00002131	2.15001	0.00216697
HSAP0406S00002138	2.08709	0.00216697
HSAP0406S00002160	2.37338	0.00216697
HSAP0406S00002265	2.38238	0.00216697
HSAP0406S00002286	2.15362	0.00216697
HSAP0406S00002456	2.26784	0.00216697
HSAP0406S00002525	2.3191	0.00216697
HSAP0406S00002657	2.14009	0.00216697
HSAP0406S00002663	2.41488	0.00216697
HSAP0406S00002698	2.43728	0.00216697
HSAP0406S00002871	2.21565	0.00216697
HSAP0406S00003104	2.373	0.00216697
HSAP0406S00003376	2.19593	0.00216697
HSAP0406S00003522	2.26164	0.00216697
HSAP0406S00003594	2.22056	0.00216697
HSAP0406S00003617	2.28598	0.00216697
HSAP0406S00003751	2.31859	0.00216697
HSAP0406S00003755	2.1717	0.00216697
HSAP0406S00003756	2.14739	0.00216697
HSAP0406S00003761	2.13005	0.00216697
HSAP0406S00003785	2.32129	0.00216697
HSAP0406S00004020	2.26417	0.00216697
HSAP0406S00004068	2.21648	0.00216697
HSAP0406S00004702	2.3189	0.00216697
HSAP0406S00004762	2.09146	0.00216697
HSAP0406S00004800	2.26475	0.00216697
HSAP0406S00004925	2.08693	0.00216697
HSAP0406S00004962	2.33416	0.00216697
HSAP0406S00005395	2.42244	0.00216697
HSAP0406S00005774	2.28566	0.00216697
HSAP0406S00005788	2.14927	0.00216697
HSAP0406S00005911	2.11886	0.00216697
HSAP0406S00005941	2.16778	0.00216697
HSAP0406S00006223	2.43356	0.00216697
HSAP0406S00006350	2.2876	0.00216697
HSAP0406S00006437	2.41065	0.00216697
HSAP0406S00007076	2.2249	0.00216697
HSAP0406S00007396	2.39798	0.00216697
HSAP0406S00008132	2.34181	0.00216697
HSAP0406S00008193	2.26115	0.00216697
HSAP0406S00008239	2.08892	0.00216697
HSAP0406S00008241	2.39455	0.00216697
HSAP0406S00008966	2.13882	0.00216697
HSAP0406S00009333	2.22095	0.00216697
HSAP0406S00009351	2.24587	0.00216697
HSAP0406S00009525	2.1236	0.00216697
HSAP0406S00010110	2.20973	0.00216697
HSAP0406S00010448	2.40071	0.00216697
HSAP0406S00010961	2.11391	0.00216697
HSAP0406S00011087	2.3722	0.00216697
HSAP0406S00011195	2.19182	0.00216697
HSAP0406S00011610	2.12501	0.00216697
HSAP0406S00011752	2.16221	0.00216697
HSAP0406S00011780	2.25161	0.00216697
HSAP0406S00012678	2.26545	0.00216697
HSAP0406S00013000	2.17058	0.00216697
HSAP0406S00013379	2.13647	0.00216697
HSAP0406S00013400	2.29138	0.00216697
HSAP0406S00013403	2.23441	0.00216697
HSAP0406S00013479	2.36521	0.00216697
HSAP0406S00013563	2.34399	0.00216697
HSAP0406S00013774	2.12651	0.00216697
HSAP0406S00013798	2.20499	0.00216697
HSAP0406S00013989	2.14402	0.00216697
HSAP0406S00014129	2.23365	0.00216697
HSAP0406S00014188	2.34938	0.00216697
HSAP0406S00014371	2.26754	0.00216697
HSAP0406S00014372	2.2293	0.00216697
HSAP0406S00014470	2.08464	0.00216697
HSAP0406S00014529	2.19175	0.00216697
HSAP0406S00014635	2.33379	0.00216697
HSAP0406S00014683	2.23466	0.00216697
HSAP0406S00014690	2.30914	0.00216697
HSAP0406S00014834	2.08667	0.00216697
HSAP0406S00015016	2.264	0.00216697
HSAP0406S00015073	2.20328	0.00216697
HSAP0406S00015281	2.15058	0.00216697
HSAP0406S00015511	2.36643	0.00216697
HSAP0406S00015760	2.18777	0.00216697
HSAP0406S00015767	2.21696	0.00216697
HSAP0406S00015830	2.26104	0.00216697
HSAP0406S00016228	2.19036	0.00216697
HSAP0406S00016231	2.40659	0.00216697
HSAP0406S00016661	2.26398	0.00216697
HSAP0406S00016691	2.20999	0.00216697
HSAP0406S00016703	2.2516	0.00216697
HSAP0406S00016704	2.08523	0.00216697
HSAP0406S00016979	2.16506	0.00216697
HSAP0406S00017013	2.09822	0.00216697
HSAP0406S00017014	2.15384	0.00216697
HSAP0406S00017072	2.20304	0.00216697
HSAP0406S00017073	2.31259	0.00216697
HSAP0406S00017112	2.08744	0.00216697
HSAP0406S00017234	2.12754	0.00216697
HSAP0406S00017352	2.4161	0.00216697
HSAP0406S00017564	2.12648	0.00216697
HSAP0406S00017806	2.09697	0.00216697
HSAP0406S00018041	2.3459	0.00216697
HSAP0406S00018439	2.10481	0.00216697
HSAP0406S00019186	2.22902	0.00216697
HSAP0406S00019381	2.13172	0.00216697
HSAP0406S00019399	2.43303	0.00216697
HSAP0406S00019404	2.28434	0.00216697
HSAP0406S00019406	2.30307	0.00216697
HSAP0406S00019538	2.39625	0.00216697
HSAP0406S00019539	2.417	0.00216697
HSAP0406S00020009	2.17198	0.00216697
HSAP0406S00020069	2.23561	0.00216697
HSAP0406S00020350	2.30054	0.00216697
HSAP0406S00020487	2.08876	0.00216697
HSAP0406S00020814	2.14956	0.00216697
HSAP0406S00020967	2.2051	0.00216697
HSAP0406S00021382	2.23654	0.00216697
HSAP0406S00021550	2.16803	0.00216697
HSAP0406S00021677	2.10856	0.00216697
HSAP0406S00021697	2.37976	0.00216697
HSAP0406S00021738	2.16385	0.00216697
HSAP0406S00021761	2.20214	0.00216697
HSAP0406S00021932	2.12417	0.00216697
HSAP0406S00022140	2.36331	0.00216697
HSAP0406S00022180	2.31774	0.00216697
HSAP0406S00022288	2.40177	0.00216697
HSAP0406S00022324	2.2973	0.00216697
HSAP0406S00022390	2.238	0.00216697
HSAP0406S00022596	2.09596	0.00216697
HSAP0406S00022604	2.24588	0.00216697
HSAP0406S00022649	2.33364	0.00216697
HSAP0406S00022959	2.10701	0.00216697
HSAP0406S00023399	2.14206	0.00216697
HSAP0406S00023400	2.24558	0.00216697
HSAP0406S00023432	2.21612	0.00216697
HSAP0406S00024179	2.1916	0.00216697
HSAP0406S00024203	2.10307	0.00216697
HSAP0406S00024413	2.11552	0.00216697
HSAP0406S00024548	2.24491	0.00216697
HSAP0406S00025103	2.41287	0.00216697
HSAP0406S00025320	2.0877	0.00216697
HSAP0406S00025359	2.29829	0.00216697
HSAP0406S00025774	2.14184	0.00216697
HSAP0406S00025982	2.24234	0.00216697
HSAP0406S00026033	2.22823	0.00216697
HSAP0406S00026440	2.30899	0.00216697
HSAP0406S00026797	2.34002	0.00216697
HSAP0406S00027058	2.15433	0.00216697
HSAP0406S00027100	2.20752	0.00216697
HSAP0406S00027148	2.11137	0.00216697
HSAP0406S00027152	2.2609	0.00216697
HSAP0406S00027261	2.29271	0.00216697
HSAP0406S00027289	2.35558	0.00216697
HSAP0406S00027430	2.3057	0.00216697
HSAP0406S00027740	2.27626	0.00216697
HSAP0406S00027777	2.31738	0.00216697
HSAP0406S00027880	2.38011	0.00216697
HSAP0406S00027935	2.25249	0.00216697
HSAP0406S00028716	2.2297	0.00216697
HSAP0406S00028822	2.24101	0.00216697
HSAP0406S00029053	2.22004	0.00216697
HSAP0406S00029437	2.29172	0.00216697
HSAP0406S00029440	2.14655	0.00216697
HSAP0406S00029492	2.33967	0.00216697
HSAP0406S00029702	2.09662	0.00216697
HSAP0406S00029786	2.40953	0.00216697
HSAP0406S00029852	2.15713	0.00216697
HSAP0406S00031061	2.15516	0.00216697
HSAP0406S00031265	2.27454	0.00216697
HSAP0406S00031454	2.3049	0.00216697
HSAP0406S00031481	2.44328	0.00216697
HSAP0406S00031623	2.15719	0.00216697
HSAP0406S00031624	2.16001	0.00216697
HSAP0406S00031626	2.21187	0.00216697
HSAP0406S00031662	2.10146	0.00216697
HSAP0406S00032057	2.27055	0.00216697
HSAP0406S00032229	2.21703	0.00216697
HSAP0406S00032349	2.22237	0.00216697
HSAP0406S00032396	2.10075	0.00216697
HSAP0406S00033265	2.32963	0.00216697
HSAP0406S00033383	2.10793	0.00216697
HSAP0406S00033486	2.23823	0.00216697
HSAP0406S00033510	2.3288	0.00216697
HSAP0406S00033573	2.24386	0.00216697
HSAP0406S00033580	2.28128	0.00216697
HSAP0406S00033633	2.24287	0.00216697
HSAP0406S00033773	2.21919	0.00216697
HSAP0406S00033875	2.1127	0.00216697
HSAP0406S00033905	2.41747	0.00216697
HSAP0406S00034022	2.18633	0.00216697
HSAP0406S00034030	2.32489	0.00216697
HSAP0406S00034071	2.16394	0.00216697
HSAP0406S00034110	2.09968	0.00216697
HSAP0406S00034131	2.25492	0.00216697
HSAP0406S00034617	2.37183	0.00216697
HSAP0406S00034618	2.3018	0.00216697
HSAP0406S00034673	2.34361	0.00216697
HSAP0406S00034677	2.23196	0.00216697
HSAP0406S00035010	2.22838	0.00216697
HSAP0406S00035474	2.28527	0.00216697
HSAP0406S00035662	2.10843	0.00216697
HSAP0406S00035690	2.37669	0.00216697
HSAP0406S00036553	2.35926	0.00216697
HSAP0406S00036685	2.0991	0.00216697
HSAP0406S00037203	2.19017	0.00216697
HSAP0406S00037238	2.42747	0.00216697
HSAP0406S00037358	2.41928	0.00216697
HSAP0406S00001887	2.05149	0.00354232
HSAP0406S00002132	2.07232	0.00354232
HSAP0406S00002236	2.04963	0.00354232
HSAP0406S00003074	2.08299	0.00354232
HSAP0406S00003769	2.07863	0.00354232
HSAP0406S00004390	2.04632	0.00354232
HSAP0406S00004869	2.06551	0.00354232
HSAP0406S00005230	2.0647	0.00354232
HSAP0406S00006652	2.08211	0.00354232
HSAP0406S00010650	2.05166	0.00354232
HSAP0406S00011055	2.07219	0.00354232
HSAP0406S00012086	2.05079	0.00354232
HSAP0406S00013475	2.05054	0.00354232
HSAP0406S00014613	2.07304	0.00354232
HSAP0406S00015067	2.06925	0.00354232
HSAP0406S00015386	2.06063	0.00354232
HSAP0406S00015650	2.06746	0.00354232
HSAP0406S00016631	2.05349	0.00354232
HSAP0406S00023850	2.05084	0.00354232
HSAP0406S00028057	2.04479	0.00354232
HSAP0406S00028778	2.07823	0.00354232
HSAP0406S00029675	2.05749	0.00354232
HSAP0406S00029758	2.06944	0.00354232
HSAP0406S00030846	2.0456	0.00354232
HSAP0406S00032341	2.07117	0.00354232
HSAP0406S00032638	2.06696	0.00354232
HSAP0406S00033264	2.04712	0.00354232
HSAP0406S00033830	2.0649	0.00354232
HSAP0406S00034038	2.05895	0.00354232
HSAP0406S00034052	2.06659	0.00354232
HSAP0406S00034055	2.04872	0.00354232
HSAP0406S00034437	2.07065	0.00354232
HSAP0406S00036625	2.07076	0.00354232
HSAP0406S00037078	2.05614	0.00354232
HSAP0406S00000009	1.9956	0.00372363
HSAP0406S00001185	1.9941	0.00372363
HSAP0406S00001452	2.01791	0.00372363
HSAP0406S00001738	2.00395	0.00372363
HSAP0406S00002192	1.997	0.00372363
HSAP0406S00002373	1.98908	0.00372363
HSAP0406S00002917	2.00038	0.00372363
HSAP0406S00003601	2.01264	0.00372363
HSAP0406S00005200	2.02157	0.00372363
HSAP0406S00007262	2.02998	0.00372363
HSAP0406S00007462	2.00896	0.00372363
HSAP0406S00008479	2.00321	0.00372363
HSAP0406S00010118	2.03053	0.00372363
HSAP0406S00010367	1.99535	0.00372363
HSAP0406S00010967	2.00227	0.00372363
HSAP0406S00013763	2.03329	0.00372363
HSAP0406S00013915	2.02347	0.00372363
HSAP0406S00013944	2.03397	0.00372363
HSAP0406S00014631	1.98906	0.00372363
HSAP0406S00014998	1.99551	0.00372363
HSAP0406S00015988	1.99256	0.00372363
HSAP0406S00016313	1.9953	0.00372363
HSAP0406S00016518	1.98764	0.00372363
HSAP0406S00016655	2.03334	0.00372363
HSAP0406S00017273	2.00153	0.00372363
HSAP0406S00019403	2.04182	0.00372363
HSAP0406S00019847	2.03955	0.00372363
HSAP0406S00020810	2.01885	0.00372363
HSAP0406S00021714	2.03571	0.00372363
HSAP0406S00021832	2.0438	0.00372363
HSAP0406S00023203	2.00039	0.00372363
HSAP0406S00023302	2.03807	0.00372363
HSAP0406S00024010	2.00482	0.00372363
HSAP0406S00024141	2.00395	0.00372363
HSAP0406S00025324	2.02838	0.00372363
HSAP0406S00025931	1.99984	0.00372363
HSAP0406S00026914	2.03309	0.00372363
HSAP0406S00027592	2.04418	0.00372363
HSAP0406S00028264	2.03238	0.00372363
HSAP0406S00029490	1.99079	0.00372363
HSAP0406S00029627	1.99189	0.00372363
HSAP0406S00029701	2.02327	0.00372363
HSAP0406S00029812	1.98854	0.00372363
HSAP0406S00031667	2.03228	0.00372363
HSAP0406S00034676	2.03588	0.00372363
HSAP0406S00000761	1.88338	0.00394441
HSAP0406S00001038	1.96693	0.00394441
HSAP0406S00001093	1.92097	0.00394441
HSAP0406S00001709	1.88287	0.00394441
HSAP0406S00001878	1.94698	0.00394441
HSAP0406S00001909	1.91259	0.00394441
HSAP0406S00002139	1.9853	0.00394441
HSAP0406S00002266	1.88914	0.00394441
HSAP0406S00002269	1.9052	0.00394441
HSAP0406S00002325	1.96269	0.00394441
HSAP0406S00003032	1.93133	0.00394441
HSAP0406S00003091	1.93663	0.00394441
HSAP0406S00003270	1.88599	0.00394441
HSAP0406S00003449	1.94158	0.00394441
HSAP0406S00003729	1.97673	0.00394441
HSAP0406S00003742	1.95552	0.00394441
HSAP0406S00003833	1.97324	0.00394441
HSAP0406S00004683	1.96071	0.00394441
HSAP0406S00004870	1.92933	0.00394441
HSAP0406S00004955	1.89185	0.00394441
HSAP0406S00005345	1.90418	0.00394441
HSAP0406S00005409	1.92145	0.00394441
HSAP0406S00006071	1.89607	0.00394441
HSAP0406S00006604	1.897	0.00394441
HSAP0406S00007075	1.97265	0.00394441
HSAP0406S00007215	1.95974	0.00394441
HSAP0406S00010095	1.8802	0.00394441
HSAP0406S00010320	1.89326	0.00394441
HSAP0406S00010419	1.89845	0.00394441
HSAP0406S00010539	1.98112	0.00394441
HSAP0406S00010995	1.92531	0.00394441
HSAP0406S00011222	1.94109	0.00394441
HSAP0406S00011244	1.89808	0.00394441
HSAP0406S00011311	1.90529	0.00394441
HSAP0406S00011473	1.91821	0.00394441
HSAP0406S00011540	1.95294	0.00394441
HSAP0406S00012143	1.88265	0.00394441
HSAP0406S00012247	1.96689	0.00394441
HSAP0406S00012578	1.90139	0.00394441
HSAP0406S00012852	1.93173	0.00394441
HSAP0406S00013386	1.8841	0.00394441
HSAP0406S00013477	1.89733	0.00394441
HSAP0406S00013903	1.92695	0.00394441
HSAP0406S00014235	1.91174	0.00394441
HSAP0406S00014494	1.94934	0.00394441
HSAP0406S00014849	1.95801	0.00394441
HSAP0406S00015616	1.90447	0.00394441
HSAP0406S00015969	1.89315	0.00394441
HSAP0406S00017045	1.93996	0.00394441
HSAP0406S00017182	1.91567	0.00394441
HSAP0406S00017428	1.93937	0.00394441
HSAP0406S00017956	1.88564	0.00394441
HSAP0406S00018983	1.93497	0.00394441
HSAP0406S00019405	1.88198	0.00394441
HSAP0406S00019407	1.98191	0.00394441
HSAP0406S00019747	1.89998	0.00394441
HSAP0406S00020225	1.93074	0.00394441
HSAP0406S00021192	1.89259	0.00394441
HSAP0406S00021648	1.97152	0.00394441
HSAP0406S00021766	1.88017	0.00394441
HSAP0406S00021994	1.91016	0.00394441
HSAP0406S00022210	1.92696	0.00394441
HSAP0406S00022326	1.90166	0.00394441
HSAP0406S00022909	1.95983	0.00394441
HSAP0406S00023370	1.91423	0.00394441
HSAP0406S00023884	1.97106	0.00394441
HSAP0406S00024045	1.92813	0.00394441
HSAP0406S00024175	1.91295	0.00394441
HSAP0406S00025054	1.91255	0.00394441
HSAP0406S00025870	1.97515	0.00394441
HSAP0406S00026108	1.89502	0.00394441
HSAP0406S00026174	1.9248	0.00394441
HSAP0406S00026885	1.9721	0.00394441
HSAP0406S00026928	1.93887	0.00394441
HSAP0406S00026988	1.89703	0.00394441
HSAP0406S00027024	1.90825	0.00394441
HSAP0406S00027093	1.92438	0.00394441
HSAP0406S00027396	1.9233	0.00394441
HSAP0406S00027403	1.93277	0.00394441
HSAP0406S00027674	1.96682	0.00394441
HSAP0406S00028514	1.91723	0.00394441
HSAP0406S00029054	1.89831	0.00394441
HSAP0406S00029720	1.91583	0.00394441
HSAP0406S00029806	1.92641	0.00394441
HSAP0406S00031629	1.9067	0.00394441
HSAP0406S00032143	1.97449	0.00394441
HSAP0406S00032372	1.89852	0.00394441
HSAP0406S00032429	1.91015	0.00394441
HSAP0406S00032633	1.94912	0.00394441
HSAP0406S00033707	1.93899	0.00394441
HSAP0406S00034325	1.93137	0.00394441
HSAP0406S00034326	1.95586	0.00394441
HSAP0406S00034583	1.91788	0.00394441
HSAP0406S00034591	1.92246	0.00394441
HSAP0406S00035669	1.96906	0.00394441
HSAP0406S00035716	1.95537	0.00394441
HSAP0406S00035717	1.9603	0.00394441
HSAP0406S00035736	1.97394	0.00394441
HSAP0406S00035844	1.97969	0.00394441
HSAP0406S00036589	1.89345	0.00394441
HSAP0406S00036624	1.97588	0.00394441
HSAP0406S00010099	1.87822	0.0043323
HSAP0406S00000771	1.8721	0.00457436
HSAP0406S00000866	1.86698	0.00457436
HSAP0406S00001737	1.87134	0.00457436
HSAP0406S00001750	1.87767	0.00457436
HSAP0406S00007817	1.87254	0.00457436
HSAP0406S00008478	1.87345	0.00457436
HSAP0406S00008488	1.87063	0.00457436
HSAP0406S00013848	1.86396	0.00457436
HSAP0406S00014018	1.86901	0.00457436
HSAP0406S00015006	1.87205	0.00457436
HSAP0406S00015690	1.86422	0.00457436
HSAP0406S00015815	1.87221	0.00457436
HSAP0406S00017264	1.86461	0.00457436
HSAP0406S00020166	1.86623	0.00457436
HSAP0406S00023386	1.86473	0.00457436
HSAP0406S00024608	1.87324	0.00457436
HSAP0406S00025657	1.87635	0.00457436
HSAP0406S00029055	1.86789	0.00457436
HSAP0406S00029601	1.87118	0.00457436
HSAP0406S00032620	1.86493	0.00457436
HSAP0406S00032856	1.87466	0.00457436
HSAP0406S00034519	1.87538	0.00457436
HSAP0406S00000650	1.8339	0.00477866
HSAP0406S00000678	1.85632	0.00477866
HSAP0406S00000690	1.8626	0.00477866
HSAP0406S00000708	1.84139	0.00477866
HSAP0406S00001983	1.85197	0.00477866
HSAP0406S00002134	1.8332	0.00477866
HSAP0406S00002442	1.85348	0.00477866
HSAP0406S00002582	1.82336	0.00477866
HSAP0406S00002820	1.83476	0.00477866
HSAP0406S00003118	1.86191	0.00477866
HSAP0406S00003430	1.85701	0.00477866
HSAP0406S00003530	1.8277	0.00477866
HSAP0406S00003548	1.81195	0.00477866
HSAP0406S00004332	1.84558	0.00477866
HSAP0406S00004560	1.81705	0.00477866
HSAP0406S00005584	1.83996	0.00477866
HSAP0406S00005718	1.83572	0.00477866
HSAP0406S00006125	1.82907	0.00477866
HSAP0406S00007403	1.81551	0.00477866
HSAP0406S00007418	1.85594	0.00477866
HSAP0406S00007780	1.83061	0.00477866
HSAP0406S00007811	1.83394	0.00477866
HSAP0406S00008263	1.83067	0.00477866
HSAP0406S00009763	1.81977	0.00477866
HSAP0406S00009907	1.81722	0.00477866
HSAP0406S00010094	1.85827	0.00477866
HSAP0406S00010114	1.83628	0.00477866
HSAP0406S00010642	1.85804	0.00477866
HSAP0406S00011359	1.85365	0.00477866
HSAP0406S00011483	1.82425	0.00477866
HSAP0406S00011666	1.83407	0.00477866
HSAP0406S00011848	1.84438	0.00477866
HSAP0406S00013615	1.84916	0.00477866
HSAP0406S00014653	1.84985	0.00477866
HSAP0406S00014990	1.84396	0.00477866
HSAP0406S00014991	1.82684	0.00477866
HSAP0406S00015024	1.84755	0.00477866
HSAP0406S00015562	1.81125	0.00477866
HSAP0406S00015563	1.8359	0.00477866
HSAP0406S00015822	1.82217	0.00477866
HSAP0406S00015938	1.83179	0.00477866
HSAP0406S00016123	1.82229	0.00477866
HSAP0406S00016579	1.85142	0.00477866
HSAP0406S00016681	1.83666	0.00477866
HSAP0406S00016796	1.81149	0.00477866
HSAP0406S00017818	1.81954	0.00477866
HSAP0406S00018512	1.83391	0.00477866
HSAP0406S00020302	1.85288	0.00477866
HSAP0406S00020890	1.84026	0.00477866
HSAP0406S00021562	1.83527	0.00477866
HSAP0406S00021617	1.83987	0.00477866
HSAP0406S00021762	1.85954	0.00477866
HSAP0406S00021794	1.85229	0.00477866
HSAP0406S00021957	1.82996	0.00477866
HSAP0406S00021991	1.83223	0.00477866
HSAP0406S00022403	1.85746	0.00477866
HSAP0406S00022509	1.85385	0.00477866
HSAP0406S00022772	1.82896	0.00477866
HSAP0406S00022806	1.8144	0.00477866
HSAP0406S00023328	1.84165	0.00477866
HSAP0406S00023371	1.83737	0.00477866
HSAP0406S00024149	1.83927	0.00477866
HSAP0406S00024708	1.81133	0.00477866
HSAP0406S00025804	1.83866	0.00477866
HSAP0406S00026113	1.86025	0.00477866
HSAP0406S00026304	1.85893	0.00477866
HSAP0406S00026504	1.82932	0.00477866
HSAP0406S00026856	1.86189	0.00477866
HSAP0406S00028498	1.84285	0.00477866
HSAP0406S00030131	1.84058	0.00477866
HSAP0406S00030520	1.84395	0.00477866
HSAP0406S00031618	1.81331	0.00477866
HSAP0406S00032015	1.81888	0.00477866
HSAP0406S00032344	1.86304	0.00477866
HSAP0406S00032594	1.82496	0.00477866
HSAP0406S00033561	1.8138	0.00477866
HSAP0406S00034163	1.85099	0.00477866
HSAP0406S00034589	1.82997	0.00477866
HSAP0406S00037265	1.84074	0.00477866
HSAP0406S00037278	1.8487	0.00477866
HSAP0406S00000444	1.76637	0.00494428
HSAP0406S00000882	1.80847	0.00494428
HSAP0406S00000983	1.79655	0.00494428
HSAP0406S00001401	1.80386	0.00494428
HSAP0406S00001599	1.76984	0.00494428
HSAP0406S00001916	1.79045	0.00494428
HSAP0406S00002127	1.78864	0.00494428
HSAP0406S00002348	1.76479	0.00494428
HSAP0406S00002598	1.76631	0.00494428
HSAP0406S00002804	1.79594	0.00494428
HSAP0406S00002998	1.7602	0.00494428
HSAP0406S00003143	1.79595	0.00494428
HSAP0406S00003180	1.7651	0.00494428
HSAP0406S00003733	1.77521	0.00494428
HSAP0406S00003758	1.75746	0.00494428
HSAP0406S00004787	1.75928	0.00494428
HSAP0406S00006435	1.78273	0.00494428
HSAP0406S00006514	1.79344	0.00494428
HSAP0406S00006686	1.77783	0.00494428
HSAP0406S00007079	1.78134	0.00494428
HSAP0406S00007587	1.80873	0.00494428
HSAP0406S00007707	1.75798	0.00494428
HSAP0406S00007867	1.7975	0.00494428
HSAP0406S00008128	1.77884	0.00494428
HSAP0406S00008915	1.80332	0.00494428
HSAP0406S00010800	1.7915	0.00494428
HSAP0406S00010964	1.80364	0.00494428
HSAP0406S00011011	1.77282	0.00494428
HSAP0406S00011243	1.80738	0.00494428
HSAP0406S00011519	1.76831	0.00494428
HSAP0406S00013466	1.77559	0.00494428
HSAP0406S00013486	1.77752	0.00494428
HSAP0406S00014016	1.76884	0.00494428
HSAP0406S00014097	1.77732	0.00494428
HSAP0406S00014181	1.7645	0.00494428
HSAP0406S00014316	1.80792	0.00494428
HSAP0406S00014907	1.76241	0.00494428
HSAP0406S00014969	1.78719	0.00494428
HSAP0406S00015014	1.79421	0.00494428
HSAP0406S00015147	1.77591	0.00494428
HSAP0406S00015828	1.78884	0.00494428
HSAP0406S00016656	1.79382	0.00494428
HSAP0406S00016687	1.77054	0.00494428
HSAP0406S00016805	1.76035	0.00494428
HSAP0406S00017055	1.77343	0.00494428
HSAP0406S00017077	1.76782	0.00494428
HSAP0406S00017265	1.80339	0.00494428
HSAP0406S00017274	1.79644	0.00494428
HSAP0406S00017312	1.75995	0.00494428
HSAP0406S00020591	1.79711	0.00494428
HSAP0406S00020713	1.79361	0.00494428
HSAP0406S00021409	1.80678	0.00494428
HSAP0406S00021619	1.78602	0.00494428
HSAP0406S00021625	1.76439	0.00494428
HSAP0406S00021649	1.78553	0.00494428
HSAP0406S00021864	1.8027	0.00494428
HSAP0406S00021888	1.8078	0.00494428
HSAP0406S00021928	1.76723	0.00494428
HSAP0406S00022397	1.80287	0.00494428
HSAP0406S00022708	1.79457	0.00494428
HSAP0406S00022798	1.76683	0.00494428
HSAP0406S00024136	1.78857	0.00494428
HSAP0406S00024241	1.80373	0.00494428
HSAP0406S00025046	1.75715	0.00494428
HSAP0406S00025330	1.76384	0.00494428
HSAP0406S00025783	1.78821	0.00494428
HSAP0406S00026248	1.78518	0.00494428
HSAP0406S00027890	1.7825	0.00494428
HSAP0406S00028901	1.77722	0.00494428
HSAP0406S00029021	1.78993	0.00494428
HSAP0406S00029813	1.78237	0.00494428
HSAP0406S00029843	1.76008	0.00494428
HSAP0406S00030377	1.80265	0.00494428
HSAP0406S00031522	1.77292	0.00494428
HSAP0406S00034316	1.76529	0.00494428
HSAP0406S00034650	1.75655	0.00494428
HSAP0406S00035589	1.80226	0.00494428
HSAP0406S00035739	1.79059	0.00494428
HSAP0406S00036761	1.77165	0.00494428
HSAP0406S00037237	1.75984	0.00494428
HSAP0406S00001736	1.75404	0.00581627
HSAP0406S00004684	1.75119	0.00581627
HSAP0406S00006488	1.75433	0.00581627
HSAP0406S00011277	1.75129	0.00581627
HSAP0406S00018158	1.75003	0.00581627
HSAP0406S00023731	1.75485	0.00581627
HSAP0406S00027830	1.75128	0.00581627
HSAP0406S00035076	1.75589	0.00581627
HSAP0406S00027729	1.74752	0.00611522
HSAP0406S00013013	1.74564	0.00634666
HSAP0406S00014211	1.74268	0.00634666
HSAP0406S00016673	1.74065	0.00634666
HSAP0406S00022240	1.74213	0.00634666
HSAP0406S00022764	1.73897	0.00634666
HSAP0406S00024613	1.74079	0.00634666
HSAP0406S00025493	1.74315	0.00634666
HSAP0406S00027889	1.74003	0.00634666
HSAP0406S00029661	1.74512	0.00634666
HSAP0406S00034062	1.74217	0.00634666
HSAP0406S00001558	1.7307	0.00656366
HSAP0406S00001634	1.72508	0.00656366
HSAP0406S00001876	1.73258	0.00656366
HSAP0406S00002987	1.70744	0.00656366
HSAP0406S00003799	1.72364	0.00656366
HSAP0406S00005411	1.72249	0.00656366
HSAP0406S00005728	1.71361	0.00656366
HSAP0406S00007902	1.72692	0.00656366
HSAP0406S00008336	1.73427	0.00656366
HSAP0406S00008655	1.7306	0.00656366
HSAP0406S00008734	1.71418	0.00656366
HSAP0406S00008901	1.72869	0.00656366
HSAP0406S00010224	1.71277	0.00656366
HSAP0406S00010275	1.72323	0.00656366
HSAP0406S00010801	1.70846	0.00656366
HSAP0406S00010921	1.72078	0.00656366
HSAP0406S00011479	1.72158	0.00656366
HSAP0406S00011644	1.71067	0.00656366
HSAP0406S00013422	1.70717	0.00656366
HSAP0406S00014090	1.72885	0.00656366
HSAP0406S00014221	1.71422	0.00656366
HSAP0406S00014626	1.71278	0.00656366
HSAP0406S00014721	1.7099	0.00656366
HSAP0406S00014989	1.73022	0.00656366
HSAP0406S00016462	1.73643	0.00656366
HSAP0406S00016709	1.73248	0.00656366
HSAP0406S00017232	1.72362	0.00656366
HSAP0406S00017652	1.71409	0.00656366
HSAP0406S00018343	1.72807	0.00656366
HSAP0406S00019332	1.73745	0.00656366
HSAP0406S00020067	1.73797	0.00656366
HSAP0406S00020289	1.73398	0.00656366
HSAP0406S00021170	1.71238	0.00656366
HSAP0406S00021645	1.72325	0.00656366
HSAP0406S00022229	1.73483	0.00656366
HSAP0406S00022413	1.71884	0.00656366
HSAP0406S00022465	1.72731	0.00656366
HSAP0406S00024322	1.70916	0.00656366
HSAP0406S00024563	1.72689	0.00656366
HSAP0406S00027025	1.72095	0.00656366
HSAP0406S00027759	1.71893	0.00656366
HSAP0406S00029886	1.73221	0.00656366
HSAP0406S00030673	1.71575	0.00656366
HSAP0406S00031511	1.72163	0.00656366
HSAP0406S00032298	1.71529	0.00656366
HSAP0406S00032559	1.72346	0.00656366
HSAP0406S00033238	1.71051	0.00656366
HSAP0406S00033314	1.72497	0.00656366
HSAP0406S00033998	1.73135	0.00656366
HSAP0406S00034594	1.71457	0.00656366
HSAP0406S00036051	1.72209	0.00656366
HSAP0406S00001245	1.70575	0.00680442
HSAP0406S00006297	1.70691	0.00680442
HSAP0406S00027033	1.70641	0.00680442
HSAP0406S00033630	1.70685	0.00680442
HSAP0406S00035605	1.70658	0.00680442
HSAP0406S00036087	1.7055	0.00680442
HSAP0406S00001219	1.7052	0.00698181
HSAP0406S00001975	1.69845	0.00698181
HSAP0406S00002622	1.70354	0.00698181
HSAP0406S00004424	1.70446	0.00698181
HSAP0406S00008201	1.70394	0.00698181
HSAP0406S00014519	1.70028	0.00698181
HSAP0406S00015817	1.70438	0.00698181
HSAP0406S00020481	1.70377	0.00698181
HSAP0406S00021674	1.70057	0.00698181
HSAP0406S00024124	1.70234	0.00698181
HSAP0406S00024720	1.70389	0.00698181
HSAP0406S00031371	1.70456	0.00698181
HSAP0406S00034035	1.70367	0.00698181
HSAP0406S00034606	1.69774	0.00698181
HSAP0406S00000014	1.69191	0.00736701
HSAP0406S00000525	1.69146	0.00736701
HSAP0406S00002156	1.69012	0.00736701
HSAP0406S00002268	1.69577	0.00736701
HSAP0406S00003472	1.68761	0.00736701
HSAP0406S00004454	1.69249	0.00736701
HSAP0406S00006605	1.6857	0.00736701
HSAP0406S00013348	1.68417	0.00736701
HSAP0406S00013983	1.68916	0.00736701
HSAP0406S00014813	1.68291	0.00736701
HSAP0406S00018029	1.68364	0.00736701
HSAP0406S00020070	1.69399	0.00736701
HSAP0406S00020900	1.6876	0.00736701
HSAP0406S00021642	1.68346	0.00736701
HSAP0406S00026308	1.68845	0.00736701
HSAP0406S00026329	1.68187	0.00736701
HSAP0406S00029774	1.69397	0.00736701
HSAP0406S00031507	1.68792	0.00736701
HSAP0406S00032385	1.68917	0.00736701
HSAP0406S00032918	1.68891	0.00736701
HSAP0406S00034844	1.69005	0.00736701
HSAP0406S00037208	1.68277	0.00736701
HSAP0406S00000496	1.68097	0.007839
HSAP0406S00002500	1.67764	0.007839
HSAP0406S00003106	1.68093	0.007839
HSAP0406S00007217	1.67862	0.007839
HSAP0406S00017209	1.6776	0.007839
HSAP0406S00022528	1.67786	0.007839
HSAP0406S00026272	1.68114	0.007839
HSAP0406S00031496	1.67738	0.007839
HSAP0406S00034111	1.67789	0.007839
HSAP0406S00000251	1.67648	0.00799346
HSAP0406S00002865	1.6755	0.00799346
HSAP0406S00006370	1.67589	0.00799346
HSAP0406S00008141	1.67168	0.00799346
HSAP0406S00010278	1.67322	0.00799346
HSAP0406S00016213	1.67508	0.00799346
HSAP0406S00023594	1.67682	0.00799346
HSAP0406S00028720	1.67488	0.00799346
HSAP0406S00029182	1.67084	0.00799346
HSAP0406S00032423	1.67192	0.00799346
HSAP0406S00032488	1.67206	0.00799346
HSAP0406S00033512	1.67223	0.00799346
HSAP0406S00033628	1.6717	0.00799346
HSAP0406S00034394	1.67041	0.00799346
HSAP0406S00005629	1.66959	0.00825149
HSAP0406S00003737	1.66886	0.00840627
HSAP0406S00007923	1.66417	0.00840627
HSAP0406S00008704	1.66342	0.00840627
HSAP0406S00011116	1.66305	0.00840627
HSAP0406S00012816	1.66854	0.00840627
HSAP0406S00013946	1.66772	0.00840627
HSAP0406S00015190	1.66862	0.00840627
HSAP0406S00021718	1.6657	0.00840627
HSAP0406S00021742	1.66247	0.00840627
HSAP0406S00022224	1.6634	0.00840627
HSAP0406S00029486	1.66605	0.00840627
HSAP0406S00029769	1.66729	0.00840627
HSAP0406S00034338	1.6639	0.00840627
HSAP0406S00001079	1.65941	0.00856556
HSAP0406S00001978	1.65888	0.00856556
HSAP0406S00006637	1.65911	0.00856556
HSAP0406S00008487	1.65786	0.00856556
HSAP0406S00013411	1.65792	0.00856556
HSAP0406S00020786	1.65679	0.00856556
HSAP0406S00024088	1.65877	0.00856556
HSAP0406S00025292	1.6586	0.00856556
HSAP0406S00026273	1.66206	0.00856556
HSAP0406S00029670	1.65586	0.00856556
HSAP0406S00034507	1.66179	0.00856556
HSAP0406S00035870	1.65733	0.00856556
HSAP0406S00003209	1.65191	0.00873826
HSAP0406S00010802	1.65158	0.00873826
HSAP0406S00016652	1.651	0.00873826
HSAP0406S00017294	1.65453	0.00873826
HSAP0406S00023909	1.65194	0.00873826
HSAP0406S00026311	1.65259	0.00873826
HSAP0406S00028689	1.65219	0.00873826
HSAP0406S00032345	1.65319	0.00873826
HSAP0406S00033211	1.65303	0.00873826
HSAP0406S00036832	1.65137	0.00873826
HSAP0406S00000873	1.64162	0.00882161
HSAP0406S00002107	1.64945	0.00882161
HSAP0406S00003167	1.63811	0.00882161
HSAP0406S00005594	1.64686	0.00882161
HSAP0406S00007074	1.63818	0.00882161
HSAP0406S00007805	1.6447	0.00882161
HSAP0406S00011048	1.64115	0.00882161
HSAP0406S00011530	1.64334	0.00882161
HSAP0406S00012538	1.63986	0.00882161
HSAP0406S00014209	1.6479	0.00882161
HSAP0406S00014761	1.63684	0.00882161
HSAP0406S00016866	1.63647	0.00882161
HSAP0406S00026067	1.64603	0.00882161
HSAP0406S00026983	1.64338	0.00882161
HSAP0406S00028520	1.64309	0.00882161
HSAP0406S00029779	1.63995	0.00882161
HSAP0406S00030978	1.6387	0.00882161
HSAP0406S00033226	1.63975	0.00882161
HSAP0406S00035888	1.63705	0.00882161
HSAP0406S00037191	1.64718	0.00882161
HSAP0406S00007077	1.63404	0.00900413
HSAP0406S00014193	1.6315	0.00900413
HSAP0406S00019855	1.63335	0.00900413
HSAP0406S00022383	1.63227	0.00900413
HSAP0406S00023424	1.63337	0.00900413
HSAP0406S00026319	1.63397	0.00900413
HSAP0406S00027073	1.63104	0.00900413
HSAP0406S00035613	1.63123	0.00900413
HSAP0406S00004948	1.62775	0.00921013
HSAP0406S00012719	1.62629	0.00921013
HSAP0406S00015013	1.62749	0.00921013
HSAP0406S00024235	1.63004	0.00921013
HSAP0406S00036275	1.62805	0.00921013
HSAP0406S00002189	1.62104	0.00935207
HSAP0406S00004640	1.62509	0.00935207
HSAP0406S00010975	1.6237	0.00935207
HSAP0406S00013303	1.62305	0.00935207
HSAP0406S00014190	1.62362	0.00935207
HSAP0406S00018895	1.6233	0.00935207
HSAP0406S00020128	1.62276	0.00935207
HSAP0406S00027951	1.62348	0.00935207
HSAP0406S00030695	1.62434	0.00935207
HSAP0406S00032160	1.62482	0.00935207
HSAP0406S00035877	1.62477	0.00935207
HSAP0406S00035907	1.62253	0.00935207
HSAP0406S00001228	1.61571	0.00954421
HSAP0406S00004735	1.62052	0.00954421
HSAP0406S00005625	1.62046	0.00954421
HSAP0406S00007409	1.6168	0.00954421
HSAP0406S00024227	1.61731	0.00954421
HSAP0406S00028257	1.61742	0.00954421
HSAP0406S00024328	1.6154	0.0102688
HSAP0406S00002410	1.61163	0.0102916
HSAP0406S00002886	1.61254	0.0102916
HSAP0406S00005651	1.60498	0.0102916
HSAP0406S00005722	1.61136	0.0102916
HSAP0406S00006433	1.61296	0.0102916
HSAP0406S00006641	1.61089	0.0102916
HSAP0406S00007771	1.60999	0.0102916
HSAP0406S00008168	1.61264	0.0102916
HSAP0406S00010905	1.61045	0.0102916
HSAP0406S00011219	1.6122	0.0102916
HSAP0406S00012001	1.60574	0.0102916
HSAP0406S00014532	1.60937	0.0102916
HSAP0406S00015656	1.6082	0.0102916
HSAP0406S00015867	1.60621	0.0102916
HSAP0406S00017266	1.60652	0.0102916
HSAP0406S00017855	1.61305	0.0102916
HSAP0406S00020715	1.60765	0.0102916
HSAP0406S00021635	1.60846	0.0102916
HSAP0406S00022428	1.60965	0.0102916
HSAP0406S00023544	1.6143	0.0102916
HSAP0406S00033003	1.61025	0.0102916
HSAP0406S00033858	1.61269	0.0102916
HSAP0406S00035558	1.61308	0.0102916
HSAP0406S00011528	1.6022	0.0107309
HSAP0406S00015020	1.60292	0.0107309
HSAP0406S00026930	1.60238	0.0107309
HSAP0406S00034317	1.60231	0.0107309
HSAP0406S00003223	1.60018	0.0109096
HSAP0406S00003958	1.60166	0.0109096
HSAP0406S00013581	1.60039	0.0109096
HSAP0406S00019712	1.60044	0.0109096
HSAP0406S00023545	1.60099	0.0109096
HSAP0406S00026010	1.60155	0.0109096
HSAP0406S00001902	1.59868	0.0114649
HSAP0406S00002151	1.59447	0.0114649
HSAP0406S00002314	1.5908	0.0114649
HSAP0406S00003012	1.59465	0.0114649
HSAP0406S00003976	1.59083	0.0114649
HSAP0406S00011524	1.59789	0.0114649
HSAP0406S00012973	1.59971	0.0114649
HSAP0406S00013605	1.59114	0.0114649
HSAP0406S00019195	1.59308	0.0114649
HSAP0406S00019509	1.59964	0.0114649
HSAP0406S00023562	1.59464	0.0114649
HSAP0406S00028700	1.59331	0.0114649
HSAP0406S00031902	1.59501	0.0114649
HSAP0406S00036301	1.59046	0.0114649
HSAP0406S00036631	1.59083	0.0114649
HSAP0406S00002292	1.58015	0.011651
HSAP0406S00003565	1.58296	0.011651
HSAP0406S00008129	1.57683	0.011651
HSAP0406S00009476	1.58299	0.011651
HSAP0406S00010333	1.58309	0.011651
HSAP0406S00011224	1.58493	0.011651
HSAP0406S00011645	1.58607	0.011651
HSAP0406S00013705	1.58698	0.011651
HSAP0406S00015657	1.57773	0.011651
HSAP0406S00016657	1.57612	0.011651
HSAP0406S00018792	1.58746	0.011651
HSAP0406S00019632	1.58547	0.011651
HSAP0406S00022330	1.58219	0.011651
HSAP0406S00022607	1.57651	0.011651
HSAP0406S00022650	1.58288	0.011651
HSAP0406S00023303	1.58154	0.011651
HSAP0406S00024814	1.58488	0.011651
HSAP0406S00024908	1.58765	0.011651
HSAP0406S00025311	1.58003	0.011651
HSAP0406S00026147	1.57762	0.011651
HSAP0406S00026448	1.57783	0.011651
HSAP0406S00033636	1.57774	0.011651
HSAP0406S00033966	1.58403	0.011651
HSAP0406S00034029	1.58302	0.011651
HSAP0406S00034487	1.58185	0.011651
HSAP0406S00036300	1.58884	0.011651
HSAP0406S00036509	1.5827	0.011651
HSAP0406S00014748	1.57555	0.0118691
HSAP0406S00005296	1.57413	0.0127487
HSAP0406S00015044	1.57334	0.0127487
HSAP0406S00021970	1.5721	0.0127487
HSAP0406S00003775	1.57161	0.0129537
HSAP0406S00014719	1.57093	0.0129537
HSAP0406S00002535	1.56998	0.0133733
HSAP0406S00008040	1.56995	0.0133733
HSAP0406S00011505	1.57048	0.0133733
HSAP0406S00002880	1.56864	0.0135647
HSAP0406S00004934	1.56966	0.0135647
HSAP0406S00021967	1.56818	0.0135647
HSAP0406S00002224	1.56811	0.013755
HSAP0406S00012276	1.56783	0.013755
HSAP0406S00022645	1.56782	0.013755
HSAP0406S00002956	1.56718	0.0138135
HSAP0406S00003043	1.56553	0.0138135
HSAP0406S00011504	1.56209	0.0138135
HSAP0406S00013631	1.5668	0.0138135
HSAP0406S00014894	1.56195	0.0138135
HSAP0406S00018874	1.5638	0.0138135
HSAP0406S00020147	1.56634	0.0138135
HSAP0406S00020834	1.56281	0.0138135
HSAP0406S00021604	1.5666	0.0138135
HSAP0406S00021759	1.5648	0.0138135
HSAP0406S00029215	1.56234	0.0138135
HSAP0406S00034080	1.56285	0.0138135
HSAP0406S00034587	1.56685	0.0138135
HSAP0406S00034681	1.56478	0.0138135
HSAP0406S00002260	1.55943	0.013953
HSAP0406S00015203	1.55867	0.013953
HSAP0406S00022978	1.56013	0.013953
HSAP0406S00024688	1.55961	0.013953
HSAP0406S00028766	1.55871	0.013953
HSAP0406S00032513	1.55942	0.013953
HSAP0406S00034007	1.5595	0.013953
HSAP0406S00026408	1.55629	0.0141504
HSAP0406S00026882	1.55697	0.0141504
HSAP0406S00001194	1.55442	0.0142628
HSAP0406S00002612	1.55262	0.0142628
HSAP0406S00003177	1.55239	0.0142628
HSAP0406S00005017	1.55199	0.0142628
HSAP0406S00005717	1.5544	0.0142628
HSAP0406S00010068	1.55174	0.0142628
HSAP0406S00013535	1.555	0.0142628
HSAP0406S00016932	1.55302	0.0142628
HSAP0406S00027950	1.55153	0.0142628
HSAP0406S00021741	1.55023	0.0144701
HSAP0406S00001078	1.54922	0.0145913
HSAP0406S00002409	1.54498	0.0145913
HSAP0406S00002853	1.54864	0.0145913
HSAP0406S00014764	1.54617	0.0145913
HSAP0406S00018288	1.54615	0.0145913
HSAP0406S00022432	1.54613	0.0145913
HSAP0406S00024843	1.54813	0.0145913
HSAP0406S00026267	1.54813	0.0145913
HSAP0406S00002203	1.54319	0.0149273
HSAP0406S00003411	1.54328	0.0149273
HSAP0406S00007297	1.54206	0.0149273
HSAP0406S00013066	1.5405	0.0149273
HSAP0406S00015045	1.54387	0.0149273
HSAP0406S00018257	1.54183	0.0149273
HSAP0406S00029909	1.54163	0.0149273
HSAP0406S00033469	1.54245	0.0149273
HSAP0406S00001759	1.53978	0.0151186
HSAP0406S00019165	1.53974	0.0151186
HSAP0406S00017863	1.53956	0.0153219
HSAP0406S00022924	1.53929	0.0154993
HSAP0406S00025068	1.53925	0.0154993
HSAP0406S00025097	1.53906	0.0154993
HSAP0406S00000511	1.53693	0.0155226
HSAP0406S00002275	1.53391	0.0155226
HSAP0406S00004494	1.5371	0.0155226
HSAP0406S00008694	1.53387	0.0155226
HSAP0406S00015655	1.53224	0.0155226
HSAP0406S00016674	1.53401	0.0155226
HSAP0406S00017094	1.5312	0.0155226
HSAP0406S00017186	1.53376	0.0155226
HSAP0406S00019419	1.52969	0.0155226
HSAP0406S00020190	1.53478	0.0155226
HSAP0406S00025670	1.53386	0.0155226
HSAP0406S00031565	1.53781	0.0155226
HSAP0406S00032874	1.5301	0.0155226
HSAP0406S00034597	1.53256	0.0155226
HSAP0406S00034975	1.53459	0.0155226
HSAP0406S00001742	1.52235	0.0155453
HSAP0406S00004246	1.52675	0.0155453
HSAP0406S00005385	1.5246	0.0155453
HSAP0406S00006304	1.52733	0.0155453
HSAP0406S00006390	1.52459	0.0155453
HSAP0406S00007756	1.52394	0.0155453
HSAP0406S00011501	1.52828	0.0155453
HSAP0406S00011562	1.52777	0.0155453
HSAP0406S00011746	1.52588	0.0155453
HSAP0406S00020278	1.52248	0.0155453
HSAP0406S00028043	1.52228	0.0155453
HSAP0406S00029181	1.52298	0.0155453
HSAP0406S00034099	1.52578	0.0155453
HSAP0406S00034321	1.52216	0.0155453
HSAP0406S00035959	1.52392	0.0155453
HSAP0406S00010009	1.52118	0.0157301
HSAP0406S00035661	1.52105	0.0157301
HSAP0406S00007518	1.51908	0.0163462
HSAP0406S00007346	1.51696	0.0164764
HSAP0406S00013138	1.5152	0.0164764
HSAP0406S00015038	1.51568	0.0164764
HSAP0406S00029605	1.51615	0.0164764
HSAP0406S00030105	1.51772	0.0164764
HSAP0406S00032590	1.5172	0.0164764
HSAP0406S00014687	1.51394	0.0166716
HSAP0406S00016243	1.51314	0.0170748
HSAP0406S00001263	1.51263	0.0172845
HSAP0406S00003412	1.5127	0.0172845
HSAP0406S00003929	1.50764	0.0172845
HSAP0406S00005456	1.51006	0.0172845
HSAP0406S00008045	1.51261	0.0172845
HSAP0406S00011550	1.51085	0.0172845
HSAP0406S00013826	1.51101	0.0172845
HSAP0406S00021574	1.51182	0.0172845
HSAP0406S00021612	1.51281	0.0172845
HSAP0406S00023632	1.50699	0.0172845
HSAP0406S00024244	1.50826	0.0172845
HSAP0406S00025062	1.51112	0.0172845
HSAP0406S00029473	1.51145	0.0172845
HSAP0406S00029491	1.51264	0.0172845
HSAP0406S00029759	1.51228	0.0172845
HSAP0406S00002710	1.50395	0.0176128
HSAP0406S00005657	1.50544	0.0176128
HSAP0406S00012342	1.5021	0.0176128
HSAP0406S00019402	1.50487	0.0176128
HSAP0406S00021587	1.50485	0.0176128
HSAP0406S00024206	1.5021	0.0176128
HSAP0406S00015381	1.50139	0.0177897
HSAP0406S00025138	1.5006	0.0177897
HSAP0406S00022825	1.49936	0.017938
HSAP0406S00025930	1.4982	0.017938
HSAP0406S00034670	1.49937	0.017938
HSAP0406S00035590	1.49987	0.017938
HSAP0406S00005287	1.49666	0.0180152
HSAP0406S00013544	1.49742	0.0180152
HSAP0406S00014590	1.49543	0.0180152
HSAP0406S00017303	1.49441	0.0180152
HSAP0406S00021624	1.49502	0.0180152
HSAP0406S00022002	1.49532	0.0180152
HSAP0406S00032443	1.49623	0.0180152
HSAP0406S00033137	1.49499	0.0180152
HSAP0406S00034454	1.49541	0.0180152
HSAP0406S00009454	1.49313	0.0181754
HSAP0406S00015884	1.49271	0.0181754
HSAP0406S00024424	1.49222	0.0181754
HSAP0406S00014999	1.49132	0.0183348
HSAP0406S00019921	1.49052	0.0183348
HSAP0406S00027906	1.49095	0.0183348
HSAP0406S00002053	1.48943	0.0184935
HSAP0406S00010960	1.48887	0.0184935
HSAP0406S00025297	1.48991	0.0184935
HSAP0406S00002856	1.48559	0.0185943
HSAP0406S00003679	1.48785	0.0185943
HSAP0406S00003741	1.48821	0.0185943
HSAP0406S00008262	1.48669	0.0185943
HSAP0406S00013985	1.48698	0.0185943
HSAP0406S00029619	1.48586	0.0185943
HSAP0406S00032366	1.48749	0.0185943
HSAP0406S00001814	1.48325	0.0188785
HSAP0406S00008029	1.48279	0.0188785
HSAP0406S00014763	1.48254	0.0188785
HSAP0406S00014992	1.48208	0.0188785
HSAP0406S00015741	1.48291	0.0188785
HSAP0406S00021952	1.48354	0.0188785
HSAP0406S00023728	1.48294	0.0188785
HSAP0406S00029639	1.48312	0.0188785
HSAP0406S00013929	1.48142	0.0192613
HSAP0406S00006393	1.47928	0.0194156
HSAP0406S00013560	1.48016	0.0194156
HSAP0406S00026516	1.48043	0.0194156
HSAP0406S00002155	1.47803	0.0197369
HSAP0406S00002614	1.4771	0.0197369
HSAP0406S00009556	1.47696	0.0197369
HSAP0406S00026503	1.47758	0.0197369
HSAP0406S00034357	1.47849	0.0197369
HSAP0406S00004263	1.47408	0.0197848
HSAP0406S00007919	1.47598	0.0197848
HSAP0406S00011637	1.47386	0.0197848
HSAP0406S00013262	1.47467	0.0197848
HSAP0406S00017576	1.47398	0.0197848
HSAP0406S00024234	1.4765	0.0197848
HSAP0406S00026091	1.4754	0.0197848
HSAP0406S00028178	1.47525	0.0197848
HSAP0406S00032878	1.4744	0.0197848
HSAP0406S00036132	1.47648	0.0197848
HSAP0406S00000419	1.47231	0.0207176
HSAP0406S00014524	1.47231	0.0207176
HSAP0406S00018629	1.47137	0.0207176
HSAP0406S00000304	1.47073	0.0208195
HSAP0406S00005150	1.471	0.0208195
HSAP0406S00009876	1.47035	0.0208195
HSAP0406S00015075	1.47068	0.0208195
HSAP0406S00026431	1.47048	0.0208195
HSAP0406S00028267	1.47059	0.0208195
HSAP0406S00001791	1.46693	0.0208741
HSAP0406S00002891	1.46909	0.0208741
HSAP0406S00009434	1.46765	0.0208741
HSAP0406S00010113	1.46921	0.0208741
HSAP0406S00016650	1.46815	0.0208741
HSAP0406S00028308	1.46778	0.0208741
HSAP0406S00036510	1.46987	0.0208741
HSAP0406S00036987	1.46889	0.0208741
HSAP0406S00037076	1.46685	0.0208741
HSAP0406S00017054	1.466	0.0212136
HSAP0406S00023329	1.46224	0.0212136
HSAP0406S00025443	1.46141	0.0212136
HSAP0406S00011561	1.45937	0.0213748
HSAP0406S00033821	1.45959	0.0213748
HSAP0406S00014254	1.45704	0.0217119
HSAP0406S00014756	1.45772	0.0217119
HSAP0406S00023977	1.45668	0.0217119
HSAP0406S00031106	1.45662	0.02208
HSAP0406S00003776	1.45492	0.0226227
HSAP0406S00032762	1.45545	0.0226227
HSAP0406S00001763	1.44805	0.0226241
HSAP0406S00001867	1.45325	0.0226241
HSAP0406S00002439	1.44445	0.0226241
HSAP0406S00002624	1.44915	0.0226241
HSAP0406S00003135	1.45059	0.0226241
HSAP0406S00003771	1.45058	0.0226241
HSAP0406S00004340	1.44745	0.0226241
HSAP0406S00005956	1.44942	0.0226241
HSAP0406S00011851	1.44237	0.0226241
HSAP0406S00012671	1.44771	0.0226241
HSAP0406S00012954	1.44405	0.0226241
HSAP0406S00013507	1.45323	0.0226241
HSAP0406S00015746	1.44612	0.0226241
HSAP0406S00020842	1.45173	0.0226241
HSAP0406S00021595	1.44655	0.0226241
HSAP0406S00023182	1.44744	0.0226241
HSAP0406S00023204	1.44499	0.0226241
HSAP0406S00026146	1.45387	0.0226241
HSAP0406S00026238	1.44422	0.0226241
HSAP0406S00028318	1.44228	0.0226241
HSAP0406S00029833	1.44736	0.0226241
HSAP0406S00032887	1.44662	0.0226241
HSAP0406S00034955	1.44923	0.0226241
HSAP0406S00003073	1.44032	0.0227469
HSAP0406S00005109	1.44077	0.0227469
HSAP0406S00006211	1.44038	0.0227469
HSAP0406S00027429	1.44153	0.0227469
HSAP0406S00008155	1.43982	0.0228527
HSAP0406S00008992	1.43847	0.0228527
HSAP0406S00011502	1.43939	0.0228527
HSAP0406S00018114	1.43816	0.0228527
HSAP0406S00026875	1.43956	0.0228527
HSAP0406S00001559	1.43364	0.0231818
HSAP0406S00003068	1.43469	0.0231818
HSAP0406S00006021	1.43728	0.0231818
HSAP0406S00009817	1.43698	0.0231818
HSAP0406S00011500	1.43557	0.0231818
HSAP0406S00013488	1.43689	0.0231818
HSAP0406S00016783	1.43454	0.0231818
HSAP0406S00019079	1.43369	0.0231818
HSAP0406S00019563	1.43582	0.0231818
HSAP0406S00021121	1.43381	0.0231818
HSAP0406S00023297	1.43793	0.0231818
HSAP0406S00026239	1.43769	0.0231818
HSAP0406S00027391	1.43322	0.0231818
HSAP0406S00034556	1.4374	0.0231818
HSAP0406S00002767	1.43256	0.023301
HSAP0406S00020382	1.43244	0.023301
HSAP0406S00022456	1.4328	0.023301
HSAP0406S00035962	1.43195	0.023301
HSAP0406S00006003	1.43047	0.0233372
HSAP0406S00020026	1.43091	0.0233372
HSAP0406S00022811	1.43157	0.0233372
HSAP0406S00027191	1.42917	0.0233372
HSAP0406S00029009	1.431	0.0233372
HSAP0406S00029717	1.43075	0.0233372
HSAP0406S00030385	1.4313	0.0233372
HSAP0406S00034588	1.42899	0.0233372
HSAP0406S00036394	1.42955	0.0233372
HSAP0406S00010121	1.4283	0.0233566
HSAP0406S00010178	1.42722	0.0233566
HSAP0406S00011025	1.42849	0.0233566
HSAP0406S00011563	1.42691	0.0233566
HSAP0406S00013611	1.42715	0.0233566
HSAP0406S00018083	1.4273	0.0233566
HSAP0406S00025285	1.427	0.0233566
HSAP0406S00026770	1.42692	0.0233566
HSAP0406S00029770	1.42691	0.0233566
HSAP0406S00033981	1.42751	0.0233566
HSAP0406S00015579	1.42501	0.0238873
HSAP0406S00001308	1.42379	0.0239526
HSAP0406S00002706	1.42256	0.0239526
HSAP0406S00011507	1.42388	0.0239526
HSAP0406S00015007	1.42418	0.0239526
HSAP0406S00027451	1.42398	0.0239526
HSAP0406S00028273	1.4226	0.0239526
HSAP0406S00034515	1.42423	0.0239526
HSAP0406S00014179	1.4223	0.0240672
HSAP0406S00015486	1.42198	0.0240672
HSAP0406S00027563	1.4219	0.0240672
HSAP0406S00030867	1.42217	0.0240672
HSAP0406S00002270	1.42101	0.0241644
HSAP0406S00003381	1.4205	0.0241644
HSAP0406S00009265	1.42074	0.0241644
HSAP0406S00010947	1.42097	0.0241644
HSAP0406S00033810	1.4209	0.0241644
HSAP0406S00010100	1.41958	0.0243111
HSAP0406S00020202	1.41956	0.0243111
HSAP0406S00025058	1.41791	0.0244743
HSAP0406S00016494	1.41657	0.0246204
HSAP0406S00033220	1.41737	0.0246204
HSAP0406S00001980	1.41632	0.0249705
HSAP0406S00003168	1.41382	0.0249705
HSAP0406S00004070	1.41624	0.0249705
HSAP0406S00014838	1.41527	0.0249705
HSAP0406S00015618	1.41385	0.0249705
HSAP0406S00016148	1.41291	0.0249705
HSAP0406S00017542	1.41459	0.0249705
HSAP0406S00019322	1.41337	0.0249705
HSAP0406S00024390	1.4133	0.0249705
HSAP0406S00031848	1.41443	0.0249705
HSAP0406S00036399	1.41373	0.0249705
HSAP0406S00005738	1.41231	0.0252754
HSAP0406S00011607	1.41223	0.0252754
HSAP0406S00032915	1.41219	0.0252754
HSAP0406S00017275	1.41118	0.0254187
HSAP0406S00034047	1.41142	0.0254187
HSAP0406S00000015	1.41047	0.0257217
HSAP0406S00019605	1.41081	0.0257217
HSAP0406S00028891	1.41018	0.0257217
HSAP0406S00001106	1.40836	0.0263954
HSAP0406S00017671	1.40842	0.0263954
HSAP0406S00000730	1.40826	0.0265186
HSAP0406S00024230	1.4075	0.0265186
HSAP0406S00025448	1.4073	0.0265186
HSAP0406S00004083	1.40617	0.0266377
HSAP0406S00004110	1.40246	0.0266377
HSAP0406S00005472	1.40489	0.0266377
HSAP0406S00007227	1.40443	0.0266377
HSAP0406S00007406	1.40572	0.0266377
HSAP0406S00012036	1.40662	0.0266377
HSAP0406S00021549	1.40541	0.0266377
HSAP0406S00022012	1.40403	0.0266377
HSAP0406S00022152	1.40533	0.0266377
HSAP0406S00028009	1.40702	0.0266377
HSAP0406S00029703	1.40267	0.0266377
HSAP0406S00029955	1.40168	0.0266377
HSAP0406S00037211	1.40386	0.0266377
HSAP0406S00002992	1.39883	0.0269285
HSAP0406S00003581	1.40006	0.0269285
HSAP0406S00011515	1.40042	0.0269285
HSAP0406S00014012	1.39899	0.0269285
HSAP0406S00014696	1.40054	0.0269285
HSAP0406S00014995	1.39953	0.0269285
HSAP0406S00015046	1.39905	0.0269285
HSAP0406S00016233	1.39856	0.0269285
HSAP0406S00021288	1.40029	0.0269285
HSAP0406S00021861	1.39967	0.0269285
HSAP0406S00026927	1.39939	0.0269285
HSAP0406S00027612	1.39952	0.0269285
HSAP0406S00029086	1.39967	0.0269285
HSAP0406S00002869	1.39739	0.0273406
HSAP0406S00006565	1.39688	0.0273406
HSAP0406S00011749	1.3963	0.0273406
HSAP0406S00014198	1.39708	0.0273406
HSAP0406S00014771	1.39767	0.0273406
HSAP0406S00024101	1.39689	0.0273406
HSAP0406S00002303	1.39551	0.027731
HSAP0406S00010321	1.39486	0.027731
HSAP0406S00015068	1.3962	0.027731
HSAP0406S00019639	1.39524	0.027731
HSAP0406S00026312	1.39601	0.027731
HSAP0406S00036181	1.39606	0.027731
HSAP0406S00036850	1.39592	0.027731
HSAP0406S00004712	1.39398	0.0278665
HSAP0406S00008787	1.39444	0.0278665
HSAP0406S00010298	1.39342	0.0279832
HSAP0406S00011647	1.39344	0.0279832
HSAP0406S00024605	1.39316	0.0279832
HSAP0406S00020857	1.39199	0.0281364
HSAP0406S00003171	1.39142	0.0282523
HSAP0406S00022851	1.39136	0.0282523
HSAP0406S00034122	1.39136	0.0282523
HSAP0406S00024912	1.39047	0.0289182
HSAP0406S00028259	1.39024	0.0290703
HSAP0406S00015888	1.38949	0.0295253
HSAP0406S00016226	1.38978	0.0295253
HSAP0406S00027962	1.38963	0.0295253
HSAP0406S00002862	1.38864	0.0296379
HSAP0406S00008753	1.38922	0.0296379
HSAP0406S00024749	1.38918	0.0296379
HSAP0406S00014746	1.38555	0.0296727
HSAP0406S00014919	1.3879	0.0296727
HSAP0406S00017484	1.38723	0.0296727
HSAP0406S00028050	1.38806	0.0296727
HSAP0406S00030402	1.38727	0.0296727
HSAP0406S00032021	1.38604	0.0296727
HSAP0406S00033491	1.38755	0.0296727
HSAP0406S00000518	1.38414	0.0299287
HSAP0406S00002758	1.38507	0.0299287
HSAP0406S00003534	1.38254	0.0299287
HSAP0406S00011503	1.38297	0.0299287
HSAP0406S00015694	1.38517	0.0299287
HSAP0406S00017382	1.38303	0.0299287
HSAP0406S00019093	1.38514	0.0299287
HSAP0406S00020660	1.38259	0.0299287
HSAP0406S00026328	1.38461	0.0299287
HSAP0406S00030632	1.38399	0.0299287
HSAP0406S00033398	1.3851	0.0299287
HSAP0406S00033711	1.38317	0.0299287
HSAP0406S00035473	1.38242	0.0299287
HSAP0406S00004512	1.38193	0.0300581
HSAP0406S00033155	1.38176	0.0300581
HSAP0406S00014298	1.38139	0.0301679
HSAP0406S00020011	1.38118	0.0301679
HSAP0406S00027989	1.38116	0.0301679
HSAP0406S00006426	1.38066	0.0304444
HSAP0406S00006793	1.38072	0.0304444
HSAP0406S00032489	1.38087	0.0304444
HSAP0406S00013050	1.38027	0.0307396
HSAP0406S00026342	1.3802	0.0307396
HSAP0406S00007555	1.37932	0.0308081
HSAP0406S00010425	1.37976	0.0308081
HSAP0406S00011694	1.37944	0.0308081
HSAP0406S00014959	1.37979	0.0308081
HSAP0406S00036627	1.37978	0.0308081
HSAP0406S00006930	1.37879	0.0309549
HSAP0406S00018276	1.37842	0.0310817
HSAP0406S00026784	1.37839	0.0310817
HSAP0406S00017149	1.37773	0.0312082
HSAP0406S00027940	1.3777	0.0312082
HSAP0406S00004648	1.37735	0.0313543
HSAP0406S00036393	1.37571	0.0315002
HSAP0406S00000763	1.37509	0.0316309
HSAP0406S00002319	1.37503	0.0316309
HSAP0406S00003641	1.37518	0.0316309
HSAP0406S00008850	1.37449	0.0316309
HSAP0406S00013694	1.37295	0.0316309
HSAP0406S00020800	1.3737	0.0316309
HSAP0406S00024434	1.37353	0.0316309
HSAP0406S00025415	1.37293	0.0316309
HSAP0406S00031838	1.37422	0.0316309
HSAP0406S00034818	1.37344	0.0316309
HSAP0406S00001834	1.37136	0.0319201
HSAP0406S00003262	1.37155	0.0319201
HSAP0406S00010381	1.37065	0.0322289
HSAP0406S00008284	1.36983	0.0326605
HSAP0406S00028354	1.36985	0.0326605
HSAP0406S00029942	1.36964	0.0326605
HSAP0406S00000832	1.36918	0.032968
HSAP0406S00000843	1.36872	0.033049
HSAP0406S00007067	1.36875	0.033049
HSAP0406S00008731	1.36875	0.033049
HSAP0406S00018934	1.3683	0.033049
HSAP0406S00013405	1.36692	0.033171
HSAP0406S00031932	1.36755	0.033171
HSAP0406S00023677	1.36571	0.0336402
HSAP0406S00007845	1.36562	0.0336981
HSAP0406S00008424	1.36535	0.0336981
HSAP0406S00010954	1.36457	0.0336981
HSAP0406S00013518	1.36377	0.0336981
HSAP0406S00023118	1.36426	0.0336981
HSAP0406S00014124	1.36285	0.0341227
HSAP0406S00019528	1.36364	0.0341227
HSAP0406S00023332	1.36219	0.0341227
HSAP0406S00031515	1.36044	0.0349134
HSAP0406S00019163	1.36021	0.035054
HSAP0406S00001953	1.35993	0.0351072
HSAP0406S00023394	1.36011	0.0351072
HSAP0406S00027930	1.3596	0.0351072
HSAP0406S00029092	1.35961	0.0351072
HSAP0406S00034020	1.35946	0.0351072
HSAP0406S00002786	1.35925	0.0352253
HSAP0406S00010785	1.35902	0.0352253
HSAP0406S00000246	1.35752	0.0354388
HSAP0406S00014950	1.35838	0.0354388
HSAP0406S00021248	1.35752	0.0354388
HSAP0406S00031516	1.35856	0.0354388
HSAP0406S00035011	1.35849	0.0354388
HSAP0406S00026152	1.35719	0.035578
HSAP0406S00022898	1.35695	0.0358778
HSAP0406S00003811	1.35635	0.036022
HSAP0406S00003974	1.35602	0.036022
HSAP0406S00004259	1.35581	0.036022
HSAP0406S00008107	1.35547	0.036022
HSAP0406S00014183	1.35574	0.036022
HSAP0406S00017920	1.35623	0.036022
HSAP0406S00027144	1.35568	0.036022
HSAP0406S00028987	1.35599	0.036022
HSAP0406S00003119	1.35416	0.03632
HSAP0406S00026438	1.35389	0.0365951
HSAP0406S00032421	1.35313	0.0365951
HSAP0406S00003801	1.35242	0.0366652
HSAP0406S00017206	1.35236	0.0366652
HSAP0406S00027645	1.35243	0.0366652
HSAP0406S00035429	1.3522	0.0366652
HSAP0406S00019184	1.35211	0.0368021
HSAP0406S00013407	1.35149	0.0368939
HSAP0406S00021945	1.35161	0.0368939
HSAP0406S00022527	1.35157	0.0368939
HSAP0406S00006763	1.35113	0.0371667
HSAP0406S00011751	1.35101	0.0371667
HSAP0406S00021238	1.35028	0.0372575
HSAP0406S00021804	1.34999	0.0372575
HSAP0406S00026240	1.34965	0.0372575
HSAP0406S00003178	1.34865	0.0373254
HSAP0406S00015273	1.34878	0.0373254
HSAP0406S00021433	1.34913	0.0373254
HSAP0406S00024081	1.34877	0.0373254
HSAP0406S00013515	1.34824	0.037393
HSAP0406S00014226	1.34756	0.037393
HSAP0406S00026510	1.34835	0.037393
HSAP0406S00031680	1.34703	0.037393
HSAP0406S00013081	1.34556	0.0374376
HSAP0406S00021189	1.34502	0.0374376
HSAP0406S00032053	1.34576	0.0374376
HSAP0406S00034058	1.34469	0.0374376
HSAP0406S00034411	1.34498	0.0374376
HSAP0406S00015794	1.34356	0.0375723
HSAP0406S00007682	1.3432	0.0379297
HSAP0406S00013854	1.3418	0.0379297
HSAP0406S00014044	1.34269	0.0379297
HSAP0406S00015814	1.3426	0.0379297
HSAP0406S00020205	1.343	0.0379297
HSAP0406S00019940	1.34108	0.0381974
HSAP0406S00033570	1.34129	0.0381974
HSAP0406S00000278	1.33816	0.0382126
HSAP0406S00000479	1.34025	0.0382126
HSAP0406S00003244	1.33985	0.0382126
HSAP0406S00003269	1.3376	0.0382126
HSAP0406S00004631	1.33749	0.0382126
HSAP0406S00005908	1.33843	0.0382126
HSAP0406S00006928	1.3402	0.0382126
HSAP0406S00014095	1.33848	0.0382126
HSAP0406S00021670	1.33737	0.0382126
HSAP0406S00027476	1.33753	0.0382126
HSAP0406S00030895	1.33851	0.0382126
HSAP0406S00033171	1.33858	0.0382126
HSAP0406S00037303	1.33883	0.0382126
HSAP0406S00001781	1.33681	0.0385411
HSAP0406S00006376	1.33633	0.0385411
HSAP0406S00010154	1.33549	0.0385411
HSAP0406S00021337	1.33541	0.0385411
HSAP0406S00021521	1.33547	0.0385411
HSAP0406S00030147	1.33647	0.0385411
HSAP0406S00002866	1.33525	0.03865
HSAP0406S00007344	1.3352	0.03865
HSAP0406S00002544	1.33496	0.0387817
HSAP0406S00013254	1.33481	0.0389132
HSAP0406S00010117	1.3345	0.0391294
HSAP0406S00011508	1.33421	0.0391294
HSAP0406S00029618	1.33442	0.0391294
HSAP0406S00033955	1.33457	0.0391294
HSAP0406S00028206	1.33377	0.0392603
HSAP0406S00014106	1.33258	0.0398292
HSAP0406S00018089	1.33305	0.0398292
HSAP0406S00021512	1.33173	0.0399595
HSAP0406S00008303	1.33147	0.0400896
HSAP0406S00034646	1.32975	0.0402195
HSAP0406S00019569	1.32905	0.0403493
HSAP0406S00019544	1.32901	0.0406322
HSAP0406S00022819	1.32814	0.0407377
HSAP0406S00029158	1.32815	0.0407377
HSAP0406S00005954	1.32801	0.0408669
HSAP0406S00020451	1.32757	0.0409959
HSAP0406S00003245	1.32736	0.0410527
HSAP0406S00019094	1.32733	0.0410527
HSAP0406S00025687	1.32746	0.0410527
HSAP0406S00034322	1.32688	0.0410527
HSAP0406S00006059	1.32622	0.0413097
HSAP0406S00011417	1.32632	0.0413097
HSAP0406S00013984	1.32481	0.0415902
HSAP0406S00007456	1.32336	0.0419738
HSAP0406S00015256	1.32351	0.0419738
HSAP0406S00027229	1.32329	0.0419738
HSAP0406S00001803	1.32279	0.0420524
HSAP0406S00004475	1.32246	0.0420524
HSAP0406S00006976	1.32302	0.0420524
HSAP0406S00005290	1.32206	0.0421356
HSAP0406S00008197	1.32214	0.0421356
HSAP0406S00011041	1.31896	0.0421356
HSAP0406S00011511	1.31763	0.0421356
HSAP0406S00024105	1.31826	0.0421356
HSAP0406S00024159	1.31909	0.0421356
HSAP0406S00026282	1.31951	0.0421356
HSAP0406S00028266	1.31933	0.0421356
HSAP0406S00034339	1.31996	0.0421356
HSAP0406S00006416	1.31595	0.0424131
HSAP0406S00034337	1.31517	0.0431428
HSAP0406S00002801	1.31424	0.0436454
HSAP0406S00009729	1.31377	0.0436454
HSAP0406S00017048	1.31443	0.0436454
HSAP0406S00029653	1.31402	0.0436454
HSAP0406S00002161	1.31344	0.0437454
HSAP0406S00004028	1.31344	0.0437454
HSAP0406S00035282	1.31305	0.0438705
HSAP0406S00014760	1.31188	0.0442957
HSAP0406S00003764	1.31166	0.0443185
HSAP0406S00010183	1.31057	0.0443185
HSAP0406S00013949	1.31041	0.0443185
HSAP0406S00029615	1.3108	0.0443185
HSAP0406S00033470	1.3113	0.0443185
HSAP0406S00029773	1.30995	0.0445924
HSAP0406S00010021	1.30705	0.0454641
HSAP0406S00029188	1.3067	0.0455615
HSAP0406S00031771	1.30685	0.0455615
HSAP0406S00002125	1.30541	0.0457556
HSAP0406S00017105	1.30518	0.0457556
HSAP0406S00027814	1.30589	0.0457556
HSAP0406S00027926	1.30577	0.0457556
HSAP0406S00021765	1.30449	0.0458784
HSAP0406S00000041	1.30403	0.0459405
HSAP0406S00003759	1.30306	0.0459405
HSAP0406S00007283	1.30193	0.0459405
HSAP0406S00013732	1.30402	0.0459405
HSAP0406S00014844	1.30194	0.0459405
HSAP0406S00020235	1.30326	0.0459405
HSAP0406S00021797	1.30341	0.0459405
HSAP0406S00024116	1.3036	0.0459405
HSAP0406S00033439	1.30248	0.0459405
HSAP0406S00003179	1.30141	0.0460364
HSAP0406S00022087	1.30142	0.0460364
HSAP0406S00004138	1.29992	0.0466707
HSAP0406S00004646	1.3002	0.0466707
HSAP0406S00014890	1.30034	0.0466707
HSAP0406S00020095	1.30005	0.0466707
HSAP0406S00010449	1.2995	0.0467919
HSAP0406S00018275	1.29912	0.0468336
HSAP0406S00021695	1.29895	0.0468336
HSAP0406S00033036	1.29878	0.0468336
HSAP0406S00033352	1.29911	0.0468336
HSAP0406S00007212	1.29844	0.0471016
HSAP0406S00014195	1.29835	0.0472222
HSAP0406S00027129	1.29752	0.0473426
HSAP0406S00000483	1.29472	0.0473835
HSAP0406S00002091	1.29635	0.0473835
HSAP0406S00006501	1.29521	0.0473835
HSAP0406S00006608	1.29708	0.0473835
HSAP0406S00007317	1.2968	0.0473835
HSAP0406S00015096	1.29625	0.0473835
HSAP0406S00015392	1.29652	0.0473835
HSAP0406S00020587	1.29689	0.0473835
HSAP0406S00021650	1.29486	0.0473835
HSAP0406S00022295	1.29546	0.0473835
HSAP0406S00025424	1.29547	0.0473835
HSAP0406S00027078	1.29696	0.0473835
HSAP0406S00028398	1.29499	0.0473835
HSAP0406S00031699	1.2965	0.0473835
HSAP0406S00035368	1.29639	0.0473835
HSAP0406S00013184	1.29452	0.0474763
HSAP0406S00013385	1.2944	0.0474763
HSAP0406S00015384	1.29182	0.0478066
HSAP0406S00021653	1.29229	0.0478066
HSAP0406S00021771	1.29193	0.0478066
HSAP0406S00030615	1.29182	0.0478066
HSAP0406S00009969	1.29119	0.0478986
HSAP0406S00032425	1.29109	0.0478986
HSAP0406S00004704	1.29025	0.0479637
HSAP0406S00019510	1.29013	0.0479637
HSAP0406S00033168	1.29017	0.0479637
HSAP0406S00006203	1.28908	0.0483448
HSAP0406S00029207	1.28942	0.0483448
HSAP0406S00020062	1.28877	0.0484627
HSAP0406S00021746	1.28868	0.0485804
HSAP0406S00001945	1.28813	0.0487443
HSAP0406S00004826	1.28848	0.0487443
HSAP0406S00007656	1.28827	0.0487443
HSAP0406S00008343	1.28848	0.0487443
HSAP0406S00012357	1.28843	0.0487443
HSAP0406S00017291	1.28747	0.0487443
HSAP0406S00019420	1.28781	0.0487443
HSAP0406S00023232	1.28796	0.0487443
HSAP0406S00023791	1.28681	0.0487443
HSAP0406S00024612	1.28778	0.0487443
HSAP0406S00000667	1.28639	0.0489779
HSAP0406S00014180	1.28644	0.0489779
HSAP0406S00027202	1.28607	0.0490945
HSAP0406S00034446	1.28506	0.049498
HSAP0406S00022270	1.28398	0.0501602
HSAP0406S00034256	1.28391	0.0501602
HSAP0406S00012592	1.28351	0.0502759
HSAP0406S00001077	1.28319	0.0503363
HSAP0406S00022958	1.28305	0.0503363
HSAP0406S00031903	1.28311	0.0503363
HSAP0406S00001746	1.28269	0.0503965
HSAP0406S00011470	1.28245	0.0503965
HSAP0406S00020815	1.28279	0.0503965
HSAP0406S00002060	1.28163	0.0507693
HSAP0406S00006543	1.28119	0.0507693
HSAP0406S00001412	1.27995	0.0507733
HSAP0406S00017110	1.28064	0.0507733
HSAP0406S00029809	1.28015	0.0507733
HSAP0406S00031605	1.28053	0.0507733
HSAP0406S00033453	1.28014	0.0507733
HSAP0406S00006679	1.27937	0.0509744
HSAP0406S00010612	1.27944	0.0509744
HSAP0406S00013501	1.27927	0.0509744
HSAP0406S00022419	1.27871	0.0512305
HSAP0406S00001283	1.27809	0.051261
HSAP0406S00002494	1.27781	0.051261
HSAP0406S00007487	1.27825	0.051261
HSAP0406S00011537	1.27814	0.051261
HSAP0406S00027707	1.27733	0.0513748
HSAP0406S00015015	1.27684	0.0516298
HSAP0406S00021876	1.27589	0.0517433
HSAP0406S00017214	1.27497	0.0518566
HSAP0406S00008275	1.27473	0.0519136
HSAP0406S00017583	1.27465	0.0519136
HSAP0406S00031690	1.27452	0.0519136
HSAP0406S00017546	1.27393	0.0520265
HSAP0406S00001240	1.27372	0.0521394
HSAP0406S00003695	1.27262	0.0523083
HSAP0406S00009145	1.2723	0.0523083
HSAP0406S00013812	1.27301	0.0523083
HSAP0406S00031488	1.27221	0.0523083
HSAP0406S00002543	1.27088	0.0523362
HSAP0406S00010263	1.27059	0.0523362
HSAP0406S00032413	1.27063	0.0523362
HSAP0406S00033552	1.27125	0.0523362
HSAP0406S00036653	1.26995	0.0524483
HSAP0406S00009337	1.26871	0.0525321
HSAP0406S00024177	1.26921	0.0525321
HSAP0406S00003328	1.26839	0.052784
HSAP0406S00015617	1.2679	0.0529504
HSAP0406S00016996	1.26813	0.0529504
HSAP0406S00022018	1.2682	0.0529504
HSAP0406S00027039	1.2681	0.0529504
HSAP0406S00003304	1.26776	0.0530618
HSAP0406S00005484	1.26708	0.0534773
HSAP0406S00009215	1.26757	0.0534773
HSAP0406S00015568	1.26731	0.0534773
HSAP0406S00016232	1.26725	0.0534773
HSAP0406S00023757	1.26712	0.0534773
HSAP0406S00035451	1.26618	0.0540056
HSAP0406S00019417	1.26563	0.0541684
HSAP0406S00019771	1.26417	0.0541684
HSAP0406S00021796	1.26357	0.0541684
HSAP0406S00034595	1.26418	0.0541684
HSAP0406S00001929	1.26326	0.054192
HSAP0406S00008148	1.26304	0.054192
HSAP0406S00015339	1.26336	0.054192
HSAP0406S00025139	1.26336	0.054192
HSAP0406S00021610	1.26284	0.0543018
HSAP0406S00002619	1.26208	0.0543195
HSAP0406S00003159	1.26246	0.0543195
HSAP0406S00005051	1.26204	0.0543195
HSAP0406S00009638	1.26251	0.0543195
HSAP0406S00011588	1.26257	0.0543195
HSAP0406S00014341	1.26236	0.0543195
HSAP0406S00019439	1.26225	0.0543195
HSAP0406S00021930	1.26229	0.0543195
HSAP0406S00034084	1.26221	0.0543195
HSAP0406S00000897	1.26167	0.0548131
HSAP0406S00016817	1.26102	0.0548131
HSAP0406S00018311	1.25983	0.0551971
HSAP0406S00004069	1.25934	0.055414
HSAP0406S00011164	1.25956	0.055414
HSAP0406S00018334	1.25926	0.0556597
HSAP0406S00022015	1.25889	0.0557092
HSAP0406S00024654	1.25838	0.0557092
HSAP0406S00032626	1.25874	0.0557092
HSAP0406S00002157	1.25819	0.0558171
HSAP0406S00004682	1.25792	0.0558955
HSAP0406S00034705	1.2576	0.0558955
HSAP0406S00021735	1.25754	0.05614
HSAP0406S00007052	1.25733	0.0561592
HSAP0406S00009795	1.25697	0.0561592
HSAP0406S00011536	1.25711	0.0561592
HSAP0406S00031370	1.2573	0.0561592
HSAP0406S00017284	1.25671	0.0564029
HSAP0406S00032364	1.25584	0.056783
HSAP0406S00010264	1.25473	0.0569072
HSAP0406S00020866	1.25457	0.0569072
HSAP0406S00023171	1.25479	0.0569072
HSAP0406S00023253	1.25445	0.0569072
HSAP0406S00036044	1.25469	0.0569072
HSAP0406S00005707	1.25405	0.0569543
HSAP0406S00027953	1.25402	0.0569543
HSAP0406S00032593	1.25392	0.0569543
HSAP0406S00007148	1.25389	0.0570012
HSAP0406S00012106	1.25384	0.0570012
HSAP0406S00030808	1.25359	0.0570012
HSAP0406S00022533	1.25229	0.0576199
HSAP0406S00027184	1.25278	0.0576199
HSAP0406S00026895	1.25216	0.0577255
HSAP0406S00005147	1.25132	0.0579063
HSAP0406S00021883	1.25144	0.0579063
HSAP0406S00022610	1.25131	0.0579063
HSAP0406S00009469	1.25067	0.0579815
HSAP0406S00019856	1.25098	0.0579815
HSAP0406S00001829	1.24972	0.0580866
HSAP0406S00002308	1.24744	0.0583695
HSAP0406S00002803	1.24836	0.0583695
HSAP0406S00011496	1.24923	0.0583695
HSAP0406S00011518	1.24829	0.0583695
HSAP0406S00014390	1.24879	0.0583695
HSAP0406S00015473	1.24804	0.0583695
HSAP0406S00020175	1.24779	0.0583695
HSAP0406S00020772	1.248	0.0583695
HSAP0406S00021729	1.24769	0.0583695
HSAP0406S00021780	1.24685	0.0583695
HSAP0406S00022951	1.24864	0.0583695
HSAP0406S00026258	1.24694	0.0583695
HSAP0406S00026912	1.24918	0.0583695
HSAP0406S00017620	1.24607	0.0591138
HSAP0406S00028821	1.24599	0.0591138
HSAP0406S00016345	1.24563	0.059321
HSAP0406S00032139	1.24556	0.059321
HSAP0406S00001859	1.24401	0.0593636
HSAP0406S00023524	1.24422	0.0593636
HSAP0406S00033068	1.24411	0.0593636
HSAP0406S00018802	1.24351	0.0596005
HSAP0406S00005860	1.24319	0.059776
HSAP0406S00022385	1.24307	0.059776
HSAP0406S00024142	1.24282	0.059776
HSAP0406S00007502	1.24103	0.0599313
HSAP0406S00009848	1.24195	0.0599313
HSAP0406S00010296	1.24045	0.0599313
HSAP0406S00016268	1.24145	0.0599313
HSAP0406S00022971	1.24083	0.0599313
HSAP0406S00028854	1.24211	0.0599313
HSAP0406S00033931	1.24203	0.0599313
HSAP0406S00033994	1.24061	0.0599313
HSAP0406S00009264	1.24036	0.0601664
HSAP0406S00015816	1.23953	0.06034
HSAP0406S00016264	1.23981	0.06034
HSAP0406S00031634	1.23993	0.06034
HSAP0406S00002627	1.23943	0.0603806
HSAP0406S00003471	1.23947	0.0603806
HSAP0406S00036253	1.23915	0.0603806
HSAP0406S00010354	1.23906	0.0604824
HSAP0406S00004156	1.23881	0.0607163
HSAP0406S00001314	1.23794	0.0608972
HSAP0406S00004629	1.23836	0.0608972
HSAP0406S00005218	1.23795	0.0608972
HSAP0406S00013931	1.23836	0.0608972
HSAP0406S00023018	1.23809	0.0608972
HSAP0406S00028465	1.23812	0.0608972
HSAP0406S00032305	1.23872	0.0608972
HSAP0406S00003260	1.23622	0.0611691
HSAP0406S00020068	1.23704	0.0611691
HSAP0406S00021041	1.23601	0.0611691
HSAP0406S00036408	1.23638	0.0611691
HSAP0406S00006694	1.23551	0.0612939
HSAP0406S00009026	1.23455	0.0612939
HSAP0406S00011690	1.23474	0.0612939
HSAP0406S00017202	1.23502	0.0612939
HSAP0406S00020229	1.23529	0.0612939
HSAP0406S00021732	1.23558	0.0612939
HSAP0406S00021872	1.23437	0.0612939
HSAP0406S00022785	1.23525	0.0612939
HSAP0406S00028150	1.23446	0.0612939
HSAP0406S00028417	1.23443	0.0612939
HSAP0406S00029548	1.23504	0.0612939
HSAP0406S00029816	1.23512	0.0612939
HSAP0406S00036171	1.23544	0.0612939
[truncated: 22,094 more rows]

## Sheet: MAP_IgG
Table S1 FDR and MAP scores for the IgG control
NimbleGen Gene ID	score	FDR
HSAP0406S00000003	2.57263	0
HSAP0406S00000005	-0.196687	0.887729
HSAP0406S00000008	4.2293	0
HSAP0406S00000009	2.76206	0
HSAP0406S00000010	4.71474	0
HSAP0406S00000011	4.60064	0
HSAP0406S00000012	3.06921	0
HSAP0406S00000013	1.38468	0.0230588
HSAP0406S00000014	2.3988	0.000537208
HSAP0406S00000015	1.79195	0.00894903
HSAP0406S00000016	4.45848	0
HSAP0406S00000017	-0.192332	0.887729
HSAP0406S00000018	0.159591	0.887729
HSAP0406S00000019	3.2532	0
HSAP0406S00000020	0.566293	0.522944
HSAP0406S00000022	0.155168	0.887729
HSAP0406S00000025	-0.300368	0.887729
HSAP0406S00000027	0.264967	0.887729
HSAP0406S00000029	0.634197	0.404332
HSAP0406S00000031	0.371581	0.82891
HSAP0406S00000032	-0.351538	0.887729
HSAP0406S00000033	-0.254621	0.887729
HSAP0406S00000034	-0.0308931	0.887729
HSAP0406S00000035	-0.282271	0.887729
HSAP0406S00000037	-0.0441486	0.887729
HSAP0406S00000041	1.88327	0.00729458
HSAP0406S00000043	2.60787	0
HSAP0406S00000046	0.0251385	0.887729
HSAP0406S00000047	0.200856	0.887729
HSAP0406S00000048	0.111889	0.887729
HSAP0406S00000050	-0.141604	0.887729
HSAP0406S00000051	0.242504	0.887729
HSAP0406S00000053	-0.222577	0.887729
HSAP0406S00000054	-0.299176	0.887729
HSAP0406S00000055	0.285681	0.887729
HSAP0406S00000056	0.243691	0.887729
HSAP0406S00000057	0.121265	0.887729
HSAP0406S00000058	0.352952	0.851748
HSAP0406S00000059	0.430011	0.750675
HSAP0406S00000062	0.942081	0.0794722
HSAP0406S00000068	-0.144045	0.887729
HSAP0406S00000070	-0.440082	0.887729
HSAP0406S00000071	-0.0432637	0.887729
HSAP0406S00000076	-0.262197	0.887729
HSAP0406S00000080	-0.167191	0.887729
HSAP0406S00000081	-0.271622	0.887729
HSAP0406S00000084	-0.0812311	0.887729
HSAP0406S00000087	-0.0160109	0.887729
HSAP0406S00000088	-0.511483	0.888027
HSAP0406S00000089	1.91964	0.0071079
HSAP0406S00000091	0.252185	0.887729
HSAP0406S00000093	1.45569	0.0206578
HSAP0406S00000097	0.0335022	0.887729
HSAP0406S00000098	0.46565	0.692408
HSAP0406S00000099	1.03982	0.0500643
HSAP0406S00000100	-0.124514	0.887729
HSAP0406S00000101	-0.357327	0.887729
HSAP0406S00000102	0.899014	0.10092
HSAP0406S00000105	-0.730214	0.898581
HSAP0406S00000106	1.01756	0.0560837
HSAP0406S00000107	0.0563268	0.887729
HSAP0406S00000109	0.282707	0.887729
HSAP0406S00000112	-0.0725937	0.887729
HSAP0406S00000114	0.650291	0.377533
HSAP0406S00000115	0.325213	0.88253
HSAP0406S00000117	0.0627843	0.887729
HSAP0406S00000118	0.374727	0.825047
HSAP0406S00000119	-0.228609	0.887729
[truncated: 24,024 more rows]
