# Supplementary material for: Effect of hydroxyurea on the promoter occupancy profiles of tumor suppressor p53 and p73
Source: BMC Biol. 2009 Jun 26;7:35. doi: 10.1186/1741-7007-7-35 (PMC2711048; doi:10.1186/1741-7007-7-35)
Supplement: Additional file 4 — Table S2. Table S2 contains a list of model-based algorithm for promoter array selected promoters using FDRMAP < 0.005. [file 1741-7007-7-35-S4.xls]

## Sheet: p53 untreated
Table S2 MAP selected promoters using FDR <0.005.			IP	input
NimbleGen ID	Gene ID	Gene Name	FDR_P53unt_532	FDR_P53unt_635
HSAP0406S00002051	NM_213653	CDS; HFE2; hemojuvelin isoform a; Homo sapiens hemochromatosis type 2 (juvenile) (HFE2), transcript variant a, mRNA.	0	0.872478
HSAP0406S00009960	NM_006144	CDS; GZMA; granzyme A precursor; Homo sapiens granzyme A (granzyme 1, cytotoxic T-lymphocyte-associated serine esterase 3) (GZMA), mRNA.	0	0.900255
HSAP0406S00008210	BC034801	CDS; ZDHHC19; ZDHHC19 protein; Homo sapiens zinc finger, DHHC domain containing 19, mRNA (cDNA clone MGC:35069 IMAGE:5166386), complete cds.	0	0.870229
HSAP0406S00000531	NM_207334	CDS; FAM43B; family with sequence similarity 43, member B; Homo sapiens family with sequence similarity 43, member B (FAM43B), mRNA.	0	0.842314
HSAP0406S00032408	NM_001816	CDS; CEACAM8; carcinoembryonic antigen-related cell adhesion molecule 8; Homo sapiens carcinoembryonic antigen-related cell adhesion molecule 8 (CEACAM8), mRNA.	0	0.900255
HSAP0406S00012088	NM_198153	CDS; TREML4; triggering receptor expressed on myeloid cells-like 4; Homo sapiens triggering receptor expressed on myeloid cells-like 4 (TREML4), mRNA.	0	0.888019
HSAP0406S00025894	NM_173805	CDS; FLJ38723; hypothetical protein FLJ38723; Homo sapiens hypothetical protein FLJ38723 (FLJ38723), mRNA.	0	0.900255
HSAP0406S00036623	NM_004065	CDS; CDR1; cerebellar degeneration-related protein 1, 34kDa; Homo sapiens cerebellar degeneration-related protein 1, 34kDa (CDR1), mRNA.	0	0.875257
HSAP0406S00002421	M26316	CDS; N/A; mucin; Human epithelial mucin tandem repeat sequence of the partial cds.	0	0.841728
HSAP0406S00031942	AK093669	CDS; N/A; N/A; Homo sapiens cDNA FLJ36350 fis, clone THYMU2007112, moderately similar to ZINC FINGER PROTEIN 85.	0	0.900255
HSAP0406S00011754	NM_002341	CDS; LTB; lymphotoxin-beta isoform a; Homo sapiens lymphotoxin beta (TNF superfamily, member 3) (LTB), transcript variant 1, mRNA.	0	0.875248
HSAP0406S00030609	NM_213602	CDS; CD33L3; CD33 antigen-like 3; Homo sapiens CD33 antigen-like 3 (CD33L3), mRNA.	0	0.900255
HSAP0406S00021203	NM_000040	CDS; APOC3; apolipoprotein C-III precursor; Homo sapiens apolipoprotein C-III (APOC3), mRNA.	0	0.900255
HSAP0406S00036885	BC026100	source; N/A; N/A; Homo sapiens testis-specific transcript, Y-linked 8, mRNA (cDNA clone IMAGE:5267976), partial cds.	0	0.900255
HSAP0406S00029898	NM_181790	CDS; GPR142; G protein-coupled receptor 142; Homo sapiens G protein-coupled receptor 142 (GPR142), mRNA.	0	0.802301
HSAP0406S00035215	AB051447	CDS; KIAA1660; KIAA1660 protein; Homo sapiens mRNA for KIAA1660 protein, partial cds.	0	0.844293
HSAP0406S00008655	NM_020453	CDS; ATP10D; ATPase, Class V, type 10D; Homo sapiens ATPase, Class V, type 10D (ATP10D), mRNA.	0	0.808614
HSAP0406S00030283	BC009297	CDS; FLJ22222; FLJ22222 protein; Homo sapiens hypothetical protein FLJ22222, mRNA (cDNA clone IMAGE:4123566), complete cds.	0	0.809402
HSAP0406S00036979	NM_020364	CDS; DAZ3; deleted in azoospermia 3; Homo sapiens deleted in azoospermia 3 (DAZ3), mRNA.	0	0.900255
HSAP0406S00022101	U79275	CDS; N/A; unknown; Human clone 23947 mRNA, partial cds.	0	0.900255
HSAP0406S00024077	NM_002929	CDS; GRK1; rhodopsin kinase; Homo sapiens G protein-coupled receptor kinase 1 (GRK1), mRNA.	0	0.900255
HSAP0406S00024904	NM_013231	CDS; FLRT2; fibronectin leucine rich transmembrane protein 2; Homo sapiens fibronectin leucine rich transmembrane protein 2 (FLRT2), mRNA.	0	0.880536
HSAP0406S00003169	NM_000674	CDS; ADORA1; adenosine A1 receptor; Homo sapiens adenosine A1 receptor (ADORA1), mRNA.	0	0.900255
HSAP0406S00014672	NM_022750	CDS; ZC3HDC1; zinc finger CCCH type domain containing 1; Homo sapiens zinc finger CCCH type domain containing 1 (ZC3HDC1), mRNA.	0	0.895505
HSAP0406S00031480	AK126753	CDS; N/A; N/A; Homo sapiens cDNA FLJ44800 fis, clone BRACE3041162, moderately similar to Homo sapiens zinc finger protein 14 (KOX 6) (ZNF14).	0	0.900255
HSAP0406S00027218	AJ223280	CDS; pp36; 36 kDa phosphothyrosine protein; Homo sapiens mRNA for 36 kDa phosphothyrosine protein.	0	0.900255
HSAP0406S00032402	NM_032488	CDS; CNFN; cornifelin; Homo sapiens cornifelin (CNFN), mRNA.	0	0.900255
HSAP0406S00036202	NM_016954	CDS; TBX22; T-box 22; Homo sapiens T-box 22 (TBX22), mRNA.	0	0.900255
HSAP0406S00033625	AK125455	CDS; N/A; N/A; Homo sapiens cDNA FLJ43466 fis, clone OCBBF2036743, weakly similar to ZINC FINGER PROTEIN 133.	0	0.900255
HSAP0406S00034960	NM_032608	CDS; MYO18B; myosin XVIIIB; Homo sapiens myosin XVIIIB (MYO18B), mRNA.	0	0.890303
HSAP0406S00036182	NM_020932	CDS; MAGEE1; melanoma antigen, family E, 1; Homo sapiens melanoma antigen, family E, 1 (MAGEE1), mRNA.	0	0.900255
HSAP0406S00036710	NM_004988	CDS; MAGEA1; melanoma antigen, family A, 1; Homo sapiens melanoma antigen, family A, 1 (directs expression of antigen MZ2-E) (MAGEA1), mRNA.	0	0.839401
HSAP0406S00032049	NM_021175	CDS; HAMP; hepcidin antimicrobial peptide; Homo sapiens hepcidin antimicrobial peptide (HAMP), mRNA.	0	0.900255
HSAP0406S00024407	NM_175060	CDS; C14orf27; chromosome 14 open reading frame 27; Homo sapiens chromosome 14 open reading frame 27 (C14orf27), mRNA.	0	0.900255
HSAP0406S00001733	AY129015	CDS; N/A; unknown; Homo sapiens clone FP17889 unknown mRNA.	0	0.900255
HSAP0406S00002282	NM_178429	CDS; LCE2C; late cornified envelope 2C; Homo sapiens late cornified envelope 2C (LCE2C), mRNA.	0	0.886485
HSAP0406S00002422	M26316	CDS; N/A; mucin; Human epithelial mucin tandem repeat sequence of the partial cds.	0	0.86759
HSAP0406S00002423	M26316	CDS; N/A; mucin; Human epithelial mucin tandem repeat sequence of the partial cds.	0	0.900255
HSAP0406S00002424	M26316	CDS; N/A; mucin; Human epithelial mucin tandem repeat sequence of the partial cds.	0	0.900255
HSAP0406S00004534	AY305861	CDS; LBX2; ladybird-like homeodomain protein 2; Homo sapiens ladybird-like homeodomain protein 2 (LBX2) mRNA, complete cds.	0	0.900255
HSAP0406S00006171	NM_005336	CDS; HDLBP; high density lipoprotein binding protein; Homo sapiens high density lipoprotein binding protein (vigilin) (HDLBP), mRNA.	0	0.900255
HSAP0406S00008239	AL050097	source; N/A; N/A; Homo sapiens mRNA; cDNA DKFZp586B0319 (from clone DKFZp586B0319).	0	0.900255
HSAP0406S00011939	NM_001005478	CDS; GGNBP1; gametogenetin binding protein 1; Homo sapiens gametogenetin binding protein 1 (GGNBP1), mRNA.	0	0.894957
HSAP0406S00012050	AK092662	CDS; N/A; N/A; Homo sapiens cDNA FLJ35343 fis, clone PROST2015932.	0	0.900255
HSAP0406S00012715	AF167351	CDS; FT002; FT002; Homo sapiens FT002 (FT002) mRNA, complete cds.	0	0.900255
HSAP0406S00013610	NM_001635	CDS; AMPH; amphiphysin isoform 1; Homo sapiens amphiphysin (Stiff-Man syndrome with breast cancer 128kDa autoantigen) (AMPH), transcript variant 1, mRNA.	0	0.900255
HSAP0406S00013664	NM_000162	CDS; GCK; glucokinase isoform 1; Homo sapiens glucokinase (hexokinase 4, maturity onset diabetes of the young 2) (GCK), transcript variant 1, mRNA.	0	0.900255
HSAP0406S00016754	NM_017662	CDS; TRPM6; transient receptor potential cation channel, subfamily M, member 6; Homo sapiens transient receptor potential cation channel, subfamily M, member 6 (TRPM6), mRNA.	0	0.900255
HSAP0406S00017382	AK074105	CDS; FLJ00176; FLJ00176 protein; Homo sapiens mRNA for FLJ00176 protein.	0	0.900255
HSAP0406S00017661	AK123276	CDS; N/A; N/A; Homo sapiens cDNA FLJ41282 fis, clone BRAMY2037823.	0	0.820313
HSAP0406S00018087	AF116666	CDS; N/A; PRO1741; Homo sapiens PRO1741 mRNA, complete cds.	0	0.900255
HSAP0406S00018315	X98261	CDS; mpp5; M-phase phosphoprotein 5; H.sapiens mRNA for M-phase phosphoprotein, mpp5.	0	0.801064
HSAP0406S00018451	AK124147	CDS; N/A; N/A; Homo sapiens cDNA FLJ42153 fis, clone THYMU2003397.	0	0.88791
HSAP0406S00019710	NM_015881	CDS; DKK3; dickkopf homolog 3; Homo sapiens dickkopf homolog 3 (Xenopus laevis) (DKK3), mRNA.	0	0.900255
HSAP0406S00021994	AY358804	CDS; N/A; VSSW1971; Homo sapiens clone DNA100312 VSSW1971 (UNQ1971) mRNA, complete cds.	0	0.900255
HSAP0406S00022787	AB024729	CDS; hGnT-IV-H; alpha-1,3-D-mannoside beta-1,4-N-acetylglucosaminyltransferase IV-homologue; Homo sapiens hGnT-IV-H mRNA for alpha-1,3-D-mannoside beta-1,4-N-acetylglucosaminyltransferase IV-homologue, complete cds.	0	0.900255
HSAP0406S00024903	AB007865	CDS; KIAA0405; N/A; Homo sapiens KIAA0405 mRNA, partial cds.	0	0.834649
HSAP0406S00025895	AK126077	CDS; N/A; N/A; Homo sapiens cDNA FLJ44089 fis, clone TESTI4041624.	0	0.900255
HSAP0406S00028533	NM_145054	CDS; LOC146845; hypothetical protein LOC146845; Homo sapiens hypothetical protein LOC146845 (LOC146845), mRNA.	0	0.900255
HSAP0406S00028547	AK098731	CDS; N/A; N/A; Homo sapiens cDNA FLJ25865 fis, clone CBR01927.	0	0.900255
HSAP0406S00029429	AK055986	CDS; N/A; N/A; Homo sapiens cDNA FLJ31424 fis, clone NT2NE2000392.	0	0.900255
HSAP0406S00032693	AF318380	CDS; pp9943; unknown; Homo sapiens pp9943 mRNA, complete cds.	0	0.803572
HSAP0406S00034324	NM_181609	CDS; KRTAP19-3; keratin associated protein 19-3; Homo sapiens keratin associated protein 19-3 (KRTAP19-3), mRNA.	0	0.900255
HSAP0406S00034515	AF289589	CDS; N/A; unknown; Homo sapiens clone pp7559 unknown mRNA.	0	0.900255
HSAP0406S00036023	NM_006306	CDS; SMC1L1; SMC1 structural maintenance of chromosomes 1-like 1; Homo sapiens SMC1 structural maintenance of chromosomes 1-like 1 (yeast) (SMC1L1), mRNA.	0	0.900255
HSAP0406S00036667	BC011250	CDS; MTMR1; MTMR1 protein; Homo sapiens myotubularin related protein 1, mRNA (cDNA clone IMAGE:3453013), complete cds.	0	0.900255
HSAP0406S00036973	NM_004081	CDS; DAZ; deleted in azoospermia; Homo sapiens deleted in azoospermia (DAZ), mRNA.	0	0.927211
HSAP0406S00036974	NM_020363	CDS; DAZ2; deleted in azoospermia 2 isoform 1; Homo sapiens deleted in azoospermia 2 (DAZ2), transcript variant 1, mRNA.	0	0.900255
HSAP0406S00036980	NM_004081	CDS; DAZ; deleted in azoospermia; Homo sapiens deleted in azoospermia (DAZ), mRNA.	0	0.900255
HSAP0406S00035812	NM_000240	CDS; MAOA; monoamine oxidase A; Homo sapiens monoamine oxidase A (MAOA), nuclear gene encoding mitochondrial protein, mRNA.	0.000478241	0.895936
HSAP0406S00006104	NM_194312	CDS; LOC339768; hypothetical protein LOC339768; Homo sapiens hypothetical protein LOC339768 (LOC339768), mRNA.	0.000478241	0.900255
HSAP0406S00035671	NM_002893	CDS; RBBP7; retinoblastoma binding protein 7; Homo sapiens retinoblastoma binding protein 7 (RBBP7), mRNA.	0.000478241	0.900255
HSAP0406S00003694	NM_032328	CDS; MGC12458; hypothetical protein MGC12458; Homo sapiens hypothetical protein MGC12458 (MGC12458), mRNA.	0.000478241	0.878847
HSAP0406S00031794	BC066902	CDS; ISYNA1; myo-inositol 1-phosphate synthase A1; Homo sapiens myo-inositol 1-phosphate synthase A1, mRNA (cDNA clone MGC:87044 IMAGE:5262041), complete cds.	0.000478241	0.900255
HSAP0406S00032099	AK126907	CDS; N/A; N/A; Homo sapiens cDNA FLJ44959 fis, clone BRAWH2012054.	0.000478241	0.900255
HSAP0406S00032593	AK127522	CDS; N/A; N/A; Homo sapiens cDNA FLJ45615 fis, clone BRTHA3026180.	0.000478241	0.855011
HSAP0406S00036916	BC026100	source; N/A; N/A; Homo sapiens testis-specific transcript, Y-linked 8, mRNA (cDNA clone IMAGE:5267976), partial cds.	0.000478241	0.900255
HSAP0406S00019449	AB029488	CDS; C11orf21; N/A; Homo sapiens C11orf21 mRNA, complete cds.	0.000908242	0.900255
HSAP0406S00016056	NM_052963	CDS; TOP1MT; mitochondrial topoisomerase I; Homo sapiens topoisomerase (DNA) I, mitochondrial (TOP1MT), nuclear gene encoding mitochondrial protein, mRNA.	0.000908242	0.864622
HSAP0406S00020382	AY358308	CDS; N/A; FLRT1; Homo sapiens clone DNA58799 FLRT1 (UNQ752) mRNA, complete cds.	0.00157538	0.900255
HSAP0406S00032376	NM_001783	CDS; CD79A; CD79A antigen isoform 1 precursor; Homo sapiens CD79A antigen (immunoglobulin-associated alpha) (CD79A), transcript variant 1, mRNA.	0.00157538	0.900255
HSAP0406S00005698	NM_001959	CDS; EEF1B2; eukaryotic translation elongation factor 1 beta 2; Homo sapiens eukaryotic translation elongation factor 1 beta 2 (EEF1B2), transcript variant 1, mRNA.	0.00157538	0.854382
HSAP0406S00027390	NM_024048	CDS; MGC3020; hypothetical protein MGC3020; Homo sapiens hypothetical protein MGC3020 (MGC3020), mRNA.	0.00157538	0.8518
HSAP0406S00035776	AJ238395	CDS; RPGR; RPGR protein; Homo sapiens mRNA for RPGR protein, retina specific isoform.	0.00157538	0.900255
HSAP0406S00014515	NM_020369	CDS; FSCN3; fascin 3; Homo sapiens fascin homolog 3, actin-bundling protein, testicular (Strongylocentrotus purpuratus) (FSCN3), mRNA.	0.00157538	0.900255
HSAP0406S00036684	NM_021048	CDS; MAGEA10; melanoma antigen, family A, 10; Homo sapiens melanoma antigen, family A, 10 (MAGEA10), mRNA.	0.00157538	0.900255
HSAP0406S00002427	M26316	CDS; N/A; mucin; Human epithelial mucin tandem repeat sequence of the partial cds.	0.00157538	0.900255
HSAP0406S00003249	NM_014002	CDS; IKBKE; IKK-related kinase epsilon; Homo sapiens inhibitor of kappa light polypeptide gene enhancer in B-cells, kinase epsilon (IKBKE), mRNA.	0.00157538	0.900255
HSAP0406S00006872	AF040709	CDS; N/A; putative tumor suppressor gene 26 protein alpha 2 delta calcium channel subunit; Homo sapiens putative tumor suppressor gene 26 protein alpha 2 delta calcium channel subunit mRNA, complete cds.	0.00157538	0.900255
HSAP0406S00018792	AK023084	CDS; N/A; N/A; Homo sapiens cDNA FLJ13022 fis, clone NT2RP3000753, weakly similar to NEUROFILAMENT TRIPLET H PROTEIN.	0.00157538	0.900255
HSAP0406S00020096	NM_001001960	CDS; OR5W2; olfactory receptor, family 5, subfamily W, member 2; Homo sapiens olfactory receptor, family 5, subfamily W, member 2 (OR5W2), mRNA.	0.00157538	0.900255
HSAP0406S00024761	BX161396	CDS; N/A; N/A; human full-length cDNA clone CS0DC012YL01 of Neuroblastoma of Homo sapiens (human).	0.00157538	0.816458
HSAP0406S00025216	AK126091	CDS; N/A; N/A; Homo sapiens cDNA FLJ44103 fis, clone TESTI4044084.	0.00157538	0.900255
HSAP0406S00032387	AK074788	CDS; N/A; N/A; Homo sapiens cDNA FLJ90307 fis, clone NT2RP2000739, weakly similar to ZINC FINGER PROTEIN 83.	0.00157538	0.900255
HSAP0406S00032603	AK123720	CDS; N/A; N/A; Homo sapiens cDNA FLJ41726 fis, clone HLUNG2014449.	0.00157538	0.874025
HSAP0406S00035687	S57358	CDS; pyruvate dehydrogenase alpha subunit, E1 alpha; pyruvate dehydrogenase alpha subunit; pyruvate dehydrogenase alpha subunit {3'region} [human, mRNA Partial Mutant, 129 nt].	0.00157538	0.900644
HSAP0406S00024829	NM_006399	CDS; BATF; basic leucine zipper transcription factor, ATF-like; Homo sapiens basic leucine zipper transcription factor, ATF-like (BATF), mRNA.	0.00189492	0.846212
HSAP0406S00016860	NM_006378	CDS; SEMA4D; semaphorin 4D; Homo sapiens sema domain, immunoglobulin domain (Ig), transmembrane domain (TM) and short cytoplasmic domain, (semaphorin) 4D (SEMA4D), mRNA.	0.00189492	0.900255
HSAP0406S00031167	BC009860	CDS; TRIF; TRIF protein; Homo sapiens TIR domain containing adaptor inducing interferon-beta, mRNA (cDNA clone IMAGE:3929560), partial cds.	0.00189492	0.855106
HSAP0406S00004562	NM_024993	CDS; LRRTM4; leucine rich repeat transmembrane neuronal 4; Homo sapiens leucine rich repeat transmembrane neuronal 4 (LRRTM4), mRNA.	0.00189492	0.900255
HSAP0406S00020070	NM_001004725	CDS; OR4S1; olfactory receptor, family 4, subfamily S, member 1; Homo sapiens olfactory receptor, family 4, subfamily S, member 1 (OR4S1), mRNA.	0.00189492	0.899524
HSAP0406S00031921	NM_001001415	CDS; ZNF429; zinc finger protein 429; Homo sapiens zinc finger protein 429 (ZNF429), mRNA.	0.00189492	0.900255
HSAP0406S00032162	NM_152484	CDS; ZNF569; zinc finger protein 569; Homo sapiens zinc finger protein 569 (ZNF569), mRNA.	0.00189492	0.819794
HSAP0406S00031623	X89676	CDS; tpcr86; putative olfactory receptor; H.sapiens mRNA for TPCR86 protein.	0.00233739	0.900255
HSAP0406S00033852	NM_016276	CDS; SGK2; serum/glucocorticoid regulated kinase 2 isoform beta; Homo sapiens serum/glucocorticoid regulated kinase 2 (SGK2), transcript variant 2, mRNA.	0.00233739	0.900255
HSAP0406S00015038	NM_178857	CDS; RP1L1; retinitis pigmentosa 1-like 1; Homo sapiens retinitis pigmentosa 1-like 1 (RP1L1), mRNA.	0.00233739	0.900255
HSAP0406S00009359	NM_001957	CDS; EDNRA; endothelin receptor type A; Homo sapiens endothelin receptor type A (EDNRA), mRNA.	0.00233739	0.900255
HSAP0406S00008450	NM_003501	CDS; ACOX3; acyl-Coenzyme A oxidase 3, pristanoyl; Homo sapiens acyl-Coenzyme A oxidase 3, pristanoyl (ACOX3), mRNA.	0.00233739	0.833564
HSAP0406S00033451	AF151081	CDS; N/A; HSPC247; Homo sapiens HSPC247 mRNA, complete cds.	0.00233739	0.900255
HSAP0406S00035205	NM_006941	CDS; SOX10; SRY (sex determining region Y)-box 10; Homo sapiens SRY (sex determining region Y)-box 10 (SOX10), mRNA.	0.00233739	0.900255
HSAP0406S00034879	NM_021574	CDS; BCR; breakpoint cluster region isoform 2; Homo sapiens breakpoint cluster region (BCR), transcript variant 2, mRNA.	0.00233739	0.900255
HSAP0406S00003733	AK124520	CDS; N/A; N/A; Homo sapiens cDNA FLJ42529 fis, clone BRACE3002390.	0.00233739	0.880915
HSAP0406S00022457	U38320	CDS; N/A; matrix metalloproteinase RASI-1; Homo sapiens clone rasi-3 matrix metalloproteinase RASI-1 mRNA, splice variant, complete cds.	0.00233739	0.896244
HSAP0406S00018596	NM_207372	CDS; SH2D4B; SH2 domain containing 4B; Homo sapiens SH2 domain containing 4B (SH2D4B), mRNA.	0.00233739	0.900255
HSAP0406S00001763	AB018304	CDS; KIAA0761; KIAA0761 protein; Homo sapiens mRNA for KIAA0761 protein, partial cds.	0.00233739	0.900255
HSAP0406S00003074	AY043323	CDS; N/A; CRB1 isoform III; Homo sapiens CRB1 isoform III mRNA, partial cds.	0.00233739	0.900255
HSAP0406S00005816	AY358680	CDS; N/A; AWQG2491; Homo sapiens clone DNA60281 AWQG2491 (UNQ2491) mRNA, complete cds.	0.00233739	0.900255
HSAP0406S00007355	AF116655	CDS; N/A; PRO1082; Homo sapiens PRO1082 mRNA, complete cds.	0.00233739	0.861348
HSAP0406S00009384	AL133047	CDS; DKFZp434D0215; hypothetical protein; Homo sapiens mRNA; cDNA DKFZp434D0215 (from clone DKFZp434D0215); partial cds.	0.00233739	0.900255
HSAP0406S00011237	AL137593	CDS; DKFZp434N1710; hypothetical protein; Homo sapiens mRNA; cDNA DKFZp434N1710 (from clone DKFZp434N1710).	0.00233739	0.900255
HSAP0406S00016717	BX641153	CDS; DKFZp686J24109; hypothetical protein; Homo sapiens mRNA; cDNA DKFZp686J24109 (from clone DKFZp686J24109).	0.00233739	0.900255
HSAP0406S00019175	NM_014661	CDS; KIAA0140; KIAA0140 gene product; Homo sapiens KIAA0140 (KIAA0140), mRNA.	0.00233739	0.900255
HSAP0406S00021644	BC006526	CDS; SCNN1A; SCNN1A protein; Homo sapiens sodium channel, nonvoltage-gated 1 alpha, mRNA (cDNA clone IMAGE:3936903), partial cds.	0.00233739	0.822854
HSAP0406S00029390	AK095213	CDS; N/A; N/A; Homo sapiens cDNA FLJ37894 fis, clone BRTHA2004639.	0.00233739	0.819794
HSAP0406S00031404	NM_006202	CDS; PDE4A; phosphodiesterase 4A, cAMP-specific (phosphodiesterase E2 dunce homolog, Drosophila); Homo sapiens phosphodiesterase 4A, cAMP-specific (phosphodiesterase E2 dunce homolog, Drosophila) (PDE4A), mRNA.	0.00233739	0.838191
HSAP0406S00034393	NM_006933	CDS; SLC5A3; solute carrier family 5 (inositol transporters), member 3; Homo sapiens solute carrier family 5 (inositol transporters), member 3 (SLC5A3), mRNA.	0.00259176	0.900255
HSAP0406S00032899	NM_005601	CDS; NKG7; natural killer cell group 7 sequence; Homo sapiens natural killer cell group 7 sequence (NKG7), mRNA.	0.00259176	0.826418
HSAP0406S00013144	NM_014354	CDS; C6orf54; chromosome 6 open reading frame 54; Homo sapiens chromosome 6 open reading frame 54 (C6orf54), mRNA.	0.00259176	0.900255
HSAP0406S00033784	NM_152257	CDS; KIAA0889; KIAA0889 protein; Homo sapiens KIAA0889 protein (KIAA0889), mRNA.	0.00259176	0.900255
HSAP0406S00028723	AK125712	CDS; N/A; N/A; Homo sapiens cDNA FLJ43724 fis, clone TESOP2007688.	0.00259176	0.900255
HSAP0406S00036295	AL831883	CDS; DKFZp547M2110; hypothetical protein; Homo sapiens mRNA; cDNA DKFZp547M2110 (from clone DKFZp547M2110).	0.00267358	0.842749
HSAP0406S00019599	AK021852	CDS; N/A; N/A; Homo sapiens cDNA FLJ11790 fis, clone HEMBA1006091.	0.00267358	0.900255
HSAP0406S00021442	NM_001612	CDS; ACRV1; acrosomal vesicle protein 1 isoform a precursor; Homo sapiens acrosomal vesicle protein 1 (ACRV1), transcript variant 1, mRNA.	0.00267358	0.900255
HSAP0406S00003860	NM_182626	CDS; FLJ25102; hypothetical protein FLJ25102; Homo sapiens hypothetical protein FLJ25102 (FLJ25102), mRNA.	0.00267358	0.900255
HSAP0406S00023398	BC043528	CDS; FLJ31978; FLJ31978 protein; Homo sapiens hypothetical protein FLJ31978, mRNA (cDNA clone MGC:50112 IMAGE:5168267), complete cds.	0.00267358	0.839367
HSAP0406S00018770	NM_013314	CDS; BLNK; B-cell linker; Homo sapiens B-cell linker (BLNK), mRNA.	0.00267358	0.889501
HSAP0406S00034239	NM_005286	CDS; GPR8; G protein-coupled receptor 8; Homo sapiens G protein-coupled receptor 8 (GPR8), mRNA.	0.00267358	0.900255
HSAP0406S00028398	NM_201566	CDS; SLC16A13; monocarboxylate transporter 13; Homo sapiens solute carrier family 16 (monocarboxylic acid transporters), member 13 (SLC16A13), mRNA.	0.00267358	0.900255
HSAP0406S00027824	AF024709	CDS; N/A; zinc finger protein; Homo sapiens clone L3-15 zinc finger protein mRNA, partial cds.	0.00267358	0.900255
HSAP0406S00013435	NM_001005340	CDS; GPNMB; glycoprotein (transmembrane) nmb isoform a precursor; Homo sapiens glycoprotein (transmembrane) nmb (GPNMB), transcript variant 1, mRNA.	0.00267358	0.893089
HSAP0406S00002287	NM_178354	CDS; LCE1F; late cornified envelope 1F; Homo sapiens late cornified envelope 1F (LCE1F), mRNA.	0.00267358	0.900255
HSAP0406S00003271	NM_023938	CDS; SARG; specifically androgen-regulated protein; Homo sapiens specifically androgen-regulated protein (SARG), mRNA.	0.00267358	0.900255
HSAP0406S00009671	AK129677	CDS; N/A; N/A; Homo sapiens cDNA FLJ26166 fis, clone ADG02852.	0.00267358	0.900255
HSAP0406S00020376	Z25427	CDS; N/A; protein-serine/threonine kinase; H.sapiens protein-serine/threonine kinase gene, complete CDS.	0.00267358	0.900255
HSAP0406S00024216	AY358199	CDS; N/A; CDH24; Homo sapiens clone DNA203532 CDH24 (UNQ2834) mRNA, complete cds.	0.00267358	0.828889
HSAP0406S00024310	BC008219	CDS; KIAA1305; KIAA1305 protein; Homo sapiens KIAA1305, mRNA (cDNA clone MGC:17689 IMAGE:3865984), complete cds.	0.00267358	0.900255
HSAP0406S00033785	AB020696	CDS; KIAA0889; KIAA0889 protein; Homo sapiens mRNA for KIAA0889 protein, partial cds.	0.00267358	0.900255
HSAP0406S00034058	AK126024	CDS; N/A; N/A; Homo sapiens cDNA FLJ44036 fis, clone TESTI4028809.	0.00267358	0.900255
HSAP0406S00034186	AK127768	CDS; N/A; N/A; Homo sapiens cDNA FLJ45869 fis, clone OCBBF3004908.	0.00267358	0.900255
HSAP0406S00037243	NM_199001	CDS; MGC59937; Similar to RIKEN cDNA 2310002J15 gene; Homo sapiens Similar to RIKEN cDNA 2310002J15 gene (MGC59937), mRNA.	0.00267358	0.859296
HSAP0406S00021047	NM_002426	CDS; MMP12; matrix metalloproteinase 12 preproprotein; Homo sapiens matrix metalloproteinase 12 (macrophage elastase) (MMP12), mRNA.	0.00278676	0.801924
HSAP0406S00036196	NM_006639	CDS; CYSLTR1; cysteinyl leukotriene receptor 1; Homo sapiens cysteinyl leukotriene receptor 1 (CYSLTR1), mRNA.	0.00278676	0.900255
HSAP0406S00006308	AL136788	source; N/A; N/A; Homo sapiens mRNA; cDNA DKFZp434E0519 (from clone DKFZp434E0519).	0.00278676	0.900255
HSAP0406S00001134	NM_201649	CDS; SLC6A9; solute carrier family 6 (neurotransmitter transporter, glycine), member 9 isoform 2; Homo sapiens solute carrier family 6 (neurotransmitter transporter, glycine), member 9 (SLC6A9), transcript variant 2, mRNA.	0.00278676	0.900255
HSAP0406S00035479	NM_207478	CDS; FLJ44385; FLJ44385 protein; Homo sapiens FLJ44385 protein (FLJ44385), mRNA.	0.00278676	0.900255
HSAP0406S00002994	BC019709	CDS; GLT25D2; GLT25D2 protein; Homo sapiens glycosyltransferase 25 domain containing 2, mRNA (cDNA clone IMAGE:4931499), partial cds.	0.00278676	0.859275
HSAP0406S00001686	AF541281	CDS; N/A; plasticity related gene 1; Homo sapiens plasticity related gene 1 mRNA, complete cds.	0.00278676	0.858056
HSAP0406S00034797	NM_000185	CDS; SERPIND1; heparin cofactor II; Homo sapiens serine (or cysteine) proteinase inhibitor, clade D (heparin cofactor), member 1 (SERPIND1), mRNA.	0.00278676	0.900255
HSAP0406S00026536	NM_001176	CDS; ARHGDIG; Rho GDP dissociation inhibitor (GDI) gamma; Homo sapiens Rho GDP dissociation inhibitor (GDI) gamma (ARHGDIG), mRNA.	0.00278676	0.900255
HSAP0406S00001640	BC037317	CDS; N/A; Unknown (protein for IMAGE:5259498); Homo sapiens cDNA clone IMAGE:5259498, partial cds.	0.00278676	0.900255
HSAP0406S00010852	AK091066	CDS; N/A; N/A; Homo sapiens cDNA FLJ33747 fis, clone BRCAN1000168.	0.00278676	0.900255
HSAP0406S00018082	NM_018076	CDS; ARMC4; armadillo repeat containing 4; Homo sapiens armadillo repeat containing 4 (ARMC4), mRNA.	0.00278676	0.900255
HSAP0406S00022527	AK097342	CDS; N/A; N/A; Homo sapiens cDNA FLJ40023 fis, clone STOMA2007680.	0.00278676	0.900255
HSAP0406S00036899	AF527835	CDS; CYorf16; CYorf16 protein; Homo sapiens CYorf16 protein (CYorf16) mRNA, partial cds.	0.00278676	0.900255
HSAP0406S00016272	NM_005772	CDS; RCL1; RNA cyclase homolog; Homo sapiens RNA terminal phosphate cyclase-like 1 (RCL1), mRNA.	0.00303307	0.89847
HSAP0406S00025834	NM_022841	CDS; FLJ12994; hypothetical protein FLJ12994; Homo sapiens hypothetical protein FLJ12994 (FLJ12994), mRNA.	0.00303307	0.879241
HSAP0406S00036679	NM_002362	CDS; MAGEA4; melanoma antigen, family A, 4; Homo sapiens melanoma antigen, family A, 4 (MAGEA4), mRNA.	0.00329143	0.828719
HSAP0406S00016247	AY499150	CDS; N/A; p40; Homo sapiens isolate 4 cell-line MIA-PaCa-2 LINE-1 element p40 mRNA, partial cds.	0.00329143	0.900255
HSAP0406S00035108	X77690	CDS; K222; N/A; H.sapiens mRNA for K222 expressed in degenerative retinas.	0.00329143	0.900255
HSAP0406S00008569	BC030111	CDS; MGC42157; MGC42157 protein; Homo sapiens hypothetical protein MGC42157, mRNA (cDNA clone MGC:42157 IMAGE:4799398), complete cds.	0.00362666	0.900255
HSAP0406S00002562	BC033790	CDS; N/A; Similar to RIKEN cDNA 4933430H15 gene; Homo sapiens mRNA similar to RIKEN cDNA 4933430H15 gene (cDNA clone MGC:45468 IMAGE:5163973), complete cds.	0.00362666	0.890303
HSAP0406S00012815	BC032958	CDS; MGC34034; MGC34034 protein; Homo sapiens hypothetical protein MGC34034, mRNA (cDNA clone MGC:34034 IMAGE:4828922), complete cds.	0.00362666	0.900008
HSAP0406S00032040	NM_005031	CDS; FXYD1; phospholemman precursor; Homo sapiens FXYD domain containing ion transport regulator 1 (phospholemman) (FXYD1), transcript variant a, mRNA.	0.00362666	0.900255
HSAP0406S00023114	AB023202	CDS; KIAA0985; KIAA0985 protein; Homo sapiens mRNA for KIAA0985 protein, partial cds.	0.00362666	0.900255
HSAP0406S00023886	AK023511	CDS; N/A; N/A; Homo sapiens cDNA FLJ13449 fis, clone PLACE1003025.	0.00362666	0.900255
HSAP0406S00035084	AK123082	CDS; N/A; N/A; Homo sapiens cDNA FLJ41087 fis, clone ADRGL2012179.	0.00362666	0.900255
HSAP0406S00022319	NM_173352	CDS; K5B; keratin 5b; Homo sapiens keratin 5b (K5B), mRNA.	0.00362666	0.900255
HSAP0406S00022405	NM_015481	CDS; ZNF385; zinc finger protein 385; Homo sapiens zinc finger protein 385 (ZNF385), mRNA.	0.00362666	0.900255
HSAP0406S00014177	AK124190	CDS; N/A; N/A; Homo sapiens cDNA FLJ42196 fis, clone THYMU2033816.	0.00362666	0.82844
HSAP0406S00020195	NM_001004711	CDS; OR4D9; olfactory receptor, family 4, subfamily D, member 9; Homo sapiens olfactory receptor, family 4, subfamily D, member 9 (OR4D9), mRNA.	0.00362666	0.900255
HSAP0406S00024242	AK124469	CDS; N/A; N/A; Homo sapiens cDNA FLJ42478 fis, clone BRACE2031531.	0.00362666	0.900255
HSAP0406S00025312	AB049915	CDS; N/A; single chain Fv fragment; Homo sapiens mRNA for single chain Fv fragment, partial cds.	0.00362666	0.900255
HSAP0406S00033940	AK123156	CDS; N/A; N/A; Homo sapiens cDNA FLJ41161 fis, clone BRACE2039475.	0.00362666	0.900255
HSAP0406S00034115	AL834206	CDS; DKFZp434K1130; hypothetical protein; Homo sapiens mRNA; cDNA DKFZp434K1130 (from clone DKFZp434K1130).	0.00362666	0.855029
HSAP0406S00004777	NM_001079	CDS; ZAP70; zeta-chain associated protein kinase 70kDa isoform 1; Homo sapiens zeta-chain (TCR) associated protein kinase 70kDa (ZAP70), transcript variant 1, mRNA.	0.00386272	0.834649
HSAP0406S00033901	NM_014477	CDS; C20orf10; TP53-target gene 5 protein; Homo sapiens chromosome 20 open reading frame 10 (C20orf10), mRNA.	0.00386272	0.900255
HSAP0406S00023446	BC013284	CDS; N/A; Unknown (protein for IMAGE:4025174); Homo sapiens cDNA clone IMAGE:4025174, partial cds.	0.00386272	0.900255
HSAP0406S00031969	AL137518	CDS; DKFZp566F0947; hypothetical protein; Homo sapiens mRNA; cDNA DKFZp566F0947 (from clone DKFZp566F0947).	0.00398656	0.900255
HSAP0406S00001825	AF118066	CDS; N/A; PRO1575; Homo sapiens PRO1575 mRNA, complete cds.	0.00398656	0.887632
HSAP0406S00006939	U61738	CDS; Dnahc1; dynein heavy chain; Human clone 11 (HL-11), dynein heavy chain (Dnahc1) mRNA, partial cds.	0.00398656	0.900255
HSAP0406S00015337	NM_032777	CDS; GPR124; G protein-coupled receptor 124; Homo sapiens G protein-coupled receptor 124 (GPR124), mRNA.	0.00398656	0.900255
HSAP0406S00004891	NM_174925	CDS; LOC205251; hypothetical protein LOC205251; Homo sapiens hypothetical protein LOC205251 (LOC205251), mRNA.	0.00461944	0.900255
HSAP0406S00026886	NM_021247	CDS; PRM3; protamine 3; Homo sapiens protamine 3 (PRM3), mRNA.	0.00461944	0.900255
HSAP0406S00029547	NM_000023	CDS; SGCA; sarcoglycan, alpha (50kDa dystrophin-associated glycoprotein); Homo sapiens sarcoglycan, alpha (50kDa dystrophin-associated glycoprotein) (SGCA), mRNA.	0.00461944	0.869154
HSAP0406S00034462	NM_007341	CDS; SH3BGR; SH3-binding domain and glutamic acid-rich protein isoform a; Homo sapiens SH3 domain binding glutamic acid-rich protein (SH3BGR), transcript variant 1, mRNA.	0.00461944	0.900255
HSAP0406S00004681	AK095105	CDS; N/A; N/A; Homo sapiens cDNA FLJ37786 fis, clone BRHIP2028480.	0.00461944	0.900255
HSAP0406S00018349	NM_199452	CDS; ZNF365; zinc finger protein 365 isoform D; Homo sapiens zinc finger protein 365 (ZNF365), transcript variant D, mRNA.	0.00461944	0.900255
HSAP0406S00024749	L40392	CDS; N/A; N/A; Homo sapiens (clone S164) mRNA, 3' end of cds.	0.00461944	0.900255
HSAP0406S00029399	AK131091	CDS; FLJ00304; FLJ00304 protein; Homo sapiens mRNA for FLJ00304 protein.	0.00461944	0.894474
HSAP0406S00033131	NM_139172	CDS; MDAC1; MDAC1; Homo sapiens MDAC1 (MDAC1), mRNA.	0.00482215	0.900255
HSAP0406S00026331	NM_198079	CDS; FLJ40113; FLJ40113 protein; Homo sapiens similar to golgi autoantigen, golgin subfamily a (FLJ40113), mRNA.	0.00482215	0.817881

## Sheet: p73 untreated
Table S2 MAP selected promoters using FDR <0.005.			IP	input
NimbleGen ID	Gene ID	Gene Name	FDR_P73unt_532	FDR_P73unt_635
HSAP0406S00030878	NM_182577	CDS; C19orf19; chromosome 19 open reading frame 19; Homo sapiens chromosome 19 open reading frame 19 (C19orf19), mRNA.	0	0.897037
HSAP0406S00013662	NM_021223	CDS; MYL7; myosin light chain 2a; Homo sapiens myosin, light polypeptide 7, regulatory (MYL7), mRNA.	0	0.897037
HSAP0406S00002051	NM_213653	CDS; HFE2; hemojuvelin isoform a; Homo sapiens hemochromatosis type 2 (juvenile) (HFE2), transcript variant a, mRNA.	0	0.803926
HSAP0406S00005245	NM_000888	CDS; ITGB6; integrin, beta 6; Homo sapiens integrin, beta 6 (ITGB6), mRNA.	0	0.897037
HSAP0406S00004891	NM_174925	CDS; LOC205251; hypothetical protein LOC205251; Homo sapiens hypothetical protein LOC205251 (LOC205251), mRNA.	0	0.897037
HSAP0406S00009960	NM_006144	CDS; GZMA; granzyme A precursor; Homo sapiens granzyme A (granzyme 1, cytotoxic T-lymphocyte-associated serine esterase 3) (GZMA), mRNA.	0	0.897037
HSAP0406S00024320	NM_033423	CDS; GZMH; granzyme H; Homo sapiens granzyme H (cathepsin G-like 2, protein h-CCPX) (GZMH), mRNA.	0	0.816926
HSAP0406S00013492	NM_175061	CDS; JAZF1; juxtaposed with another zinc finger gene 1; Homo sapiens juxtaposed with another zinc finger gene 1 (JAZF1), mRNA.	0	0.886758
HSAP0406S00036101	AK090929	CDS; N/A; N/A; Homo sapiens cDNA FLJ33610 fis, clone BRAMY2015925.	0	0.897037
HSAP0406S00001005	NM_017821	CDS; RHBDL2; rhomboid-related protein 2; Homo sapiens rhomboid, veinlet-like 2 (Drosophila) (RHBDL2), mRNA.	0	0.897037
HSAP0406S00035209	NM_013356	CDS; SLC16A8; solute carrier family 16, member 8; Homo sapiens solute carrier 16 (monocarboxylic acid transporters), member 8 (SLC16A8), mRNA.	0	0.897037
HSAP0406S00006204	NM_207484	CDS; FLJ40712; FLJ40712 protein; Homo sapiens FLJ40712 protein (FLJ40712), mRNA.	0	0.868696
HSAP0406S00005652	BC038807	CDS; ALS2CR7; ALS2CR7 protein; Homo sapiens amyotrophic lateral sclerosis 2 (juvenile) chromosome region, candidate 7, mRNA (cDNA clone MGC:46456 IMAGE:5200755), complete cds.	0	0.82272
HSAP0406S00036196	NM_006639	CDS; CYSLTR1; cysteinyl leukotriene receptor 1; Homo sapiens cysteinyl leukotriene receptor 1 (CYSLTR1), mRNA.	0	0.897037
HSAP0406S00004567	NM_138938	CDS; PAP; pancreatitis-associated protein precursor; Homo sapiens pancreatitis-associated protein (PAP), transcript variant 2, mRNA.	0	0.897037
HSAP0406S00000531	NM_207334	CDS; FAM43B; family with sequence similarity 43, member B; Homo sapiens family with sequence similarity 43, member B (FAM43B), mRNA.	0	0.897037
HSAP0406S00013778	AL713776	source; N/A; N/A; Homo sapiens mRNA; cDNA DKFZp434L192 (from clone DKFZp434L192).	0	0.897037
HSAP0406S00036295	AL831883	CDS; DKFZp547M2110; hypothetical protein; Homo sapiens mRNA; cDNA DKFZp547M2110 (from clone DKFZp547M2110).	0	0.878779
HSAP0406S00019599	AK021852	CDS; N/A; N/A; Homo sapiens cDNA FLJ11790 fis, clone HEMBA1006091.	0	0.897037
HSAP0406S00026773	NM_000243	CDS; MEFV; Mediterranean fever protein; Homo sapiens Mediterranean fever (MEFV), mRNA.	0	0.897037
HSAP0406S00031658	NM_007253	CDS; CYP4F8; cytochrome P450, family 4, subfamily F, polypeptide 8; Homo sapiens cytochrome P450, family 4, subfamily F, polypeptide 8 (CYP4F8), mRNA.	0	0.897037
HSAP0406S00001450	NM_001559	CDS; IL12RB2; interleukin 12 receptor, beta 2 precursor; Homo sapiens interleukin 12 receptor, beta 2 (IL12RB2), mRNA.	0	0.897037
HSAP0406S00035812	NM_000240	CDS; MAOA; monoamine oxidase A; Homo sapiens monoamine oxidase A (MAOA), nuclear gene encoding mitochondrial protein, mRNA.	0	0.897037
HSAP0406S00013565	NM_207172	CDS; GPR154; G protein-coupled receptor 154 isoform A; Homo sapiens G protein-coupled receptor 154 (GPR154), transcript variant 1, mRNA.	0	0.897037
HSAP0406S00034101	NM_080672	CDS; PHACTR3; phosphatase and actin regulator 3 isoform 1; Homo sapiens phosphatase and actin regulator 3 (PHACTR3), transcript variant 1, mRNA.	0	0.897037
HSAP0406S00000390	BC015118	CDS; CTRC; chymotrypsin C (caldecrin); Homo sapiens chymotrypsin C (caldecrin), mRNA (cDNA clone MGC:23991 IMAGE:3950170), complete cds.	0	0.897037
HSAP0406S00018647	NM_001613	CDS; ACTA2; alpha 2 actin; Homo sapiens actin, alpha 2, smooth muscle, aorta (ACTA2), mRNA.	0	0.897037
HSAP0406S00001830	NM_005549	CDS; KCNA10; potassium voltage-gated channel, shaker-related subfamily, member 10; Homo sapiens potassium voltage-gated channel, shaker-related subfamily, member 10 (KCNA10), mRNA.	0	0.877557
HSAP0406S00006063	NM_024080	CDS; TRPM8; transient receptor potential cation channel, subfamily M, member 8; Homo sapiens transient receptor potential cation channel, subfamily M, member 8 (TRPM8), mRNA.	0	0.897037
HSAP0406S00020570	NM_178864	CDS; NXF; HLH-PAS transcription factor NXF; Homo sapiens HLH-PAS transcription factor NXF (NXF), mRNA.	0	0.897037
HSAP0406S00032698	NM_017708	CDS; FLJ20200; hypothetical protein FLJ20200; Homo sapiens hypothetical protein FLJ20200 (FLJ20200), mRNA.	0	0.858616
HSAP0406S00032376	NM_001783	CDS; CD79A; CD79A antigen isoform 1 precursor; Homo sapiens CD79A antigen (immunoglobulin-associated alpha) (CD79A), transcript variant 1, mRNA.	0	0.897037
HSAP0406S00024829	NM_006399	CDS; BATF; basic leucine zipper transcription factor, ATF-like; Homo sapiens basic leucine zipper transcription factor, ATF-like (BATF), mRNA.	0	0.886273
HSAP0406S00033877	BC000849	CDS; MGC5566; MGC5566 protein; Homo sapiens hypothetical protein MGC5566, mRNA (cDNA clone MGC:5566 IMAGE:3458308), complete cds.	0	0.897037
HSAP0406S00030403	AK127627	CDS; N/A; N/A; Homo sapiens cDNA FLJ45725 fis, clone HCHON2009766.	0	0.897037
HSAP0406S00018619	NM_024756	CDS; MMRN2; multimerin 2; Homo sapiens multimerin 2 (MMRN2), mRNA.	0	0.894082
HSAP0406S00025497	NM_207444	CDS; FLJ35695; FLJ35695 protein; Homo sapiens FLJ35695 protein (FLJ35695), mRNA.	0	0.897037
HSAP0406S00000616	BC010570	CDS; HMGCL; 3-hydroxymethyl-3-methylglutaryl-Coenzyme A lyase (hydroxymethylglutaricaciduria); Homo sapiens 3-hydroxymethyl-3-methylglutaryl-Coenzyme A lyase (hydroxymethylglutaricaciduria), mRNA (cDNA clone MGC:17215 IMAGE:4178704), complete cds.	0	0.897037
HSAP0406S00035615	AF240467	CDS; TLR7; toll-like receptor 7; Homo sapiens toll-like receptor 7 (TLR7) mRNA, complete cds.	0	0.897037
HSAP0406S00017114	NM_205859	CDS; OR2K2; olfactory receptor, family 2, subfamily K, member 2; Homo sapiens olfactory receptor, family 2, subfamily K, member 2 (OR2K2), mRNA.	0	0.897037
HSAP0406S00016620	NM_000692	CDS; ALDH1B1; aldehyde dehydrogenase 1B1 precursor; Homo sapiens aldehyde dehydrogenase 1 family, member B1 (ALDH1B1), nuclear gene encoding mitochondrial protein, mRNA.	0	0.897037
HSAP0406S00009411	AK091509	CDS; N/A; N/A; Homo sapiens cDNA FLJ34190 fis, clone FCBBF3017729.	0	0.897037
HSAP0406S00021216	NM_001001522	CDS; TAGLN; transgelin; Homo sapiens transgelin (TAGLN), transcript variant 1, mRNA.	0	0.834536
HSAP0406S00036760	NM_020061	CDS; OPN1LW; opsin 1 (cone pigments), long-wave-sensitive (color blindness, protan); Homo sapiens opsin 1 (cone pigments), long-wave-sensitive (color blindness, protan) (OPN1LW), mRNA.	0	0.897037
HSAP0406S00019401	AF086604	CDS; MUC5B; mucin; Homo sapiens mucin (MUC5B) mRNA, partial cds.	0	0.897037
HSAP0406S00001164	NM_032756	CDS; MGC15668; hypothetical protein MGC15668; Homo sapiens hypothetical protein MGC15668 (MGC15668), mRNA.	0	0.897037
HSAP0406S00001892	AB046854	CDS; KIAA1634; KIAA1634 protein; Homo sapiens mRNA for KIAA1634 protein, partial cds.	0	0.897037
HSAP0406S00036623	NM_004065	CDS; CDR1; cerebellar degeneration-related protein 1, 34kDa; Homo sapiens cerebellar degeneration-related protein 1, 34kDa (CDR1), mRNA.	0	0.897037
HSAP0406S00005891	NM_205847	CDS; GMPPA; GDP-mannose pyrophosphorylase A; Homo sapiens GDP-mannose pyrophosphorylase A (GMPPA), transcript variant 2, mRNA.	0	0.846119
HSAP0406S00025182	NM_006291	CDS; TNFAIP2; tumor necrosis factor, alpha-induced protein 2; Homo sapiens tumor necrosis factor, alpha-induced protein 2 (TNFAIP2), mRNA.	0	0.897037
HSAP0406S00021294	NM_006760	CDS; UPK2; uroplakin 2; Homo sapiens uroplakin 2 (UPK2), mRNA.	0	0.837263
HSAP0406S00019555	NM_001005180	CDS; OR56B1; olfactory receptor, family 56, subfamily B, member 1; Homo sapiens olfactory receptor, family 56, subfamily B, member 1 (OR56B1), mRNA.	0	0.897037
HSAP0406S00004531	BC045536	CDS; N/A; Unknown (protein for IMAGE:4825300); Homo sapiens, clone IMAGE:4825300, mRNA, partial cds.	0	0.897037
HSAP0406S00002421	M26316	CDS; N/A; mucin; Human epithelial mucin tandem repeat sequence of the partial cds.	0	0.897037
HSAP0406S00030091	AK090478	CDS; FLJ00400; FLJ00400 protein; Homo sapiens mRNA for FLJ00400 protein.	0	0.824131
HSAP0406S00022130	AK056003	CDS; N/A; N/A; Homo sapiens cDNA FLJ31441 fis, clone NT2NE2000787.	0	0.897037
HSAP0406S00034393	NM_006933	CDS; SLC5A3; solute carrier family 5 (inositol transporters), member 3; Homo sapiens solute carrier family 5 (inositol transporters), member 3 (SLC5A3), mRNA.	0	0.897037
HSAP0406S00028579	NM_001303	CDS; COX10; heme A:farnesyltransferase; Homo sapiens COX10 homolog, cytochrome c oxidase assembly protein, heme A: farnesyltransferase (yeast) (COX10), nuclear gene encoding mitochondrial protein, mRNA.	0	0.897037
HSAP0406S00009507	NM_001829	CDS; CLCN3; chloride channel 3; Homo sapiens chloride channel 3 (CLCN3), mRNA.	0	0.827218
HSAP0406S00009057	NM_001968	CDS; EIF4E; eukaryotic translation initiation factor 4E; Homo sapiens eukaryotic translation initiation factor 4E (EIF4E), mRNA.	0	0.828794
HSAP0406S00012643	AK127146	CDS; N/A; N/A; Homo sapiens cDNA FLJ45203 fis, clone BRCAN2008701.	0	0.897037
HSAP0406S00003860	NM_182626	CDS; FLJ25102; hypothetical protein FLJ25102; Homo sapiens hypothetical protein FLJ25102 (FLJ25102), mRNA.	0	0.897037
HSAP0406S00035050	NM_004861	CDS; GAL3ST1; galactose-3-O-sulfotransferase 1; Homo sapiens galactose-3-O-sulfotransferase 1 (GAL3ST1), mRNA.	0	0.897037
HSAP0406S00028400	BC027858	CDS; CLECSF14; CLECSF14 protein; Homo sapiens C-type (calcium dependent, carbohydrate-recognition domain) lectin, superfamily member 14 (macrophage-derived), mRNA (cDNA clone MGC:34439 IMAGE:5225381), complete cds.	0	0.897037
HSAP0406S00023398	BC043528	CDS; FLJ31978; FLJ31978 protein; Homo sapiens hypothetical protein FLJ31978, mRNA (cDNA clone MGC:50112 IMAGE:5168267), complete cds.	0	0.897037
HSAP0406S00034190	NM_024299	CDS; C20orf149; chromosome 20 open reading frame 149; Homo sapiens chromosome 20 open reading frame 149 (C20orf149), mRNA.	0	0.888666
HSAP0406S00002277	NM_178434	CDS; LCE3C; late cornified envelope 3C; Homo sapiens late cornified envelope 3C (LCE3C), mRNA.	0	0.897037
HSAP0406S00030609	NM_213602	CDS; CD33L3; CD33 antigen-like 3; Homo sapiens CD33 antigen-like 3 (CD33L3), mRNA.	0	0.897037
HSAP0406S00028889	NM_015594	CDS; DKFZP434O047; DKFZP434O047 protein; Homo sapiens DKFZP434O047 protein (DKFZP434O047), mRNA.	0	0.819566
HSAP0406S00022386	NM_014212	CDS; HOXC11; homeo box C11; Homo sapiens homeo box C11 (HOXC11), mRNA.	0	0.868579
HSAP0406S00014132	NM_014916	CDS; LMTK2; lemur tyrosine kinase 2; Homo sapiens lemur tyrosine kinase 2 (LMTK2), mRNA.	0	0.816003
HSAP0406S00027390	NM_024048	CDS; MGC3020; hypothetical protein MGC3020; Homo sapiens hypothetical protein MGC3020 (MGC3020), mRNA.	0	0.897037
HSAP0406S00028797	NM_003593	CDS; FOXN1; winged-helix nude; Homo sapiens forkhead box N1 (FOXN1), mRNA.	0	0.841415
HSAP0406S00012292	NM_153699	CDS; GSTA5; glutathione transferase A5; Homo sapiens glutathione S-transferase A5 (GSTA5), mRNA.	0	0.897037
HSAP0406S00033901	NM_014477	CDS; C20orf10; TP53-target gene 5 protein; Homo sapiens chromosome 20 open reading frame 10 (C20orf10), mRNA.	0	0.897037
HSAP0406S00022948	BC064342	CDS; LOC253724; LOC253724 protein; Homo sapiens hypothetical LOC253724, mRNA (cDNA clone IMAGE:4373107), partial cds.	0	0.89672
HSAP0406S00021203	NM_000040	CDS; APOC3; apolipoprotein C-III precursor; Homo sapiens apolipoprotein C-III (APOC3), mRNA.	0	0.897037
HSAP0406S00010145	NM_152625	CDS; ZNF366; zinc finger protein 366; Homo sapiens zinc finger protein 366 (ZNF366), mRNA.	0	0.849884
HSAP0406S00034193	NM_024059	CDS; MGC5356; hypothetical protein MGC5356; Homo sapiens hypothetical protein MGC5356 (MGC5356), mRNA.	0	0.897037
HSAP0406S00036077	NM_015185	CDS; ARHGEF9; Cdc42 guanine exchange factor 9; Homo sapiens Cdc42 guanine nucleotide exchange factor (GEF) 9 (ARHGEF9), mRNA.	0	0.897037
HSAP0406S00002280	AF005082	CDS; xp33; skin-specific protein; Homo sapiens skin-specific protein (xp33) mRNA, partial cds.	0	0.897037
HSAP0406S00032251	NM_004877	CDS; GMFG; glia maturation factor, gamma; Homo sapiens glia maturation factor, gamma (GMFG), mRNA.	0	0.897037
HSAP0406S00036885	BC026100	source; N/A; N/A; Homo sapiens testis-specific transcript, Y-linked 8, mRNA (cDNA clone IMAGE:5267976), partial cds.	0	0.897037
HSAP0406S00035215	AB051447	CDS; KIAA1660; KIAA1660 protein; Homo sapiens mRNA for KIAA1660 protein, partial cds.	0	0.885302
HSAP0406S00025933	AF108138	CDS; PIF1; DNA helicase homolog; Homo sapiens DNA helicase homolog (PIF1) mRNA, partial cds.	0	0.897037
HSAP0406S00035738	BC026071	CDS; MAGEB2; melanoma antigen, family B, 2; Homo sapiens melanoma antigen, family B, 2, mRNA (cDNA clone MGC:26438 IMAGE:4831169), complete cds.	0	0.897037
HSAP0406S00004875	AL831825	CDS; DKFZp547G0613; hypothetical protein; Homo sapiens mRNA; cDNA DKFZp547G0613 (from clone DKFZp547G0613).	0	0.897037
HSAP0406S00035590	NM_016378	CDS; VCX2; variable charge, X-linked 2; Homo sapiens variable charge, X-linked 2 (VCX2), mRNA.	0	0.897037
HSAP0406S00009359	NM_001957	CDS; EDNRA; endothelin receptor type A; Homo sapiens endothelin receptor type A (EDNRA), mRNA.	0	0.897037
HSAP0406S00004612	NM_032827	CDS; ATOH8; atonal homolog 8; Homo sapiens atonal homolog 8 (Drosophila) (ATOH8), mRNA.	0	0.897037
HSAP0406S00010251	BC050328	CDS; MGC48637; MGC48637 protein; Homo sapiens hypothetical protein MGC48637, mRNA (cDNA clone MGC:48637 IMAGE:4814785), complete cds.	0	0.853626
HSAP0406S00012075	NM_001001705	CDS; FLJ41649; FLJ41649 protein; Homo sapiens FLJ41649 protein (FLJ41649), mRNA.	0	0.897037
HSAP0406S00036979	NM_020364	CDS; DAZ3; deleted in azoospermia 3; Homo sapiens deleted in azoospermia 3 (DAZ3), mRNA.	0	0.897037
HSAP0406S00035869	NM_005635	CDS; SSX1; synovial sarcoma, X breakpoint 1; Homo sapiens synovial sarcoma, X breakpoint 1 (SSX1), mRNA.	0	0.858768
HSAP0406S00011750	NM_000595	CDS; LTA; lymphotoxin alpha precursor; Homo sapiens lymphotoxin alpha (TNF superfamily, member 1) (LTA), mRNA.	0	0.897037
HSAP0406S00015493	U79298	CDS; N/A; unknown; Human clone 23803 mRNA, partial cds.	0	0.897037
HSAP0406S00032365	NM_001817	CDS; CEACAM4; carcinoembryonic antigen-related cell adhesion molecule 4; Homo sapiens carcinoembryonic antigen-related cell adhesion molecule 4 (CEACAM4), mRNA.	0	0.897037
HSAP0406S00027192	NM_177534	CDS; SULT1A1; sulfotransferase family, cytosolic, 1A, phenol-preferring, member 1 isoform a; Homo sapiens sulfotransferase family, cytosolic, 1A, phenol-preferring, member 1 (SULT1A1), transcript variant 4, mRNA.	0	0.897037
HSAP0406S00036679	NM_002362	CDS; MAGEA4; melanoma antigen, family A, 4; Homo sapiens melanoma antigen, family A, 4 (MAGEA4), mRNA.	0	0.897037
HSAP0406S00034239	NM_005286	CDS; GPR8; G protein-coupled receptor 8; Homo sapiens G protein-coupled receptor 8 (GPR8), mRNA.	0	0.897037
HSAP0406S00020748	NM_002599	CDS; PDE2A; phosphodiesterase 2A, cGMP-stimulated; Homo sapiens phosphodiesterase 2A, cGMP-stimulated (PDE2A), mRNA.	0	0.897037
HSAP0406S00024077	NM_002929	CDS; GRK1; rhodopsin kinase; Homo sapiens G protein-coupled receptor kinase 1 (GRK1), mRNA.	0	0.897037
HSAP0406S00003169	NM_000674	CDS; ADORA1; adenosine A1 receptor; Homo sapiens adenosine A1 receptor (ADORA1), mRNA.	0	0.897037
HSAP0406S00021039	NM_002423	CDS; MMP7; matrix metalloproteinase 7 preproprotein; Homo sapiens matrix metalloproteinase 7 (matrilysin, uterine) (MMP7), mRNA.	0	0.897037
HSAP0406S00009530	NM_000860	CDS; HPGD; hydroxyprostaglandin dehydrogenase 15-(NAD); Homo sapiens hydroxyprostaglandin dehydrogenase 15-(NAD) (HPGD), mRNA.	0	0.879771
HSAP0406S00035164	NM_001051	CDS; SSTR3; somatostatin receptor 3; Homo sapiens somatostatin receptor 3 (SSTR3), mRNA.	0	0.897037
HSAP0406S00032619	NM_013403	CDS; STRN4; zinedin; Homo sapiens striatin, calmodulin binding protein 4 (STRN4), mRNA.	0	0.841916
HSAP0406S00023114	AB023202	CDS; KIAA0985; KIAA0985 protein; Homo sapiens mRNA for KIAA0985 protein, partial cds.	0	0.897037
HSAP0406S00028636	AK098419	CDS; N/A; N/A; Homo sapiens cDNA FLJ25553 fis, clone JTH02483.	0	0.897037
HSAP0406S00031480	AK126753	CDS; N/A; N/A; Homo sapiens cDNA FLJ44800 fis, clone BRACE3041162, moderately similar to Homo sapiens zinc finger protein 14 (KOX 6) (ZNF14).	0	0.832807
HSAP0406S00023886	AK023511	CDS; N/A; N/A; Homo sapiens cDNA FLJ13449 fis, clone PLACE1003025.	0	0.897037
HSAP0406S00027218	AJ223280	CDS; pp36; 36 kDa phosphothyrosine protein; Homo sapiens mRNA for 36 kDa phosphothyrosine protein.	0	0.897037
HSAP0406S00032402	NM_032488	CDS; CNFN; cornifelin; Homo sapiens cornifelin (CNFN), mRNA.	0	0.897037
HSAP0406S00012497	NM_198568	CDS; GJB7; gap junction protein, beta 7; Homo sapiens gap junction protein, beta 7 (GJB7), mRNA.	0	0.897037
HSAP0406S00015257	NM_030795	CDS; STMN4; stathmin-like-protein RB3; Homo sapiens stathmin-like 4 (STMN4), mRNA.	0	0.897037
HSAP0406S00017162	AK128127	CDS; N/A; N/A; Homo sapiens cDNA FLJ46248 fis, clone TESTI4021197, highly similar to Regulator of G-protein signaling 3.	0	0.897037
HSAP0406S00035205	NM_006941	CDS; SOX10; SRY (sex determining region Y)-box 10; Homo sapiens SRY (sex determining region Y)-box 10 (SOX10), mRNA.	0	0.897037
HSAP0406S00012150	NM_002821	CDS; PTK7; PTK7 protein tyrosine kinase 7 isoform a precursor; Homo sapiens PTK7 protein tyrosine kinase 7 (PTK7), transcript variant PTK7-1, mRNA.	0	0.841903
HSAP0406S00007736	NM_198504	CDS; PAQR9; progestin and adipoQ receptor family member IX; Homo sapiens progestin and adipoQ receptor family member IX (PAQR9), mRNA.	0	0.897037
HSAP0406S00004188	X91815	CDS; N/A; Na+/Ca2+ exchanger; H.sapiens mRNA for Na+/Ca2+ exchanger isoform.	0	0.897037
HSAP0406S00003733	AK124520	CDS; N/A; N/A; Homo sapiens cDNA FLJ42529 fis, clone BRACE3002390.	0	0.828794
HSAP0406S00036202	NM_016954	CDS; TBX22; T-box 22; Homo sapiens T-box 22 (TBX22), mRNA.	0	0.897037
HSAP0406S00036684	NM_021048	CDS; MAGEA10; melanoma antigen, family A, 10; Homo sapiens melanoma antigen, family A, 10 (MAGEA10), mRNA.	0	0.897037
HSAP0406S00009221	NM_024574	CDS; FLJ23191; hypothetical protein FLJ23191; Homo sapiens hypothetical protein FLJ23191 (FLJ23191), mRNA.	0	0.897037
HSAP0406S00036182	NM_020932	CDS; MAGEE1; melanoma antigen, family E, 1; Homo sapiens melanoma antigen, family E, 1 (MAGEE1), mRNA.	0	0.897037
HSAP0406S00013435	NM_001005340	CDS; GPNMB; glycoprotein (transmembrane) nmb isoform a precursor; Homo sapiens glycoprotein (transmembrane) nmb (GPNMB), transcript variant 1, mRNA.	0	0.897037
HSAP0406S00035661	NM_005314	CDS; GRPR; gastrin-releasing peptide receptor; Homo sapiens gastrin-releasing peptide receptor (GRPR), mRNA.	0	0.802332
HSAP0406S00031723	BC033873	CDS; BST2; bone marrow stromal cell antigen 2; Homo sapiens bone marrow stromal cell antigen 2, mRNA (cDNA clone MGC:45144 IMAGE:5217945), complete cds.	0	0.897037
HSAP0406S00032049	NM_021175	CDS; HAMP; hepcidin antimicrobial peptide; Homo sapiens hepcidin antimicrobial peptide (HAMP), mRNA.	0	0.892326
HSAP0406S00002737	NM_006182	CDS; DDR2; discoidin domain receptor family, member 2 precursor; Homo sapiens discoidin domain receptor family, member 2 (DDR2), mRNA.	0	0.897037
HSAP0406S00024407	NM_175060	CDS; C14orf27; chromosome 14 open reading frame 27; Homo sapiens chromosome 14 open reading frame 27 (C14orf27), mRNA.	0	0.897037
HSAP0406S00001733	AY129015	CDS; N/A; unknown; Homo sapiens clone FP17889 unknown mRNA.	0	0.897037
HSAP0406S00002422	M26316	CDS; N/A; mucin; Human epithelial mucin tandem repeat sequence of the partial cds.	0	0.897037
HSAP0406S00011939	NM_001005478	CDS; GGNBP1; gametogenetin binding protein 1; Homo sapiens gametogenetin binding protein 1 (GGNBP1), mRNA.	0	0.839222
HSAP0406S00013610	NM_001635	CDS; AMPH; amphiphysin isoform 1; Homo sapiens amphiphysin (Stiff-Man syndrome with breast cancer 128kDa autoantigen) (AMPH), transcript variant 1, mRNA.	0	0.897037
HSAP0406S00013664	NM_000162	CDS; GCK; glucokinase isoform 1; Homo sapiens glucokinase (hexokinase 4, maturity onset diabetes of the young 2) (GCK), transcript variant 1, mRNA.	0	0.859344
HSAP0406S00016754	NM_017662	CDS; TRPM6; transient receptor potential cation channel, subfamily M, member 6; Homo sapiens transient receptor potential cation channel, subfamily M, member 6 (TRPM6), mRNA.	0	0.860282
HSAP0406S00017661	AK123276	CDS; N/A; N/A; Homo sapiens cDNA FLJ41282 fis, clone BRAMY2037823.	0	0.875638
HSAP0406S00019710	NM_015881	CDS; DKK3; dickkopf homolog 3; Homo sapiens dickkopf homolog 3 (Xenopus laevis) (DKK3), mRNA.	0	0.897037
HSAP0406S00022501	AK091555	CDS; N/A; N/A; Homo sapiens cDNA FLJ34236 fis, clone FCBBF3027199, weakly similar to ANKYRIN.	0	0.84037
HSAP0406S00024903	AB007865	CDS; KIAA0405; N/A; Homo sapiens KIAA0405 mRNA, partial cds.	0	0.878324
HSAP0406S00025617	AK125515	CDS; N/A; N/A; Homo sapiens cDNA FLJ43527 fis, clone PLACE6009006.	0	0.897037
HSAP0406S00028547	AK098731	CDS; N/A; N/A; Homo sapiens cDNA FLJ25865 fis, clone CBR01927.	0	0.858768
HSAP0406S00029429	AK055986	CDS; N/A; N/A; Homo sapiens cDNA FLJ31424 fis, clone NT2NE2000392.	0	0.897037
HSAP0406S00032693	AF318380	CDS; pp9943; unknown; Homo sapiens pp9943 mRNA, complete cds.	0	0.85011
HSAP0406S00033226	U38904	CDS; N/A; zinc finger protein C2H2-25; Human zinc finger protein C2H2-25 mRNA, complete cds.	0	0.897037
HSAP0406S00034324	NM_181609	CDS; KRTAP19-3; keratin associated protein 19-3; Homo sapiens keratin associated protein 19-3 (KRTAP19-3), mRNA.	0	0.830305
HSAP0406S00036667	BC011250	CDS; MTMR1; MTMR1 protein; Homo sapiens myotubularin related protein 1, mRNA (cDNA clone IMAGE:3453013), complete cds.	0	0.897037
HSAP0406S00036841	AK074528	CDS; N/A; N/A; Homo sapiens cDNA FLJ90047 fis, clone HEMBA1002316.	0	0.805338
HSAP0406S00036973	NM_004081	CDS; DAZ; deleted in azoospermia; Homo sapiens deleted in azoospermia (DAZ), mRNA.	0	0.904407
HSAP0406S00036974	NM_020363	CDS; DAZ2; deleted in azoospermia 2 isoform 1; Homo sapiens deleted in azoospermia 2 (DAZ2), transcript variant 1, mRNA.	0	0.897037
HSAP0406S00036980	NM_004081	CDS; DAZ; deleted in azoospermia; Homo sapiens deleted in azoospermia (DAZ), mRNA.	0	0.897037
HSAP0406S00032099	AK126907	CDS; N/A; N/A; Homo sapiens cDNA FLJ44959 fis, clone BRAWH2012054.	0	0.897037
HSAP0406S00036916	BC026100	source; N/A; N/A; Homo sapiens testis-specific transcript, Y-linked 8, mRNA (cDNA clone IMAGE:5267976), partial cds.	0	0.897037
HSAP0406S00002427	M26316	CDS; N/A; mucin; Human epithelial mucin tandem repeat sequence of the partial cds.	0	0.818662
HSAP0406S00018792	AK023084	CDS; N/A; N/A; Homo sapiens cDNA FLJ13022 fis, clone NT2RP3000753, weakly similar to NEUROFILAMENT TRIPLET H PROTEIN.	0	0.897037
HSAP0406S00025216	AK126091	CDS; N/A; N/A; Homo sapiens cDNA FLJ44103 fis, clone TESTI4044084.	0	0.897037
HSAP0406S00035687	S57358	CDS; pyruvate dehydrogenase alpha subunit, E1 alpha; pyruvate dehydrogenase alpha subunit; pyruvate dehydrogenase alpha subunit {3'region} [human, mRNA Partial Mutant, 129 nt].	0	0.897037
HSAP0406S00031921	NM_001001415	CDS; ZNF429; zinc finger protein 429; Homo sapiens zinc finger protein 429 (ZNF429), mRNA.	0	0.891092
HSAP0406S00001763	AB018304	CDS; KIAA0761; KIAA0761 protein; Homo sapiens mRNA for KIAA0761 protein, partial cds.	0	0.897037
HSAP0406S00019175	NM_014661	CDS; KIAA0140; KIAA0140 gene product; Homo sapiens KIAA0140 (KIAA0140), mRNA.	0	0.897037
HSAP0406S00029390	AK095213	CDS; N/A; N/A; Homo sapiens cDNA FLJ37894 fis, clone BRTHA2004639.	0	0.897037
HSAP0406S00003271	NM_023938	CDS; SARG; specifically androgen-regulated protein; Homo sapiens specifically androgen-regulated protein (SARG), mRNA.	0	0.897037
HSAP0406S00009671	AK129677	CDS; N/A; N/A; Homo sapiens cDNA FLJ26166 fis, clone ADG02852.	0	0.846849
HSAP0406S00011451	NM_001503	CDS; GPLD1; glycosylphosphatidylinositol specific phospholipase D1 isoform 1 precursor; Homo sapiens glycosylphosphatidylinositol specific phospholipase D1 (GPLD1), transcript variant 1, mRNA.	0	0.897037
HSAP0406S00034058	AK126024	CDS; N/A; N/A; Homo sapiens cDNA FLJ44036 fis, clone TESTI4028809.	0	0.897037
HSAP0406S00034186	AK127768	CDS; N/A; N/A; Homo sapiens cDNA FLJ45869 fis, clone OCBBF3004908.	0	0.868989
HSAP0406S00006939	U61738	CDS; Dnahc1; dynein heavy chain; Human clone 11 (HL-11), dynein heavy chain (Dnahc1) mRNA, partial cds.	0	0.897037
HSAP0406S00015337	NM_032777	CDS; GPR124; G protein-coupled receptor 124; Homo sapiens G protein-coupled receptor 124 (GPR124), mRNA.	0	0.897037
HSAP0406S00031710	AB040046	CDS; mcc2-68; MCC2-68; Homo sapiens mRNA for MCC2-68, complete cds.	0	0.897037
HSAP0406S00004681	AK095105	CDS; N/A; N/A; Homo sapiens cDNA FLJ37786 fis, clone BRHIP2028480.	0	0.815949
HSAP0406S00027800	AK122592	CDS; FLJ00418; FLJ00418 protein; Homo sapiens mRNA for FLJ00418 protein.	0	0.897037
HSAP0406S00018051	AK025655	CDS; N/A; N/A; Homo sapiens cDNA: FLJ22002 fis, clone HEP06638.	0	0.897037
HSAP0406S00022373	AK054879	CDS; N/A; N/A; Homo sapiens cDNA FLJ30317 fis, clone BRACE2003594.	0	0.897037
HSAP0406S00031558	BX537794	CDS; DKFZp686I05275; hypothetical protein; Homo sapiens mRNA; cDNA DKFZp686I05275 (from clone DKFZp686I05275); complete cds.	0	0.897037
HSAP0406S00031423	AF258549	CDS; N/A; PP1292; Homo sapiens PP1292 mRNA, complete cds.	0	0.896459
HSAP0406S00013527	AF282259	CDS; N/A; GHRH receptor splice variant 1; Homo sapiens GHRH receptor splice variant 1 mRNA, complete cds.	0	0.897037
HSAP0406S00017623	AK124271	CDS; N/A; N/A; Homo sapiens cDNA FLJ42277 fis, clone TLIVE2002338.	0	0.897037
HSAP0406S00020168	NM_001005566	CDS; OR5B2; olfactory receptor, family 5, subfamily B, member 2; Homo sapiens olfactory receptor, family 5, subfamily B, member 2 (OR5B2), mRNA.	0	0.897037
HSAP0406S00028459	AF258568	CDS; N/A; PP3958; Homo sapiens PP3958 mRNA, complete cds.	0	0.897037
HSAP0406S00037174	AL050288	source; N/A; N/A; Homo sapiens mRNA; cDNA DKFZp586D1822 (from clone DKFZp586D1822).	0	0.897037
HSAP0406S00006189	AL050288	source; N/A; N/A; Homo sapiens mRNA; cDNA DKFZp586D1822 (from clone DKFZp586D1822).	0	0.88081
HSAP0406S00016016	AF370371	CDS; N/A; FP248; Homo sapiens FP248 mRNA, complete cds.	0	0.897037
HSAP0406S00004757	BC039488	CDS; N/A; Similar to RIKEN cDNA 1700024G10 gene; Homo sapiens, Similar to RIKEN cDNA 1700024G10 gene, clone IMAGE:5539102, mRNA, partial cds.	0	0.871078
HSAP0406S00021051	U53531	CDS; N/A; cytoplasmic dynein 2 heavy chain; Human cytoplasmic dynein 2 heavy chain mRNA, partial cds.	0	0.897037
HSAP0406S00011207	NM_175062	CDS; RASGEF1C; RasGEF domain family, member 1C; Homo sapiens RasGEF domain family, member 1C (RASGEF1C), mRNA.	0	0.897037
HSAP0406S00021252	AK090409	CDS; FLJ00300; FLJ00300 protein; Homo sapiens mRNA for FLJ00300 protein.	0	0.897037
HSAP0406S00009756	AK124770	CDS; N/A; N/A; Homo sapiens cDNA FLJ42780 fis, clone BRAWH3005422.	0	0.897037
HSAP0406S00023547	AK098343	CDS; N/A; N/A; Homo sapiens cDNA FLJ25477 fis, clone CBL03309.	0	0.826529
HSAP0406S00015746	AF116660	CDS; N/A; PRO1430; Homo sapiens PRO1430 mRNA, complete cds.	0	0.891534
HSAP0406S00023364	BC017209	CDS; N/A; Unknown (protein for IMAGE:3956555); Homo sapiens, clone IMAGE:3956555, mRNA, partial cds.	0	0.897037
HSAP0406S00031790	NM_145256	CDS; LRRC25; leucine rich repeat containing 25; Homo sapiens leucine rich repeat containing 25 (LRRC25), mRNA.	0	0.897037
HSAP0406S00036145	NM_001504	CDS; CXCR3; chemokine (C-X-C motif) receptor 3; Homo sapiens chemokine (C-X-C motif) receptor 3 (CXCR3), mRNA.	0	0.897037
HSAP0406S00002984	NM_015039	CDS; NMNAT2; nicotinamide mononucleotide adenylyltransferase 2 isoform 1; Homo sapiens nicotinamide nucleotide adenylyltransferase 2 (NMNAT2), transcript variant 1, mRNA.	0	0.868696
HSAP0406S00026185	AB082533	CDS; KIAA2002; KIAA2002 protein; Homo sapiens mRNA for KIAA2002 protein.	0	0.897037
HSAP0406S00008129	D17525	CDS; CRARF; precursor of P100 serine protease of Ra-reactive factor; Human mRNA for precursor of P100 serine protease of Ra-reactive factor, complete cds.	0	0.82347
HSAP0406S00035374	AY421735	CDS; N/A; mutant NADH-cytochrome b5 reductase; Homo sapiens mutant NADH-cytochrome b5 reductase mRNA, partial cds.	0	0.897037
HSAP0406S00036692	BC013171	CDS; N/A; Unknown (protein for MGC:17065); Homo sapiens cDNA clone MGC:17065 IMAGE:4344401, complete cds.	0	0.897037
HSAP0406S00032454	AY500364	CDS; HZF41; zinc finger protein 41; Homo sapiens zinc finger protein 41 (HZF41) mRNA, partial cds.	0	0.897037
HSAP0406S00031780	AB051470	CDS; KIAA1683; KIAA1683 protein; Homo sapiens mRNA for KIAA1683 protein, partial cds.	0	0.897037
HSAP0406S00006588	NM_004391	CDS; CYP8B1; cytochrome P450, family 8, subfamily B, polypeptide 1; Homo sapiens cytochrome P450, family 8, subfamily B, polypeptide 1 (CYP8B1), mRNA.	0	0.897037
HSAP0406S00011216	BC027302	CDS; LOC285682; LOC285682 protein; Homo sapiens hypothetical protein LOC285682, mRNA (cDNA clone IMAGE:4212883), partial cds.	0	0.897037
HSAP0406S00026035	NM_018003	CDS; UACA; uveal autoantigen with coiled-coil domains and ankyrin repeats; Homo sapiens uveal autoantigen with coiled-coil domains and ankyrin repeats (UACA), mRNA.	0	0.897037
HSAP0406S00002948	AK074447	CDS; N/A; N/A; Homo sapiens cDNA FLJ23867 fis, clone LNG09729.	0	0.897037
HSAP0406S00009543	S77772	CDS; aspartylglucosaminidase, AGA; aspartylglucosaminidase; aspartylglucosaminidase {alternatively spliced, deletion junction, exons 8 and 9, intron 8} [human, aspartylglucosaminuria patient, fibroblast, mRNA Partial Mutant, 220 nt, segment 2 of 2].	0	0.897037
HSAP0406S00022425	BC040961	CDS; NEUROD4; NEUROD4 protein; Homo sapiens neurogenic differentiation 4, mRNA (cDNA clone MGC:48946 IMAGE:5490979), complete cds.	0	0.897037
HSAP0406S00032542	NM_177417	CDS; KLC2L; kinesin light chain 2-like isoform a; Homo sapiens kinesin light chain 2-like (KLC2L), transcript variant 1, mRNA.	0	0.897037
HSAP0406S00030754	BX640597	CDS; DKFZp686G03223; hypothetical protein; Homo sapiens mRNA; cDNA DKFZp686G03223 (from clone DKFZp686G03223).	0	0.897037
HSAP0406S00013227	AK092212	CDS; N/A; N/A; Homo sapiens cDNA FLJ34893 fis, clone NT2NE2017721.	0	0.897037
HSAP0406S00026549	BC009036	CDS; N/A; Unknown (protein for IMAGE:4155841); Homo sapiens cDNA clone IMAGE:4155841, partial cds.	0	0.897037
HSAP0406S00036121	BC020559	source; N/A; N/A; Homo sapiens sorting nexin 12, mRNA (cDNA clone IMAGE:3453724), with apparent retained intron.	0	0.897037
HSAP0406S00002561	AK074121	CDS; FLJ00193; FLJ00193 protein; Homo sapiens mRNA for FLJ00193 protein.	0	0.897037
HSAP0406S00017013	AJ619019	CDS; TBETAR1; transforming growth factor receptor beta 1; Homo sapiens partial mRNA for transforming growth factor receptor beta 1 (TBETAR1 gene), long variant.	0	0.897037
HSAP0406S00034947	NM_207644	CDS; LOC388886; similar to hypothetical protein LOC192734; Homo sapiens similar to hypothetical protein LOC192734 (LOC388886), mRNA.	0	0.897037
HSAP0406S00033049	AF318338	CDS; pp13842; unknown; Homo sapiens pp13842 mRNA, complete cds.	0	0.897037
HSAP0406S00019760	NM_153676	CDS; USH1C; harmonin isoform b3; Homo sapiens Usher syndrome 1C (autosomal recessive, severe) (USH1C), transcript variant b3, mRNA.	0	0.897037
HSAP0406S00013916	AK095583	CDS; N/A; N/A; Homo sapiens cDNA FLJ38264 fis, clone FCBBF3001657.	0	0.897037
HSAP0406S00003054	NM_021023	CDS; CFHL3; complement factor H-related 3; Homo sapiens complement factor H-related 3 (CFHL3), mRNA.	0	0.897037
HSAP0406S00027027	NM_001502	CDS; GP2; glycoprotein 2 (zymogen granule membrane); Homo sapiens glycoprotein 2 (zymogen granule membrane) (GP2), mRNA.	0	0.897037
HSAP0406S00017006	BC064367	CDS; N/A; Unknown (protein for MGC:70366); Homo sapiens cDNA clone MGC:70366 IMAGE:5562895, complete cds.	0	0.895069
HSAP0406S00002571	NM_031281	CDS; IRTA2; immunoglobulin superfamily receptor translocation associated 2; Homo sapiens immunoglobulin superfamily receptor translocation associated 2 (IRTA2), mRNA.	0	0.897037
HSAP0406S00007287	AK123226	CDS; N/A; N/A; Homo sapiens cDNA FLJ41232 fis, clone BRAMY2030799.	0	0.897037
HSAP0406S00009995	BC020897	CDS; N/A; Unknown (protein for IMAGE:4714787); Homo sapiens, clone IMAGE:4714787, mRNA, partial cds.	0	0.897037
HSAP0406S00010015	AL137506	CDS; DKFZp761O031; hypothetical protein; Homo sapiens mRNA; cDNA DKFZp761O031 (from clone DKFZp761O031).	0	0.868696
HSAP0406S00016743	NM_004293	CDS; GDA; guanine deaminase; Homo sapiens guanine deaminase (GDA), mRNA.	0	0.897037
HSAP0406S00018880	NM_198138	CDS; SEC31L2; S. cerevisiae SEC31-like 2 isoform b; Homo sapiens SEC31-like 2 (S. cerevisiae) (SEC31L2), transcript variant 2, mRNA.	0	0.896459
HSAP0406S00020235	AK023577	CDS; N/A; N/A; Homo sapiens cDNA FLJ13515 fis, clone PLACE1005595.	0	0.850293
HSAP0406S00021969	M31157	CDS; PTHLH; N/A; Human parathyroid hormone-like peptide mRNA, 3' end.	0	0.833197
HSAP0406S00025303	X17115	CDS; N/A; N/A; Human mRNA for IgM heavy chain complete sequence.	0	0.805127
HSAP0406S00016261	BC007366	CDS; C9orf70; C9orf70 protein; Homo sapiens chromosome 9 open reading frame 70, mRNA (cDNA clone MGC:16153 IMAGE:3632580), complete cds.	0.000261643	0.868696
HSAP0406S00036706	NM_052926	CDS; PNMA5; paraneoplastic antigen like 5; Homo sapiens paraneoplastic antigen like 5 (PNMA5), mRNA.	0.000261643	0.897037
HSAP0406S00033595	BC029656	CDS; CST9L; cystatin 9-like, precursor; Homo sapiens cystatin 9-like (mouse), mRNA (cDNA clone MGC:34724 IMAGE:5163974), complete cds.	0.000261643	0.818595
HSAP0406S00017268	NM_012364	CDS; OR1Q1; olfactory receptor, family 1, subfamily Q, member 1; Homo sapiens olfactory receptor, family 1, subfamily Q, member 1 (OR1Q1), mRNA.	0.000261643	0.897037
HSAP0406S00030697	NM_004852	CDS; ONECUT2; one cut domain, family member 2; Homo sapiens one cut domain, family member 2 (ONECUT2), mRNA.	0.000261643	0.897037
HSAP0406S00002173	NM_004425	CDS; ECM1; extracellular matrix protein 1 isoform 1 precursor; Homo sapiens extracellular matrix protein 1 (ECM1), transcript variant 1, mRNA.	0.000261643	0.897037
HSAP0406S00018455	NM_000281	CDS; PCBD; pterin-4 alpha-carbinolamine dehydratase isoform 1 precursor; Homo sapiens 6-pyruvoyl-tetrahydropterin synthase/dimerization cofactor of hepatocyte nuclear factor 1 alpha (TCF1) (PCBD), transcript variant 1, mRNA.	0.000261643	0.897239
HSAP0406S00004534	AY305861	CDS; LBX2; ladybird-like homeodomain protein 2; Homo sapiens ladybird-like homeodomain protein 2 (LBX2) mRNA, complete cds.	0.000261643	0.897037
HSAP0406S00027513	AK127290	CDS; N/A; N/A; Homo sapiens cDNA FLJ45357 fis, clone BRHIP3012997.	0.000261643	0.897037
HSAP0406S00035914	AF161340	CDS; N/A; HSPC077; Homo sapiens HSPC077 mRNA, partial cds.	0.000261643	0.897037
HSAP0406S00006160	AL050143	source; N/A; N/A; Homo sapiens mRNA; cDNA DKFZp586B2420 (from clone DKFZp586B2420).	0.000261643	0.897037
HSAP0406S00034878	BC027465	CDS; N/A; Unknown (protein for IMAGE:4155919); Homo sapiens cDNA clone IMAGE:4155919, complete cds.	0.000261643	0.897037
HSAP0406S00004562	NM_024993	CDS; LRRTM4; leucine rich repeat transmembrane neuronal 4; Homo sapiens leucine rich repeat transmembrane neuronal 4 (LRRTM4), mRNA.	0.000778687	0.897037
HSAP0406S00028613	AK126996	CDS; N/A; N/A; Homo sapiens cDNA FLJ45051 fis, clone BRAWH3022459.	0.000778687	0.809066
HSAP0406S00000657	AK127053	CDS; N/A; N/A; Homo sapiens cDNA FLJ45110 fis, clone BRAWH3034114.	0.000778687	0.897037
HSAP0406S00025178	AK126684	CDS; N/A; N/A; Homo sapiens cDNA FLJ44730 fis, clone BRACE3025627.	0.000778687	0.897037
HSAP0406S00019480	NM_053017	CDS; ART5; ADP-ribosyltransferase 5 precursor; Homo sapiens ADP-ribosyltransferase 5 (ART5), mRNA.	0.00100238	0.897037
HSAP0406S00032649	AK126519	CDS; N/A; N/A; Homo sapiens cDNA FLJ44555 fis, clone UTERU3007640, highly similar to Homo sapiens N-ethylmaleimide-sensitive factor attachment protein, alpha (NAPA).	0.00100238	0.897037
HSAP0406S00028955	NM_002981	CDS; CCL1; small inducible cytokine A1 precursor; Homo sapiens chemokine (C-C motif) ligand 1 (CCL1), mRNA.	0.00100238	0.897037
HSAP0406S00003917	NM_002997	CDS; SDC1; syndecan 1; Homo sapiens syndecan 1 (SDC1), mRNA.	0.00100238	0.897037
HSAP0406S00005247	NM_016839	CDS; RBMS1; RNA binding motif, single stranded interacting protein 1 isoform b; Homo sapiens RNA binding motif, single stranded interacting protein 1 (RBMS1), transcript variant 2, mRNA.	0.00100238	0.800786
HSAP0406S00020477	NM_001004326	CDS; FLJ16331; FLJ16331 protein; Homo sapiens FLJ16331 protein (FLJ16331), mRNA.	0.00100238	0.897037
HSAP0406S00003249	NM_014002	CDS; IKBKE; IKK-related kinase epsilon; Homo sapiens inhibitor of kappa light polypeptide gene enhancer in B-cells, kinase epsilon (IKBKE), mRNA.	0.00100238	0.897037
HSAP0406S00032254	BC039652	CDS; FLJ10211; FLJ10211 protein; Homo sapiens hypothetical protein FLJ10211, mRNA (cDNA clone IMAGE:5018567), partial cds.	0.00100238	0.897037
HSAP0406S00028662	AK057830	CDS; N/A; N/A; Homo sapiens cDNA FLJ25101 fis, clone CBR01328.	0.00100238	0.897037
HSAP0406S00024894	BX248746	CDS; N/A; N/A; human full-length cDNA 5-PRIME end of clone CS0CAP003YE19 of Thymus of Homo sapiens (human).	0.00100238	0.897037
HSAP0406S00035800	AY557618	CDS; N/A; autoantigen Fw29a1; Homo sapiens autoantigen Fw29a1 mRNA, partial cds.	0.00100238	0.897037
HSAP0406S00010692	D88795	CDS; ME2; cadherin; Homo sapiens mRNA for cadherin, partial cds.	0.00100238	0.897037
HSAP0406S00010742	NM_022481	CDS; ARAP3; ARF-GAP, RHO-GAP, ankyrin repeat and plekstrin homology domains-containing protein 3; Homo sapiens ARF-GAP, RHO-GAP, ankyrin repeat and plekstrin homology domains-containing protein 3 (ARAP3), mRNA.	0.00100238	0.897037
HSAP0406S00021292	NM_182557	CDS; BCL9L; B-cell CLL/lymphoma 9-like; Homo sapiens B-cell CLL/lymphoma 9-like (BCL9L), mRNA.	0.00100238	0.897037
HSAP0406S00005056	AL133619	CDS; DKFZp434E2321; hypothetical protein; Homo sapiens mRNA; cDNA DKFZp434E2321 (from clone DKFZp434E2321); partial cds.	0.00123054	0.897037
HSAP0406S00034590	NM_198690	CDS; KRTAP10-9; keratin associated protein 10-9; Homo sapiens keratin associated protein 10-9 (KRTAP10-9), mRNA.	0.00123054	0.897037
HSAP0406S00020096	NM_001001960	CDS; OR5W2; olfactory receptor, family 5, subfamily W, member 2; Homo sapiens olfactory receptor, family 5, subfamily W, member 2 (OR5W2), mRNA.	0.00123054	0.897037
HSAP0406S00019995	NM_016621	CDS; BHC80; BRAF35/HDAC2 complex; Homo sapiens BRAF35/HDAC2 complex (80 kDa) (BHC80), mRNA.	0.00123054	0.839222
HSAP0406S00005680	AK125205	CDS; N/A; N/A; Homo sapiens cDNA FLJ43215 fis, clone FEBRA2021908.	0.00123054	0.897037
HSAP0406S00019521	NM_001005160	CDS; OR52A5; olfactory receptor, family 52, subfamily A, member 5; Homo sapiens olfactory receptor, family 52, subfamily A, member 5 (OR52A5), mRNA.	0.00123054	0.897037
HSAP0406S00002143	AB018279	CDS; KIAA0736; KIAA0736 protein; Homo sapiens mRNA for KIAA0736 protein, partial cds.	0.00123054	0.803247
HSAP0406S00014316	AK098270	CDS; N/A; N/A; Homo sapiens cDNA FLJ40951 fis, clone UTERU2010124.	0.00123054	0.897037
HSAP0406S00000898	NM_145205	CDS; LOC127540; HMG2 like; Homo sapiens HMG2 like (LOC127540), mRNA.	0.00146972	0.897037
HSAP0406S00008345	AK123130	CDS; N/A; N/A; Homo sapiens cDNA FLJ41135 fis, clone BRACE2028970.	0.00146972	0.897037
HSAP0406S00033852	NM_016276	CDS; SGK2; serum/glucocorticoid regulated kinase 2 isoform beta; Homo sapiens serum/glucocorticoid regulated kinase 2 (SGK2), transcript variant 2, mRNA.	0.00167691	0.897037
HSAP0406S00000418	NM_000085	CDS; CLCNKB; chloride channel Kb; Homo sapiens chloride channel Kb (CLCNKB), mRNA.	0.00167691	0.8879
HSAP0406S00026536	NM_001176	CDS; ARHGDIG; Rho GDP dissociation inhibitor (GDI) gamma; Homo sapiens Rho GDP dissociation inhibitor (GDI) gamma (ARHGDIG), mRNA.	0.00167691	0.834747
HSAP0406S00029166	AJ406929	CDS; KRTAP2.1B; keratin associated protein 2.1b; Homo sapiens partial mRNA for keratin associated protein 2.1b (KRTAP2.1B gene).	0.00167691	0.897037
HSAP0406S00023106	AB014514	CDS; KIAA0614; KIAA0614 protein; Homo sapiens mRNA for KIAA0614 protein, partial cds.	0.00167691	0.897037
HSAP0406S00003157	AK125746	CDS; N/A; N/A; Homo sapiens cDNA FLJ43758 fis, clone TESTI2046347.	0.00167691	0.897037
HSAP0406S00020107	NM_001005492	CDS; OR5J2; olfactory receptor, family 5, subfamily J, member 2; Homo sapiens olfactory receptor, family 5, subfamily J, member 2 (OR5J2), mRNA.	0.00187015	0.897037
HSAP0406S00013144	NM_014354	CDS; C6orf54; chromosome 6 open reading frame 54; Homo sapiens chromosome 6 open reading frame 54 (C6orf54), mRNA.	0.00187015	0.897037
HSAP0406S00036698	NM_005362	CDS; MAGEA3; melanoma antigen, family A, 3; Homo sapiens melanoma antigen, family A, 3 (MAGEA3), mRNA.	0.00187015	0.854851
HSAP0406S00023270	NM_002150	CDS; HPD; 4-hydroxyphenylpyruvate dioxygenase; Homo sapiens 4-hydroxyphenylpyruvate dioxygenase (HPD), mRNA.	0.00187015	0.897037
HSAP0406S00011237	AL137593	CDS; DKFZp434N1710; hypothetical protein; Homo sapiens mRNA; cDNA DKFZp434N1710 (from clone DKFZp434N1710).	0.00187015	0.897037
HSAP0406S00031168	AF070530	CDS; N/A; unknown; Homo sapiens clone 24751 unknown mRNA.	0.00187015	0.897037
HSAP0406S00032841	AF200344	CDS; N/A; aspartyl protease 3; Homo sapiens aspartyl protease 3 mRNA, partial cds.	0.00187015	0.80009
HSAP0406S00018360	BC018658	CDS; N/A; Unknown (protein for MGC:24463); Homo sapiens cDNA clone MGC:24463 IMAGE:4082362, complete cds.	0.00187015	0.897037
HSAP0406S00012206	AL834238	CDS; DKFZp547K152; hypothetical protein; Homo sapiens mRNA; cDNA DKFZp547K152 (from clone DKFZp547K152).	0.00187015	0.897037
HSAP0406S00007113	NM_198271	CDS; LMOD3; leiomodin 3 (fetal); Homo sapiens leiomodin 3 (fetal) (LMOD3), mRNA.	0.00187015	0.897037
HSAP0406S00020828	NM_001235	CDS; SERPINH1; serine (or cysteine) proteinase inhibitor, clade H, member 1 precursor; Homo sapiens serine (or cysteine) proteinase inhibitor, clade H (heat shock protein 47), member 1, (collagen binding protein 1) (SERPINH1), mRNA.	0.00219798	0.897037
HSAP0406S00003824	NM_001001695	CDS; FLJ42418; FLJ42418 protein; Homo sapiens FLJ42418 protein (FLJ42418), mRNA.	0.00219798	0.897037
HSAP0406S00010691	NM_018931	CDS; PCDHB11; protocadherin beta 11 precursor; Homo sapiens protocadherin beta 11 (PCDHB11), mRNA.	0.00219798	0.871522
HSAP0406S00036163	NM_021963	CDS; NAP1L2; nucleosome assembly protein 1-like 2; Homo sapiens nucleosome assembly protein 1-like 2 (NAP1L2), mRNA.	0.00219798	0.810678
HSAP0406S00004452	NM_001004311	CDS; FIGLA; factor in the germline alpha; Homo sapiens factor in the germline alpha (FIGLA), mRNA.	0.00219798	0.897037
HSAP0406S00012504	NM_020320	CDS; RARSL; arginyl-tRNA synthetase-like; Homo sapiens arginyl-tRNA synthetase-like (RARSL), mRNA.	0.00219798	0.897037
HSAP0406S00036892	AF332241	CDS; TTY12; transcript Y 12; Homo sapiens testis transcript Y 12 (TTY12) mRNA, complete cds.	0.00219798	0.897037
HSAP0406S00024608	BX248751	CDS; N/A; N/A; human full-length cDNA 5-PRIME end of clone CS0DE013YM09 of Placenta of Homo sapiens (human).	0.00219798	0.897037
HSAP0406S00021632	NM_002527	CDS; NTF3; neurotrophin 3 precursor; Homo sapiens neurotrophin 3 (NTF3), mRNA.	0.00219798	0.897037
HSAP0406S00003449	NM_152495	CDS; FLJ38993; hypothetical protein FLJ38993; Homo sapiens hypothetical protein FLJ38993 (FLJ38993), mRNA.	0.00219798	0.895069
HSAP0406S00022319	NM_173352	CDS; K5B; keratin 5b; Homo sapiens keratin 5b (K5B), mRNA.	0.00219798	0.897037
HSAP0406S00033625	AK125455	CDS; N/A; N/A; Homo sapiens cDNA FLJ43466 fis, clone OCBBF2036743, weakly similar to ZINC FINGER PROTEIN 133.	0.00219798	0.897037
HSAP0406S00002424	M26316	CDS; N/A; mucin; Human epithelial mucin tandem repeat sequence of the partial cds.	0.00219798	0.831675
HSAP0406S00024216	AY358199	CDS; N/A; CDH24; Homo sapiens clone DNA203532 CDH24 (UNQ2834) mRNA, complete cds.	0.00219798	0.897037
HSAP0406S00008570	AK021764	CDS; N/A; N/A; Homo sapiens cDNA FLJ11702 fis, clone HEMBA1005066.	0.00219798	0.897037
HSAP0406S00018835	AK125454	CDS; N/A; N/A; Homo sapiens cDNA FLJ43465 fis, clone OCBBF2036476.	0.00219798	0.897037
HSAP0406S00006256	AK128312	CDS; N/A; N/A; Homo sapiens cDNA FLJ46453 fis, clone THYMU3019916.	0.00219798	0.891161
HSAP0406S00033020	AK128544	CDS; N/A; N/A; Homo sapiens cDNA FLJ46703 fis, clone TRACH3014580.	0.00219798	0.889788
HSAP0406S00026040	BX641106	CDS; DKFZp686I18125; hypothetical protein; Homo sapiens mRNA; cDNA DKFZp686I18125 (from clone DKFZp686I18125).	0.00219798	0.897037
HSAP0406S00000919	AF118068	CDS; N/A; PRO1596; Homo sapiens PRO1596 mRNA, complete cds.	0.00219798	0.897037
HSAP0406S00027144	AF258580	CDS; N/A; PP4534; Homo sapiens PP4534 mRNA, complete cds.	0.00219798	0.897037
HSAP0406S00025025	NM_016150	CDS; ASB2; ankyrin repeat and SOCS box-containing protein 2; Homo sapiens ankyrin repeat and SOCS box-containing 2 (ASB2), mRNA.	0.00233712	0.833009
HSAP0406S00027302	NM_052838	CDS; SEPT1; septin 1; Homo sapiens septin 1 (SEPT1), mRNA.	0.00233712	0.897037
HSAP0406S00034670	NM_006272	CDS; S100B; S100 calcium-binding protein, beta; Homo sapiens S100 calcium binding protein, beta (neural) (S100B), mRNA.	0.00233712	0.897037
HSAP0406S00003779	BC011962	CDS; N/A; Similar to hypothetical protein, MGC:7813; Homo sapiens, Similar to hypothetical protein, MGC:7813, clone IMAGE:3863062, mRNA, partial cds.	0.00233712	0.897037
HSAP0406S00031943	NM_138286	CDS; LOC148213; hypothetical protein FLJ31526; Homo sapiens hypothetical protein FLJ31526 (LOC148213), mRNA.	0.00233712	0.897037
HSAP0406S00025895	AK126077	CDS; N/A; N/A; Homo sapiens cDNA FLJ44089 fis, clone TESTI4041624.	0.00233712	0.897037
HSAP0406S00020376	Z25427	CDS; N/A; protein-serine/threonine kinase; H.sapiens protein-serine/threonine kinase gene, complete CDS.	0.00233712	0.897037
HSAP0406S00003941	AB067508	CDS; KIAA1921; KIAA1921 protein; Homo sapiens mRNA for KIAA1921 protein, partial cds.	0.00233712	0.897037
HSAP0406S00014650	NM_020632	CDS; ATP6V0A4; ATPase, H+ transporting, lysosomal V0 subunit a isoform 4; Homo sapiens ATPase, H+ transporting, lysosomal V0 subunit a isoform 4 (ATP6V0A4), transcript variant 1, mRNA.	0.00233712	0.897037
HSAP0406S00017635	AK131081	CDS; FLJ00280; FLJ00280 protein; Homo sapiens mRNA for FLJ00280 protein.	0.00233712	0.897037
HSAP0406S00011825	NM_019105	CDS; TNXB; tenascin XB isoform 1; Homo sapiens tenascin XB (TNXB), transcript variant XB, mRNA.	0.00233712	0.897037
HSAP0406S00017223	NM_014618	CDS; DBC1; deleted in bladder cancer 1; Homo sapiens deleted in bladder cancer 1 (DBC1), mRNA.	0.00249279	0.897037
HSAP0406S00000977	NM_018101	CDS; CDCA8; cell division cycle associated 8; Homo sapiens cell division cycle associated 8 (CDCA8), mRNA.	0.00249279	0.897037
HSAP0406S00034879	NM_021574	CDS; BCR; breakpoint cluster region isoform 2; Homo sapiens breakpoint cluster region (BCR), transcript variant 2, mRNA.	0.00249279	0.897037
HSAP0406S00016364	AK127092	CDS; N/A; N/A; Homo sapiens cDNA FLJ45149 fis, clone BRAWH3042132.	0.00249279	0.827162
HSAP0406S00008700	BC057822	CDS; N/A; Unknown (protein for MGC:71781); Homo sapiens cDNA clone MGC:71781 IMAGE:5287560, complete cds.	0.00249279	0.897037
HSAP0406S00013056	AK092957	CDS; N/A; N/A; Homo sapiens cDNA FLJ35638 fis, clone SPLEN2012179.	0.00249279	0.800786
HSAP0406S00015592	AK097340	CDS; N/A; N/A; Homo sapiens cDNA FLJ40021 fis, clone STOMA2006904.	0.00249279	0.805281
HSAP0406S00002914	AK093269	CDS; N/A; N/A; Homo sapiens cDNA FLJ35950 fis, clone TESTI2012090.	0.00309384	0.897037
HSAP0406S00025834	NM_022841	CDS; FLJ12994; hypothetical protein FLJ12994; Homo sapiens hypothetical protein FLJ12994 (FLJ12994), mRNA.	0.00309384	0.828193
HSAP0406S00022592	NM_005981	CDS; SAS; sarcoma amplified sequence; Homo sapiens sarcoma amplified sequence (SAS), mRNA.	0.00321625	0.897037
HSAP0406S00006308	AL136788	source; N/A; N/A; Homo sapiens mRNA; cDNA DKFZp434E0519 (from clone DKFZp434E0519).	0.00321625	0.897037
HSAP0406S00000810	NM_178865	CDS; TDE2L; tumor differentially expressed 2-like; Homo sapiens tumor differentially expressed 2-like (TDE2L), mRNA.	0.00321625	0.897037
HSAP0406S00031167	BC009860	CDS; TRIF; TRIF protein; Homo sapiens TIR domain containing adaptor inducing interferon-beta, mRNA (cDNA clone IMAGE:3929560), partial cds.	0.00321625	0.897037
HSAP0406S00030279	X06180	CDS; N/A; N/A; Human mRNA for CD7 antigen (gp40).	0.00321625	0.836285
HSAP0406S00022101	U79275	CDS; N/A; unknown; Human clone 23947 mRNA, partial cds.	0.00321625	0.897037
HSAP0406S00024389	AF208857	CDS; N/A; BM-015; Homo sapiens BM-015 mRNA, complete cds.	0.00321625	0.897037
HSAP0406S00032885	NM_022046	CDS; KLK14; kallikrein 14 preproprotein; Homo sapiens kallikrein 14 (KLK14), mRNA.	0.00321625	0.897037
HSAP0406S00011489	NM_000410	CDS; HFE; hemochromatosis protein isoform 1 precursor; Homo sapiens hemochromatosis (HFE), transcript variant 1, mRNA.	0.00321625	0.897037
HSAP0406S00028531	NM_004853	CDS; STX8; syntaxin 8; Homo sapiens syntaxin 8 (STX8), mRNA.	0.00321625	0.851615
HSAP0406S00002706	AK127099	CDS; N/A; N/A; Homo sapiens cDNA FLJ45156 fis, clone BRAWH3042820.	0.00321625	0.897037
HSAP0406S00036899	AF527835	CDS; CYorf16; CYorf16 protein; Homo sapiens CYorf16 protein (CYorf16) mRNA, partial cds.	0.00321625	0.897037
HSAP0406S00015988	AK130702	CDS; N/A; N/A; Homo sapiens cDNA FLJ27192 fis, clone SYN02553.	0.00321625	0.895069
HSAP0406S00009654	BC016872	CDS; N/A; Unknown (protein for IMAGE:3852236); Homo sapiens, clone IMAGE:3852236, mRNA, partial cds.	0.00321625	0.897037
HSAP0406S00021629	NM_000217	CDS; KCNA1; potassium voltage-gated channel, shaker-related subfamily, member 1; Homo sapiens potassium voltage-gated channel, shaker-related subfamily, member 1 (episodic ataxia with myokymia) (KCNA1), mRNA.	0.00339895	0.829687
HSAP0406S00003119	AY043013	CDS; NAV1; neuron navigator 1; Homo sapiens neuron navigator 1 (NAV1) mRNA, complete cds.	0.00339895	0.88299
HSAP0406S00004777	NM_001079	CDS; ZAP70; zeta-chain associated protein kinase 70kDa isoform 1; Homo sapiens zeta-chain (TCR) associated protein kinase 70kDa (ZAP70), transcript variant 1, mRNA.	0.00398048	0.897037
HSAP0406S00017541	AK075207	CDS; N/A; N/A; Homo sapiens cDNA FLJ90726 fis, clone PLACE1009546.	0.00398048	0.897037
HSAP0406S00017269	X89667	CDS; tpcr106; putative olfactory receptor; H.sapiens mRNA for TPCR106 protein.	0.00398048	0.897037
HSAP0406S00004207	NM_148962	CDS; OXER1; G-protein coupled receptor TG1019; Homo sapiens oxoeicosanoid (OXE) receptor 1 (OXER1), mRNA.	0.00415418	0.896459
HSAP0406S00031180	NM_002850	CDS; PTPRS; protein tyrosine phosphatase, receptor type, sigma isoform 1 precursor; Homo sapiens protein tyrosine phosphatase, receptor type, S (PTPRS), transcript variant 1, mRNA.	0.00415418	0.897037
HSAP0406S00029223	BC067753	CDS; KLHL10; KLHL10 protein; Homo sapiens kelch-like 10 (Drosophila), mRNA (cDNA clone MGC:87028 IMAGE:5275619), complete cds.	0.00463526	0.841903
HSAP0406S00035411	AB051431	CDS; KIAA1644; KIAA1644 protein; Homo sapiens mRNA for KIAA1644 protein, partial cds.	0.00463526	0.897037
HSAP0406S00012815	BC032958	CDS; MGC34034; MGC34034 protein; Homo sapiens hypothetical protein MGC34034, mRNA (cDNA clone MGC:34034 IMAGE:4828922), complete cds.	0.00463526	0.897037
HSAP0406S00004823	NM_145686	CDS; MAP4K4; mitogen-activated protein kinase kinase kinase kinase 4 isoform 2; Homo sapiens mitogen-activated protein kinase kinase kinase kinase 4 (MAP4K4), transcript variant 2, mRNA.	0.00463526	0.897037
HSAP0406S00033339	NM_015985	CDS; ANGPT4; angiopoietin 4; Homo sapiens angiopoietin 4 (ANGPT4), mRNA.	0.00463526	0.897037
HSAP0406S00007498	NM_152533	CDS; MGC34728; hypothetical protein MGC34728; Homo sapiens hypothetical protein MGC34728 (MGC34728), mRNA.	0.00463526	0.897037
HSAP0406S00012510	NM_016083	CDS; CNR1; central cannabinoid receptor isoform a; Homo sapiens cannabinoid receptor 1 (brain) (CNR1), transcript variant 1, mRNA.	0.00463526	0.891656
HSAP0406S00029368	AY358101	CDS; N/A; Wpep3002; Homo sapiens clone DNA108695 Wpep3002 (UNQ3002) mRNA, complete cds.	0.00463526	0.897037
HSAP0406S00025441	AK090403	CDS; FLJ00287; FLJ00287 protein; Homo sapiens mRNA for FLJ00287 protein.	0.00463526	0.897037
HSAP0406S00005086	AY462871	CDS; N/A; POTE2A; Homo sapiens POTE2A mRNA, partial cds, alternatively spliced.	0.00463526	0.874671
HSAP0406S00027538	AK090439	CDS; FLJ00359; FLJ00359 protein; Homo sapiens mRNA for FLJ00359 protein.	0.00463526	0.897037
HSAP0406S00005236	AB040909	CDS; KIAA1476; KIAA1476 protein; Homo sapiens mRNA for KIAA1476 protein, partial cds.	0.00463526	0.897037
HSAP0406S00033784	NM_152257	CDS; KIAA0889; KIAA0889 protein; Homo sapiens KIAA0889 protein (KIAA0889), mRNA.	0.00499567	0.841903

## Sheet: p53 +HU
Table S2 MAP selected promoters using FDR <0.005.			IP	input
NimbleGen ID	Gene ID	Gene Name	FDR_P53hu_532	FDR_P53hu_635
HSAP0406S00001733	AY129015	CDS; N/A; unknown; Homo sapiens clone FP17889 unknown mRNA.	0	0.899273
HSAP0406S00003169	NM_000674	CDS; ADORA1; adenosine A1 receptor; Homo sapiens adenosine A1 receptor (ADORA1), mRNA.	0	0.897402
HSAP0406S00004206	AY158687	CDS; N/A; putative 5-oxo-ETE G-protein coupled receptor; Homo sapiens putative 5-oxo-ETE G-protein coupled receptor mRNA, complete cds.	0	0.899105
HSAP0406S00004566	NM_006508	CDS; REGL; regenerating islet-derived-like, pancreatic stone protein-like, pancreatic thread protein-like; Homo sapiens regenerating islet-derived-like, pancreatic stone protein-like, pancreatic thread protein-like (rat) (REGL), mRNA.	0	0.867586
HSAP0406S00005021	AK074183	CDS; FLJ00256; FLJ00256 protein; Homo sapiens mRNA for FLJ00256 protein.	0	0.872722
HSAP0406S00012050	AK092662	CDS; N/A; N/A; Homo sapiens cDNA FLJ35343 fis, clone PROST2015932.	0	0.812787
HSAP0406S00013610	NM_001635	CDS; AMPH; amphiphysin isoform 1; Homo sapiens amphiphysin (Stiff-Man syndrome with breast cancer 128kDa autoantigen) (AMPH), transcript variant 1, mRNA.	0	0.899105
HSAP0406S00014132	NM_014916	CDS; LMTK2; lemur tyrosine kinase 2; Homo sapiens lemur tyrosine kinase 2 (LMTK2), mRNA.	0	0.839441
HSAP0406S00015661	NM_138817	CDS; SLC7A13; solute carrier family 7, (cationic amino acid transporter, y+ system) member 13; Homo sapiens solute carrier family 7, (cationic amino acid transporter, y+ system) member 13 (SLC7A13), mRNA.	0	0.834958
HSAP0406S00019710	NM_015881	CDS; DKK3; dickkopf homolog 3; Homo sapiens dickkopf homolog 3 (Xenopus laevis) (DKK3), mRNA.	0	0.874371
HSAP0406S00021203	NM_000040	CDS; APOC3; apolipoprotein C-III precursor; Homo sapiens apolipoprotein C-III (APOC3), mRNA.	0	0.899105
HSAP0406S00024730	AK126981	CDS; N/A; N/A; Homo sapiens cDNA FLJ45034 fis, clone BRAWH3019529.	0	0.899105
HSAP0406S00024903	AB007865	CDS; KIAA0405; N/A; Homo sapiens KIAA0405 mRNA, partial cds.	0	0.84093
HSAP0406S00024904	NM_013231	CDS; FLRT2; fibronectin leucine rich transmembrane protein 2; Homo sapiens fibronectin leucine rich transmembrane protein 2 (FLRT2), mRNA.	0	0.899105
HSAP0406S00025416	AF119879	CDS; N/A; PRO2369; Homo sapiens PRO2369 mRNA, complete cds.	0	0.899105
HSAP0406S00025598	NM_016642	CDS; SPTBN5; spectrin, beta, non-erythrocytic 5; Homo sapiens spectrin, beta, non-erythrocytic 5 (SPTBN5), mRNA.	0	0.836425
HSAP0406S00027218	AJ223280	CDS; pp36; 36 kDa phosphothyrosine protein; Homo sapiens mRNA for 36 kDa phosphothyrosine protein.	0	0.899105
HSAP0406S00029429	AK055986	CDS; N/A; N/A; Homo sapiens cDNA FLJ31424 fis, clone NT2NE2000392.	0	0.831482
HSAP0406S00030609	NM_213602	CDS; CD33L3; CD33 antigen-like 3; Homo sapiens CD33 antigen-like 3 (CD33L3), mRNA.	0	0.86406
HSAP0406S00031126	NM_144615	CDS; MGC23244; hypothetical protein MGC23244; Homo sapiens hypothetical protein MGC23244 (MGC23244), mRNA.	0	0.811893
HSAP0406S00031480	AK126753	CDS; N/A; N/A; Homo sapiens cDNA FLJ44800 fis, clone BRACE3041162, moderately similar to Homo sapiens zinc finger protein 14 (KOX 6) (ZNF14).	0	0.812966
HSAP0406S00032402	NM_032488	CDS; CNFN; cornifelin; Homo sapiens cornifelin (CNFN), mRNA.	0	0.899105
HSAP0406S00033184	AK124549	CDS; N/A; N/A; Homo sapiens cDNA FLJ42558 fis, clone BRACE3006185.	0	0.899105
HSAP0406S00036202	NM_016954	CDS; TBX22; T-box 22; Homo sapiens T-box 22 (TBX22), mRNA.	0	0.899105
HSAP0406S00036667	BC011250	CDS; MTMR1; MTMR1 protein; Homo sapiens myotubularin related protein 1, mRNA (cDNA clone IMAGE:3453013), complete cds.	0	0.899105
HSAP0406S00036973	NM_004081	CDS; DAZ; deleted in azoospermia; Homo sapiens deleted in azoospermia (DAZ), mRNA.	0	0.950085
HSAP0406S00036974	NM_020363	CDS; DAZ2; deleted in azoospermia 2 isoform 1; Homo sapiens deleted in azoospermia 2 (DAZ2), transcript variant 1, mRNA.	0	0.933997
HSAP0406S00036979	NM_020364	CDS; DAZ3; deleted in azoospermia 3; Homo sapiens deleted in azoospermia 3 (DAZ3), mRNA.	0	0.908404
HSAP0406S00036980	NM_004081	CDS; DAZ; deleted in azoospermia; Homo sapiens deleted in azoospermia (DAZ), mRNA.	0	0.899105
HSAP0406S00031794	BC066902	CDS; ISYNA1; myo-inositol 1-phosphate synthase A1; Homo sapiens myo-inositol 1-phosphate synthase A1, mRNA (cDNA clone MGC:87044 IMAGE:5262041), complete cds.	0	0.883958
HSAP0406S00036916	BC026100	source; N/A; N/A; Homo sapiens testis-specific transcript, Y-linked 8, mRNA (cDNA clone IMAGE:5267976), partial cds.	0	0.899273
HSAP0406S00003976	AK001760	CDS; N/A; N/A; Homo sapiens cDNA FLJ10898 fis, clone NT2RP5003492.	0	0.815601
HSAP0406S00025216	AK126091	CDS; N/A; N/A; Homo sapiens cDNA FLJ44103 fis, clone TESTI4044084.	0	0.899105
HSAP0406S00032376	NM_001783	CDS; CD79A; CD79A antigen isoform 1 precursor; Homo sapiens CD79A antigen (immunoglobulin-associated alpha) (CD79A), transcript variant 1, mRNA.	0	0.891848
HSAP0406S00036684	NM_021048	CDS; MAGEA10; melanoma antigen, family A, 10; Homo sapiens melanoma antigen, family A, 10 (MAGEA10), mRNA.	0	0.861254
HSAP0406S00001021	AK127199	CDS; N/A; N/A; Homo sapiens cDNA FLJ45264 fis, clone BRHIP2024941.	0	0.899105
HSAP0406S00022563	NM_032496	CDS; ARHGAP9; Rho GTPase activating protein 9; Homo sapiens Rho GTPase activating protein 9 (ARHGAP9), mRNA.	0	0.808909
HSAP0406S00000843	NM_024296	CDS; MGC1203; hypothetical protein MGC1203; Homo sapiens hypothetical protein MGC1203 (MGC1203), mRNA.	0	0.852143
HSAP0406S00018596	NM_207372	CDS; SH2D4B; SH2 domain containing 4B; Homo sapiens SH2 domain containing 4B (SH2D4B), mRNA.	0	0.899273
HSAP0406S00022948	BC064342	CDS; LOC253724; LOC253724 protein; Homo sapiens hypothetical LOC253724, mRNA (cDNA clone IMAGE:4373107), partial cds.	0	0.860178
HSAP0406S00029390	AK095213	CDS; N/A; N/A; Homo sapiens cDNA FLJ37894 fis, clone BRTHA2004639.	0	0.816457
HSAP0406S00034879	NM_021574	CDS; BCR; breakpoint cluster region isoform 2; Homo sapiens breakpoint cluster region (BCR), transcript variant 2, mRNA.	0	0.899105
HSAP0406S00003271	NM_023938	CDS; SARG; specifically androgen-regulated protein; Homo sapiens specifically androgen-regulated protein (SARG), mRNA.	0	0.800649
HSAP0406S00019599	AK021852	CDS; N/A; N/A; Homo sapiens cDNA FLJ11790 fis, clone HEMBA1006091.	0	0.899105
HSAP0406S00023398	BC043528	CDS; FLJ31978; FLJ31978 protein; Homo sapiens hypothetical protein FLJ31978, mRNA (cDNA clone MGC:50112 IMAGE:5168267), complete cds.	0	0.899105
HSAP0406S00027513	AK127290	CDS; N/A; N/A; Homo sapiens cDNA FLJ45357 fis, clone BRHIP3012997.	0	0.891116
HSAP0406S00034186	AK127768	CDS; N/A; N/A; Homo sapiens cDNA FLJ45869 fis, clone OCBBF3004908.	0	0.889743
HSAP0406S00036295	AL831883	CDS; DKFZp547M2110; hypothetical protein; Homo sapiens mRNA; cDNA DKFZp547M2110 (from clone DKFZp547M2110).	0	0.899105
HSAP0406S00011566	NM_003527	CDS; HIST1H2BO; histone H2B; Homo sapiens histone 1, H2bo (HIST1H2BO), mRNA.	0	0.832685
HSAP0406S00036196	NM_006639	CDS; CYSLTR1; cysteinyl leukotriene receptor 1; Homo sapiens cysteinyl leukotriene receptor 1 (CYSLTR1), mRNA.	0	0.899105
HSAP0406S00012542	NM_004440	CDS; EPHA7; ephrin receptor EphA7; Homo sapiens EphA7 (EPHA7), mRNA.	0	0.899105
HSAP0406S00023114	AB023202	CDS; KIAA0985; KIAA0985 protein; Homo sapiens mRNA for KIAA0985 protein, partial cds.	0	0.886775
HSAP0406S00033901	NM_014477	CDS; C20orf10; TP53-target gene 5 protein; Homo sapiens chromosome 20 open reading frame 10 (C20orf10), mRNA.	0	0.899105
HSAP0406S00034462	NM_007341	CDS; SH3BGR; SH3-binding domain and glutamic acid-rich protein isoform a; Homo sapiens SH3 domain binding glutamic acid-rich protein (SH3BGR), transcript variant 1, mRNA.	0	0.899105
HSAP0406S00004788	BC028361	CDS; INPP4A; INPP4A protein; Homo sapiens inositol polyphosphate-4-phosphatase, type I, 107kDa, mRNA (cDNA clone MGC:26388 IMAGE:4830663), complete cds.	0	0.883622
HSAP0406S00027800	AK122592	CDS; FLJ00418; FLJ00418 protein; Homo sapiens mRNA for FLJ00418 protein.	0	0.899105
HSAP0406S00001246	S73887	CDS; HuD; N/A; HuD= paraneoplastic encephalomyelitis antigen {5' region, alternatively spliced} [human, lung cancer cell line, mRNA Partial, 105 nt].	0	0.871541
HSAP0406S00018051	AK025655	CDS; N/A; N/A; Homo sapiens cDNA: FLJ22002 fis, clone HEP06638.	0	0.899105
HSAP0406S00017623	AK124271	CDS; N/A; N/A; Homo sapiens cDNA FLJ42277 fis, clone TLIVE2002338.	0	0.899105
HSAP0406S00009411	AK091509	CDS; N/A; N/A; Homo sapiens cDNA FLJ34190 fis, clone FCBBF3017729.	0	0.862513
HSAP0406S00022386	NM_014212	CDS; HOXC11; homeo box C11; Homo sapiens homeo box C11 (HOXC11), mRNA.	0	0.899105
HSAP0406S00037174	AL050288	source; N/A; N/A; Homo sapiens mRNA; cDNA DKFZp586D1822 (from clone DKFZp586D1822).	0	0.812787
HSAP0406S00006044	AK130440	CDS; N/A; N/A; Homo sapiens cDNA FLJ26930 fis, clone RCT05832.	0	0.814231
HSAP0406S00006189	AL050288	source; N/A; N/A; Homo sapiens mRNA; cDNA DKFZp586D1822 (from clone DKFZp586D1822).	0	0.817868
HSAP0406S00011709	L20815	CDS; N/A; N/A; Human S protein mRNA, complete cds.	0	0.86919
HSAP0406S00035590	NM_016378	CDS; VCX2; variable charge, X-linked 2; Homo sapiens variable charge, X-linked 2 (VCX2), mRNA.	0	0.899105
HSAP0406S00034545	AK024977	CDS; N/A; N/A; Homo sapiens cDNA: FLJ21324 fis, clone COL02394.	0	0.899105
HSAP0406S00032254	BC039652	CDS; FLJ10211; FLJ10211 protein; Homo sapiens hypothetical protein FLJ10211, mRNA (cDNA clone IMAGE:5018567), partial cds.	0	0.820844
HSAP0406S00009043	BC020734	CDS; PGDS; prostaglandin-D synthase; Homo sapiens prostaglandin D2 synthase, hematopoietic, mRNA (cDNA clone MGC:22552 IMAGE:4731411), complete cds.	0	0.865851
HSAP0406S00022108	AK122588	CDS; FLJ00413; FLJ00413 protein; Homo sapiens mRNA for FLJ00413 protein.	0	0.862513
HSAP0406S00016016	AF370371	CDS; N/A; FP248; Homo sapiens FP248 mRNA, complete cds.	0	0.875763
HSAP0406S00028946	AK098749	CDS; N/A; N/A; Homo sapiens cDNA FLJ25883 fis, clone CBR02735.	0	0.881826
HSAP0406S00016261	BC007366	CDS; C9orf70; C9orf70 protein; Homo sapiens chromosome 9 open reading frame 70, mRNA (cDNA clone MGC:16153 IMAGE:3632580), complete cds.	0	0.822647
HSAP0406S00024828	NM_130469	CDS; JDP2; Jun dimerization protein; Homo sapiens jun dimerization protein 2 (JDP2), mRNA.	0	0.814349
HSAP0406S00011207	NM_175062	CDS; RASGEF1C; RasGEF domain family, member 1C; Homo sapiens RasGEF domain family, member 1C (RASGEF1C), mRNA.	0	0.891116
HSAP0406S00030321	NM_030781	CDS; COLEC12; collectin sub-family member 12 isoform II; Homo sapiens collectin sub-family member 12 (COLEC12), transcript variant II, mRNA.	0	0.899105
HSAP0406S00004567	NM_138938	CDS; PAP; pancreatitis-associated protein precursor; Homo sapiens pancreatitis-associated protein (PAP), transcript variant 2, mRNA.	0	0.901966
HSAP0406S00006936	AB037831	CDS; KIAA1410; KIAA1410 protein; Homo sapiens mRNA for KIAA1410 protein, partial cds.	0	0.893661
HSAP0406S00031561	NM_005583	CDS; LYL1; lymphoblastic leukemia derived sequence 1; Homo sapiens lymphoblastic leukemia derived sequence 1 (LYL1), mRNA.	0	0.899105
HSAP0406S00014689	AB032973	CDS; KIAA1147; KIAA1147 protein; Homo sapiens mRNA for KIAA1147 protein, partial cds.	0	0.867603
HSAP0406S00015986	NM_020237	CDS; C8orf17; MOST-1 protein; Homo sapiens chromosome 8 open reading frame 17 (C8orf17), mRNA.	0	0.824953
HSAP0406S00031790	NM_145256	CDS; LRRC25; leucine rich repeat containing 25; Homo sapiens leucine rich repeat containing 25 (LRRC25), mRNA.	0	0.881826
HSAP0406S00002650	NM_000702	CDS; ATP1A2; Na+/K+ -ATPase alpha 2 subunit proprotein; Homo sapiens ATPase, Na+/K+ transporting, alpha 2 (+) polypeptide (ATP1A2), mRNA.	0	0.823302
HSAP0406S00025911	AK000158	CDS; N/A; N/A; Homo sapiens cDNA FLJ20151 fis, clone COL08412.	0	0.823189
HSAP0406S00018559	AK125684	CDS; N/A; N/A; Homo sapiens cDNA FLJ43696 fis, clone TBAES2007964.	0	0.897037
HSAP0406S00021511	NM_173580	CDS; FLJ39058; hypothetical protein FLJ39058; Homo sapiens hypothetical protein FLJ39058 (FLJ39058), mRNA.	0	0.852143
HSAP0406S00031733	AK074069	CDS; FLJ00140; FLJ00140 protein; Homo sapiens mRNA for FLJ00140 protein.	0	0.867911
HSAP0406S00021391	NM_001002918	CDS; OR8D2; olfactory receptor, family 8, subfamily D, member 2; Homo sapiens olfactory receptor, family 8, subfamily D, member 2 (OR8D2), mRNA.	0	0.899273
HSAP0406S00009435	BC047620	CDS; GUCY1B3; guanylate cyclase 1, soluble, beta 3; Homo sapiens guanylate cyclase 1, soluble, beta 3, mRNA (cDNA clone MGC:51012 IMAGE:5264160), complete cds.	0	0.856749
HSAP0406S00032038	NM_139284	CDS; LGI4; leucine-rich repeat LGI family, member 4; Homo sapiens leucine-rich repeat LGI family, member 4 (LGI4), mRNA.	0	0.887557
HSAP0406S00024267	BC042179	CDS; LOC161247; LOC161247 protein; Homo sapiens similar to CG10671-like, mRNA (cDNA clone IMAGE:5225142), complete cds.	0	0.859191
HSAP0406S00013565	NM_207172	CDS; GPR154; G protein-coupled receptor 154 isoform A; Homo sapiens G protein-coupled receptor 154 (GPR154), transcript variant 1, mRNA.	0	0.891186
HSAP0406S00002277	NM_178434	CDS; LCE3C; late cornified envelope 3C; Homo sapiens late cornified envelope 3C (LCE3C), mRNA.	0	0.845994
HSAP0406S00036760	NM_020061	CDS; OPN1LW; opsin 1 (cone pigments), long-wave-sensitive (color blindness, protan); Homo sapiens opsin 1 (cone pigments), long-wave-sensitive (color blindness, protan) (OPN1LW), mRNA.	0	0.899105
HSAP0406S00013136	AK127120	CDS; N/A; N/A; Homo sapiens cDNA FLJ45177 fis, clone BRAWH3046959.	0	0.860183
HSAP0406S00029330	NM_153006	CDS; NAGS; N-acetylglutamate synthase; Homo sapiens N-acetylglutamate synthase (NAGS), mRNA.	0	0.899105
HSAP0406S00021243	NM_019894	CDS; TMPRSS4; transmembrane protease, serine 4 isoform 1; Homo sapiens transmembrane protease, serine 4 (TMPRSS4), transcript variant 1, mRNA.	0	0.818306
HSAP0406S00001467	NM_006222	CDS; PIN1L; protein (peptidyl-prolyl cis/trans isomerase) NIMA-interacting 1-like; Homo sapiens protein (peptidyl-prolyl cis/trans isomerase) NIMA-interacting 1-like (PIN1L), mRNA.	0	0.899273
HSAP0406S00009930	NM_012343	CDS; NNT; nicotinamide nucleotide transhydrogenase; Homo sapiens nicotinamide nucleotide transhydrogenase (NNT), mRNA.	0	0.899105
HSAP0406S00002280	AF005082	CDS; xp33; skin-specific protein; Homo sapiens skin-specific protein (xp33) mRNA, partial cds.	0	0.899105
HSAP0406S00004570	NM_178839	CDS; LRRTM1; leucine rich repeat transmembrane neuronal 1; Homo sapiens leucine rich repeat transmembrane neuronal 1 (LRRTM1), mRNA.	0	0.888848
HSAP0406S00003157	AK125746	CDS; N/A; N/A; Homo sapiens cDNA FLJ43758 fis, clone TESTI2046347.	0	0.899105
HSAP0406S00005245	NM_000888	CDS; ITGB6; integrin, beta 6; Homo sapiens integrin, beta 6 (ITGB6), mRNA.	0	0.899105
HSAP0406S00023572	NM_206827	CDS; RASL11A; RAS-like, family 11, member A; Homo sapiens RAS-like, family 11, member A (RASL11A), mRNA.	0	0.875079
HSAP0406S00015337	NM_032777	CDS; GPR124; G protein-coupled receptor 124; Homo sapiens G protein-coupled receptor 124 (GPR124), mRNA.	0.000427364	0.899105
HSAP0406S00031423	AF258549	CDS; N/A; PP1292; Homo sapiens PP1292 mRNA, complete cds.	0.000427364	0.893974
HSAP0406S00035835	AY359056	CDS; N/A; AAGL111; Homo sapiens clone DNA59827 AAGL111 (UNQ111) mRNA, complete cds.	0.000427364	0.893661
HSAP0406S00036976	NM_032577	CDS; LOC84664; melanoma-associated chondroitin sulfate proteoglycan-like; Homo sapiens melanoma-associated chondroitin sulfate proteoglycan-like (LOC84664), mRNA.	0.00120332	0.899105
HSAP0406S00024328	BX248251	CDS; N/A; N/A; human full-length cDNA clone CS0DF012YF04 of Fetal brain of Homo sapiens (human).	0.00120332	0.800944
HSAP0406S00004757	BC039488	CDS; N/A; Similar to RIKEN cDNA 1700024G10 gene; Homo sapiens, Similar to RIKEN cDNA 1700024G10 gene, clone IMAGE:5539102, mRNA, partial cds.	0.00120332	0.882554
HSAP0406S00033049	AF318338	CDS; pp13842; unknown; Homo sapiens pp13842 mRNA, complete cds.	0.00120332	0.822647
HSAP0406S00000919	AF118068	CDS; N/A; PRO1596; Homo sapiens PRO1596 mRNA, complete cds.	0.00120332	0.899105
HSAP0406S00014555	AF130867	CDS; N/A; smoothened; Homo sapiens smoothened mRNA, partial cds.	0.00120332	0.864251
HSAP0406S00036144	AF469635	CDS; GPR9; CXC chemokine receptor transcript variant B; Homo sapiens CXC chemokine receptor transcript variant B (GPR9) mRNA, complete cds, alternatively spliced.	0.00120332	0.899105
HSAP0406S00002051	NM_213653	CDS; HFE2; hemojuvelin isoform a; Homo sapiens hemochromatosis type 2 (juvenile) (HFE2), transcript variant a, mRNA.	0.00143472	0.850728
HSAP0406S00036885	BC026100	source; N/A; N/A; Homo sapiens testis-specific transcript, Y-linked 8, mRNA (cDNA clone IMAGE:5267976), partial cds.	0.00143472	0.899867
HSAP0406S00009359	NM_001957	CDS; EDNRA; endothelin receptor type A; Homo sapiens endothelin receptor type A (EDNRA), mRNA.	0.00143472	0.845994
HSAP0406S00013079	M13150	CDS; N/A; N/A; Human mas proto-oncogene mRNA, complete cds.	0.00143472	0.833272
HSAP0406S00014800	AK055975	CDS; N/A; N/A; Homo sapiens cDNA FLJ31413 fis, clone NT2NE2000259, moderately similar to OOCYTE ZINC FINGER PROTEIN XLCOF6.1.	0.00143472	0.899105
HSAP0406S00004777	NM_001079	CDS; ZAP70; zeta-chain associated protein kinase 70kDa isoform 1; Homo sapiens zeta-chain (TCR) associated protein kinase 70kDa (ZAP70), transcript variant 1, mRNA.	0.00143472	0.89462
HSAP0406S00022540	AY358679	CDS; N/A; TAC3; Homo sapiens clone DNA59849 TAC3 (UNQ585) mRNA, complete cds.	0.00143472	0.899105
HSAP0406S00025441	AK090403	CDS; FLJ00287; FLJ00287 protein; Homo sapiens mRNA for FLJ00287 protein.	0.00143472	0.875763
HSAP0406S00007247	NM_014415	CDS; ZBTB11; zinc finger protein ZNF-U69274; Homo sapiens zinc finger and BTB domain containing 11 (ZBTB11), mRNA.	0.00143472	0.847047
HSAP0406S00017615	NM_000787	CDS; DBH; dopamine beta-hydroxylase precursor; Homo sapiens dopamine beta-hydroxylase (dopamine beta-monooxygenase) (DBH), mRNA.	0.00143472	0.884841
HSAP0406S00015115	NM_201553	CDS; FGL1; fibrinogen-like 1 precursor; Homo sapiens fibrinogen-like 1 (FGL1), transcript variant 4, mRNA.	0.00143472	0.899273
HSAP0406S00035650	AY358714	CDS; N/A; ACE2; Homo sapiens clone DNA79302 ACE2 (UNQ868) mRNA, complete cds.	0.00143472	0.852143
HSAP0406S00036907	AF527835	CDS; CYorf16; CYorf16 protein; Homo sapiens CYorf16 protein (CYorf16) mRNA, partial cds.	0.00143472	0.899105
HSAP0406S00035434	AB023147	CDS; KIAA0930; KIAA0930 protein; Homo sapiens mRNA for KIAA0930 protein, partial cds.	0.00143472	0.804037
HSAP0406S00033595	BC029656	CDS; CST9L; cystatin 9-like, precursor; Homo sapiens cystatin 9-like (mouse), mRNA (cDNA clone MGC:34724 IMAGE:5163974), complete cds.	0.00143472	0.857026
HSAP0406S00036706	NM_052926	CDS; PNMA5; paraneoplastic antigen like 5; Homo sapiens paraneoplastic antigen like 5 (PNMA5), mRNA.	0.00143472	0.899105
HSAP0406S00013930	AK095583	CDS; N/A; N/A; Homo sapiens cDNA FLJ38264 fis, clone FCBBF3001657.	0.00143472	0.899105
HSAP0406S00002737	NM_006182	CDS; DDR2; discoidin domain receptor family, member 2 precursor; Homo sapiens discoidin domain receptor family, member 2 (DDR2), mRNA.	0.00143472	0.899105
HSAP0406S00003054	NM_021023	CDS; CFHL3; complement factor H-related 3; Homo sapiens complement factor H-related 3 (CFHL3), mRNA.	0.00143472	0.899105
HSAP0406S00003376	BC064700	CDS; ESRRG; ESRRG protein; Homo sapiens estrogen-related receptor gamma, mRNA (cDNA clone MGC:71724 IMAGE:30344716), complete cds.	0.00143472	0.872617
HSAP0406S00030403	AK127627	CDS; N/A; N/A; Homo sapiens cDNA FLJ45725 fis, clone HCHON2009766.	0.00143472	0.899105
HSAP0406S00034706	AK124853	CDS; N/A; N/A; Homo sapiens cDNA FLJ42863 fis, clone BRHIP2014228.	0.00174779	0.899105
HSAP0406S00003136	NM_004767	CDS; GPR37L1; G-protein coupled receptor 37 like 1; Homo sapiens G-protein coupled receptor 37 like 1 (GPR37L1), mRNA.	0.00174779	0.83058
HSAP0406S00017820	AK125987	CDS; N/A; N/A; Homo sapiens cDNA FLJ43999 fis, clone TESTI4021491.	0.00174779	0.84329
HSAP0406S00035303	AB058738	CDS; KIAA1835; KIAA1835 protein; Homo sapiens mRNA for KIAA1835 protein, partial cds.	0.00174779	0.807678
HSAP0406S00008345	AK123130	CDS; N/A; N/A; Homo sapiens cDNA FLJ41135 fis, clone BRACE2028970.	0.0021504	0.883622
HSAP0406S00018087	AF116666	CDS; N/A; PRO1741; Homo sapiens PRO1741 mRNA, complete cds.	0.0021504	0.899105
HSAP0406S00022409	NM_005337	CDS; HEM1; hematopoietic protein 1; Homo sapiens hematopoietic protein 1 (HEM1), mRNA.	0.0021504	0.816457
HSAP0406S00004562	NM_024993	CDS; LRRTM4; leucine rich repeat transmembrane neuronal 4; Homo sapiens leucine rich repeat transmembrane neuronal 4 (LRRTM4), mRNA.	0.0021504	0.899105
HSAP0406S00003860	NM_182626	CDS; FLJ25102; hypothetical protein FLJ25102; Homo sapiens hypothetical protein FLJ25102 (FLJ25102), mRNA.	0.0021504	0.811893
HSAP0406S00010852	AK091066	CDS; N/A; N/A; Homo sapiens cDNA FLJ33747 fis, clone BRCAN1000168.	0.0021504	0.803026
HSAP0406S00026536	NM_001176	CDS; ARHGDIG; Rho GDP dissociation inhibitor (GDI) gamma; Homo sapiens Rho GDP dissociation inhibitor (GDI) gamma (ARHGDIG), mRNA.	0.0021504	0.891116
HSAP0406S00036899	AF527835	CDS; CYorf16; CYorf16 protein; Homo sapiens CYorf16 protein (CYorf16) mRNA, partial cds.	0.0021504	0.899105
HSAP0406S00036679	NM_002362	CDS; MAGEA4; melanoma antigen, family A, 4; Homo sapiens melanoma antigen, family A, 4 (MAGEA4), mRNA.	0.0021504	0.899105
HSAP0406S00029368	AY358101	CDS; N/A; Wpep3002; Homo sapiens clone DNA108695 Wpep3002 (UNQ3002) mRNA, complete cds.	0.0021504	0.899105
HSAP0406S00008775	BC026264	CDS; UGT2B4; UDP glycosyltransferase 2 family, polypeptide B4; Homo sapiens UDP glycosyltransferase 2 family, polypeptide B4, mRNA (cDNA clone MGC:22623 IMAGE:4709436), complete cds.	0.0021504	0.899105
HSAP0406S00036101	AK090929	CDS; N/A; N/A; Homo sapiens cDNA FLJ33610 fis, clone BRAMY2015925.	0.0021504	0.899105
HSAP0406S00014712	AK128384	CDS; N/A; N/A; Homo sapiens cDNA FLJ46527 fis, clone THYMU3034853.	0.0021504	0.824953
HSAP0406S00000898	NM_145205	CDS; LOC127540; HMG2 like; Homo sapiens HMG2 like (LOC127540), mRNA.	0.0021504	0.899105
HSAP0406S00036109	NM_002565	CDS; P2RY4; pyrimidinergic receptor P2Y4; Homo sapiens pyrimidinergic receptor P2Y, G-protein coupled, 4 (P2RY4), mRNA.	0.0021504	0.899105
HSAP0406S00013063	NM_054114	CDS; TAGAP; T-cell activation Rho GTPase-activating protein isoform b; Homo sapiens T-cell activation GTPase activating protein (TAGAP), transcript variant 2, mRNA.	0.0021504	0.891116
HSAP0406S00009386	NM_183375	CDS; ESSPL; epidermis-specific serine protease-like protein; Homo sapiens epidermis-specific serine protease-like protein (ESSPL), mRNA.	0.0021504	0.804233
HSAP0406S00001164	NM_032756	CDS; MGC15668; hypothetical protein MGC15668; Homo sapiens hypothetical protein MGC15668 (MGC15668), mRNA.	0.0021504	0.872722
HSAP0406S00034029	BC016044	CDS; N/A; Unknown (protein for IMAGE:4549698); Homo sapiens, clone IMAGE:4549698, mRNA, partial cds.	0.0021504	0.889109
HSAP0406S00002948	AK074447	CDS; N/A; N/A; Homo sapiens cDNA FLJ23867 fis, clone LNG09729.	0.0021504	0.899105
HSAP0406S00028435	NM_020795	CDS; NLGN2; neuroligin 2; Homo sapiens neuroligin 2 (NLGN2), mRNA.	0.0021504	0.899105
HSAP0406S00010619	NM_032289	CDS; PSD2; pleckstrin and Sec7 domain containing 2; Homo sapiens pleckstrin and Sec7 domain containing 2 (PSD2), mRNA.	0.0021504	0.861849
HSAP0406S00005987	AB058771	CDS; KIAA1868; KIAA1868 protein; Homo sapiens mRNA for KIAA1868 protein, partial cds.	0.0021504	0.836984
HSAP0406S00002257	NM_001004432	CDS; LRRN6D; leucine rich repeat neuronal 6D; Homo sapiens leucine rich repeat neuronal 6D (LRRN6D), mRNA.	0.00244895	0.888901
HSAP0406S00032099	AK126907	CDS; N/A; N/A; Homo sapiens cDNA FLJ44959 fis, clone BRAWH2012054.	0.00272	0.896155
HSAP0406S00029428	AY179170	CDS; STH; saitohin; Homo sapiens saitohin (STH) mRNA, STH-Q allele, complete cds.	0.00272	0.800765
HSAP0406S00034193	NM_024059	CDS; MGC5356; hypothetical protein MGC5356; Homo sapiens hypothetical protein MGC5356 (MGC5356), mRNA.	0.00272	0.839441
HSAP0406S00002117	AK095105	CDS; N/A; N/A; Homo sapiens cDNA FLJ37786 fis, clone BRHIP2028480.	0.00326029	0.835667
HSAP0406S00012149	AK127018	CDS; N/A; N/A; Homo sapiens cDNA FLJ45074 fis, clone BRAWH3027440, highly similar to Probable kinesin light chain 3.	0.00326029	0.847852
HSAP0406S00006171	NM_005336	CDS; HDLBP; high density lipoprotein binding protein; Homo sapiens high density lipoprotein binding protein (vigilin) (HDLBP), mRNA.	0.00340591	0.847852
HSAP0406S00011451	NM_001503	CDS; GPLD1; glycosylphosphatidylinositol specific phospholipase D1 isoform 1 precursor; Homo sapiens glycosylphosphatidylinositol specific phospholipase D1 (GPLD1), transcript variant 1, mRNA.	0.00340591	0.87779
HSAP0406S00017260	NM_001004451	CDS; OR1J1; olfactory receptor, family 1, subfamily J, member 1; Homo sapiens olfactory receptor, family 1, subfamily J, member 1 (OR1J1), mRNA.	0.00340591	0.864451
HSAP0406S00027570	NM_170776	CDS; GPR97; G protein-coupled receptor 97; Homo sapiens G protein-coupled receptor 97 (GPR97), mRNA.	0.00340591	0.899105
HSAP0406S00008211	NM_152672	CDS; OSTalpha; organic solute transporter alpha; Homo sapiens organic solute transporter alpha (OSTalpha), mRNA.	0.00340591	0.899105
HSAP0406S00010147	BC014311	CDS; FCHO2; FCHO2 protein; Homo sapiens FCH domain only 2, mRNA (cDNA clone MGC:22647 IMAGE:3681707), complete cds.	0.00340591	0.891116
HSAP0406S00025072	AF113691	CDS; N/A; PRO1238; Homo sapiens clone FLB4739 PRO1238 mRNA, complete cds.	0.00340591	0.806204
HSAP0406S00008648	BC022488	CDS; GABRA2; GABRA2 protein; Homo sapiens gamma-aminobutyric acid (GABA) A receptor, alpha 2, mRNA (cDNA clone MGC:26342 IMAGE:4812001), complete cds.	0.00340591	0.899105
HSAP0406S00035410	AK074042	CDS; FLJ00097; FLJ00097 protein; Homo sapiens mRNA for FLJ00097 protein.	0.00340591	0.851347
HSAP0406S00036892	AF332241	CDS; TTY12; transcript Y 12; Homo sapiens testis transcript Y 12 (TTY12) mRNA, complete cds.	0.00340591	0.876851
HSAP0406S00005680	AK125205	CDS; N/A; N/A; Homo sapiens cDNA FLJ43215 fis, clone FEBRA2021908.	0.00340591	0.899105
HSAP0406S00004875	AL831825	CDS; DKFZp547G0613; hypothetical protein; Homo sapiens mRNA; cDNA DKFZp547G0613 (from clone DKFZp547G0613).	0.00340591	0.866285
HSAP0406S00011825	NM_019105	CDS; TNXB; tenascin XB isoform 1; Homo sapiens tenascin XB (TNXB), transcript variant XB, mRNA.	0.00340591	0.891996
HSAP0406S00003249	NM_014002	CDS; IKBKE; IKK-related kinase epsilon; Homo sapiens inhibitor of kappa light polypeptide gene enhancer in B-cells, kinase epsilon (IKBKE), mRNA.	0.00388488	0.827475
HSAP0406S00008456	AK056317	CDS; N/A; N/A; Homo sapiens cDNA FLJ31755 fis, clone NT2RI2007498, highly similar to Homo sapiens carboxypeptidase Z precursor, mRNA.	0.00388488	0.839441
HSAP0406S00030534	NM_177986	CDS; DSG4; desmoglein 4; Homo sapiens desmoglein 4 (DSG4), mRNA.	0.00388488	0.899105
HSAP0406S00013664	NM_000162	CDS; GCK; glucokinase isoform 1; Homo sapiens glucokinase (hexokinase 4, maturity onset diabetes of the young 2) (GCK), transcript variant 1, mRNA.	0.00409707	0.899105
HSAP0406S00013589	BC025698	CDS; AOAH; acyloxyacyl hydrolase, precursor; Homo sapiens acyloxyacyl hydrolase (neutrophil), mRNA (cDNA clone MGC:34634 IMAGE:5221679), complete cds.	0.00409707	0.886775
HSAP0406S00001718	U76189	CDS; EXTL2; EXTL2; Homo sapiens EXTL2 (EXTL2) mRNA, partial cds.	0.00409707	0.899105
HSAP0406S00037246	AF116728	CDS; N/A; MSTP058; Homo sapiens MSTP058 mRNA, complete cds.	0.00409707	0.935676
HSAP0406S00013226	AK091044	CDS; N/A; N/A; Homo sapiens cDNA FLJ33725 fis, clone BRAWH2017379.	0.00409707	0.891116
HSAP0406S00031330	AK131106	CDS; FLJ00395; FLJ00395 protein; Homo sapiens mRNA for FLJ00395 protein.	0.00409707	0.899105
HSAP0406S00035205	NM_006941	CDS; SOX10; SRY (sex determining region Y)-box 10; Homo sapiens SRY (sex determining region Y)-box 10 (SOX10), mRNA.	0.00430269	0.899105
HSAP0406S00035374	AY421735	CDS; N/A; mutant NADH-cytochrome b5 reductase; Homo sapiens mutant NADH-cytochrome b5 reductase mRNA, partial cds.	0.00430269	0.899105
HSAP0406S00004202	AB033092	CDS; KIAA1266; KIAA1266 protein; Homo sapiens mRNA for KIAA1266 protein, partial cds.	0.00430269	0.806993
HSAP0406S00009543	S77772	CDS; aspartylglucosaminidase, AGA; aspartylglucosaminidase; aspartylglucosaminidase {alternatively spliced, deletion junction, exons 8 and 9, intron 8} [human, aspartylglucosaminuria patient, fibroblast, mRNA Partial Mutant, 220 nt, segment 2 of 2].	0.00453425	0.899779
HSAP0406S00002580	AK057458	CDS; N/A; N/A; Homo sapiens cDNA FLJ32896 fis, clone TESTI2005155.	0.00453425	0.899105
HSAP0406S00018744	NM_207321	CDS; C10orf129; chromosome 10 open reading frame 129; Homo sapiens chromosome 10 open reading frame 129 (C10orf129), mRNA.	0.00466748	0.85465
HSAP0406S00003097	NM_005298	CDS; GPR25; G protein-coupled receptor 25; Homo sapiens G protein-coupled receptor 25 (GPR25), mRNA.	0.00466748	0.831482
HSAP0406S00013662	NM_021223	CDS; MYL7; myosin light chain 2a; Homo sapiens myosin, light polypeptide 7, regulatory (MYL7), mRNA.	0.00466748	0.899105
HSAP0406S00000660	NM_020451	CDS; SEPN1; selenoprotein N, 1 isoform 1 precursor; Homo sapiens selenoprotein N, 1 (SEPN1), transcript variant 1, mRNA.	0.00466748	0.831502
HSAP0406S00023364	BC017209	CDS; N/A; Unknown (protein for IMAGE:3956555); Homo sapiens, clone IMAGE:3956555, mRNA, partial cds.	0.00466748	0.823189
HSAP0406S00003119	AY043013	CDS; NAV1; neuron navigator 1; Homo sapiens neuron navigator 1 (NAV1) mRNA, complete cds.	0.00466748	0.813855
HSAP0406S00030749	AF401211	CDS; N/A; BCL2 protein; Homo sapiens BCL2 protein mRNA, partial cds.	0.00466748	0.807947
HSAP0406S00023136	NM_006843	CDS; SDS; serine dehydratase; Homo sapiens serine dehydratase (SDS), mRNA.	0.00466748	0.899105
HSAP0406S00012105	AF119901	CDS; N/A; PRO2831; Homo sapiens PRO2831 mRNA, complete cds.	0.00466748	0.899105
HSAP0406S00004207	NM_148962	CDS; OXER1; G-protein coupled receptor TG1019; Homo sapiens oxoeicosanoid (OXE) receptor 1 (OXER1), mRNA.	0.00485447	0.875763
HSAP0406S00006658	X53961	CDS; N/A; precursor (AA -19 to 692); Human mRNA for lactoferrin.	0.00485447	0.845875
HSAP0406S00036676	NM_024082	CDS; PRRG3; proline rich Gla (G-carboxyglutamic acid) 3 (transmembrane); Homo sapiens proline rich Gla (G-carboxyglutamic acid) 3 (transmembrane) (PRRG3), mRNA.	0.00485447	0.831593
HSAP0406S00011489	NM_000410	CDS; HFE; hemochromatosis protein isoform 1 precursor; Homo sapiens hemochromatosis (HFE), transcript variant 1, mRNA.	0.00485447	0.899105
HSAP0406S00024894	BX248746	CDS; N/A; N/A; human full-length cDNA 5-PRIME end of clone CS0CAP003YE19 of Thymus of Homo sapiens (human).	0.00485447	0.899105
HSAP0406S00024077	NM_002929	CDS; GRK1; rhodopsin kinase; Homo sapiens G protein-coupled receptor kinase 1 (GRK1), mRNA.	0.00491751	0.899105
HSAP0406S00024310	BC008219	CDS; KIAA1305; KIAA1305 protein; Homo sapiens KIAA1305, mRNA (cDNA clone MGC:17689 IMAGE:3865984), complete cds.	0.00491751	0.85018
HSAP0406S00014679	AB033103	CDS; KIAA1277; KIAA1277 protein; Homo sapiens mRNA for KIAA1277 protein, partial cds.	0.00491751	0.812787
HSAP0406S00010485	NM_000588	CDS; IL3; interleukin 3 precursor; Homo sapiens interleukin 3 (colony-stimulating factor, multiple) (IL3), mRNA.	0.00491751	0.889668
HSAP0406S00009795	AF090909	CDS; N/A; PRO0255; Homo sapiens clone HQ0255 PRO0255 mRNA, complete cds.	0.00491751	0.899105
HSAP0406S00003680	AK124614	CDS; N/A; N/A; Homo sapiens cDNA FLJ42623 fis, clone BRACE3015894.	0.00491751	0.899105
HSAP0406S00031903	AJ004948	CDS; N/A; zinc finger protein; Homo sapiens mRNA for zinc finger protein, partial.	0.00491751	0.865135

## Sheet: p73 +HU
Table S2 MAP selected promoters using FDR <0.005.
			IP	input
NimbleGen ID	Gene ID	Gene Name	FDR_P73hu_532	FDR_P73hu_635
HSAP0406S00002051	NM_213653	CDS; HFE2; hemojuvelin isoform a; Homo sapiens hemochromatosis type 2 (juvenile) (HFE2), transcript variant a, mRNA.	0	0.895996
HSAP0406S00002282	NM_178429	CDS; LCE2C; late cornified envelope 2C; Homo sapiens late cornified envelope 2C (LCE2C), mRNA.	0	0.897771
HSAP0406S00002919	NM_004673	CDS; ANGPTL1; angiopoietin-like 1 precursor; Homo sapiens angiopoietin-like 1 (ANGPTL1), mRNA.	0	0.810859
HSAP0406S00003169	NM_000674	CDS; ADORA1; adenosine A1 receptor; Homo sapiens adenosine A1 receptor (ADORA1), mRNA.	0	0.897771
HSAP0406S00004206	AY158687	CDS; N/A; putative 5-oxo-ETE G-protein coupled receptor; Homo sapiens putative 5-oxo-ETE G-protein coupled receptor mRNA, complete cds.	0	0.897771
HSAP0406S00005021	AK074183	CDS; FLJ00256; FLJ00256 protein; Homo sapiens mRNA for FLJ00256 protein.	0	0.897771
HSAP0406S00008345	AK123130	CDS; N/A; N/A; Homo sapiens cDNA FLJ41135 fis, clone BRACE2028970.	0	0.897771
HSAP0406S00009530	NM_000860	CDS; HPGD; hydroxyprostaglandin dehydrogenase 15-(NAD); Homo sapiens hydroxyprostaglandin dehydrogenase 15-(NAD) (HPGD), mRNA.	0	0.815262
HSAP0406S00009960	NM_006144	CDS; GZMA; granzyme A precursor; Homo sapiens granzyme A (granzyme 1, cytotoxic T-lymphocyte-associated serine esterase 3) (GZMA), mRNA.	0	0.897771
HSAP0406S00011939	NM_001005478	CDS; GGNBP1; gametogenetin binding protein 1; Homo sapiens gametogenetin binding protein 1 (GGNBP1), mRNA.	0	0.897771
HSAP0406S00012258	AK126683	CDS; N/A; N/A; Homo sapiens cDNA FLJ44729 fis, clone BRACE3024879.	0	0.833228
HSAP0406S00012715	AF167351	CDS; FT002; FT002; Homo sapiens FT002 (FT002) mRNA, complete cds.	0	0.807052
HSAP0406S00013610	NM_001635	CDS; AMPH; amphiphysin isoform 1; Homo sapiens amphiphysin (Stiff-Man syndrome with breast cancer 128kDa autoantigen) (AMPH), transcript variant 1, mRNA.	0	0.897771
HSAP0406S00013664	NM_000162	CDS; GCK; glucokinase isoform 1; Homo sapiens glucokinase (hexokinase 4, maturity onset diabetes of the young 2) (GCK), transcript variant 1, mRNA.	0	0.897771
HSAP0406S00015661	NM_138817	CDS; SLC7A13; solute carrier family 7, (cationic amino acid transporter, y+ system) member 13; Homo sapiens solute carrier family 7, (cationic amino acid transporter, y+ system) member 13 (SLC7A13), mRNA.	0	0.833072
HSAP0406S00021203	NM_000040	CDS; APOC3; apolipoprotein C-III precursor; Homo sapiens apolipoprotein C-III (APOC3), mRNA.	0	0.898409
HSAP0406S00022101	U79275	CDS; N/A; unknown; Human clone 23947 mRNA, partial cds.	0	0.897771
HSAP0406S00022787	AB024729	CDS; hGnT-IV-H; alpha-1,3-D-mannoside beta-1,4-N-acetylglucosaminyltransferase IV-homologue; Homo sapiens hGnT-IV-H mRNA for alpha-1,3-D-mannoside beta-1,4-N-acetylglucosaminyltransferase IV-homologue, complete cds.	0	0.897771
HSAP0406S00024903	AB007865	CDS; KIAA0405; N/A; Homo sapiens KIAA0405 mRNA, partial cds.	0	0.897771
HSAP0406S00024904	NM_013231	CDS; FLRT2; fibronectin leucine rich transmembrane protein 2; Homo sapiens fibronectin leucine rich transmembrane protein 2 (FLRT2), mRNA.	0	0.897771
HSAP0406S00025053	NM_006215	CDS; SERPINA4; serine (or cysteine) proteinase inhibitor, clade A (alpha-1 antiproteinase, antitrypsin), member 4; Homo sapiens serine (or cysteine) proteinase inhibitor, clade A (alpha-1 antiproteinase, antitrypsin), member 4 (SERPINA4), mRNA.	0	0.897771
HSAP0406S00027218	AJ223280	CDS; pp36; 36 kDa phosphothyrosine protein; Homo sapiens mRNA for 36 kDa phosphothyrosine protein.	0	0.897771
HSAP0406S00028282	NM_018553	CDS; HSA277841; ELG protein; Homo sapiens ELG protein (HSA277841), mRNA.	0	0.869993
HSAP0406S00030452	NM_145287	CDS; ZNF519; zinc finger protein 519; Homo sapiens zinc finger protein 519 (ZNF519), mRNA.	0	0.897771
HSAP0406S00031200	NM_004558	CDS; NRTN; neurturin precursor; Homo sapiens neurturin (NRTN), mRNA.	0	0.897771
HSAP0406S00031480	AK126753	CDS; N/A; N/A; Homo sapiens cDNA FLJ44800 fis, clone BRACE3041162, moderately similar to Homo sapiens zinc finger protein 14 (KOX 6) (ZNF14).	0	0.897771
HSAP0406S00031942	AK093669	CDS; N/A; N/A; Homo sapiens cDNA FLJ36350 fis, clone THYMU2007112, moderately similar to ZINC FINGER PROTEIN 85.	0	0.903244
HSAP0406S00032049	NM_021175	CDS; HAMP; hepcidin antimicrobial peptide; Homo sapiens hepcidin antimicrobial peptide (HAMP), mRNA.	0	0.897771
HSAP0406S00032408	NM_001816	CDS; CEACAM8; carcinoembryonic antigen-related cell adhesion molecule 8; Homo sapiens carcinoembryonic antigen-related cell adhesion molecule 8 (CEACAM8), mRNA.	0	0.897771
HSAP0406S00032911	NM_003830	CDS; SIGLEC5; sialic acid binding Ig-like lectin 5; Homo sapiens sialic acid binding Ig-like lectin 5 (SIGLEC5), mRNA.	0	0.897771
HSAP0406S00036202	NM_016954	CDS; TBX22; T-box 22; Homo sapiens T-box 22 (TBX22), mRNA.	0	0.897771
HSAP0406S00036658	BC009523	CDS; CXorf40; CXorf40 protein; Homo sapiens chromosome X open reading frame 40, mRNA (cDNA clone MGC:10039 IMAGE:3889701), complete cds.	0	0.897771
HSAP0406S00036667	BC011250	CDS; MTMR1; MTMR1 protein; Homo sapiens myotubularin related protein 1, mRNA (cDNA clone IMAGE:3453013), complete cds.	0	0.897771
HSAP0406S00036710	NM_004988	CDS; MAGEA1; melanoma antigen, family A, 1; Homo sapiens melanoma antigen, family A, 1 (directs expression of antigen MZ2-E) (MAGEA1), mRNA.	0	0.897771
HSAP0406S00036841	AK074528	CDS; N/A; N/A; Homo sapiens cDNA FLJ90047 fis, clone HEMBA1002316.	0	0.897771
HSAP0406S00036973	NM_004081	CDS; DAZ; deleted in azoospermia; Homo sapiens deleted in azoospermia (DAZ), mRNA.	0	0.944635
HSAP0406S00036974	NM_020363	CDS; DAZ2; deleted in azoospermia 2 isoform 1; Homo sapiens deleted in azoospermia 2 (DAZ2), transcript variant 1, mRNA.	0	0.932787
HSAP0406S00036979	NM_020364	CDS; DAZ3; deleted in azoospermia 3; Homo sapiens deleted in azoospermia 3 (DAZ3), mRNA.	0	0.95352
HSAP0406S00036980	NM_004081	CDS; DAZ; deleted in azoospermia; Homo sapiens deleted in azoospermia (DAZ), mRNA.	0	0.898409
HSAP0406S00036984	NM_032577	CDS; LOC84664; melanoma-associated chondroitin sulfate proteoglycan-like; Homo sapiens melanoma-associated chondroitin sulfate proteoglycan-like (LOC84664), mRNA.	0	0.840845
HSAP0406S00032099	AK126907	CDS; N/A; N/A; Homo sapiens cDNA FLJ44959 fis, clone BRAWH2012054.	0	0.897771
HSAP0406S00034706	AK124853	CDS; N/A; N/A; Homo sapiens cDNA FLJ42863 fis, clone BRHIP2014228.	0	0.804595
HSAP0406S00006204	NM_207484	CDS; FLJ40712; FLJ40712 protein; Homo sapiens FLJ40712 protein (FLJ40712), mRNA.	0	0.895866
HSAP0406S00019449	AB029488	CDS; C11orf21; N/A; Homo sapiens C11orf21 mRNA, complete cds.	0	0.897771
HSAP0406S00030095	AY358510	CDS; N/A; GLPG464; Homo sapiens clone DNA57836 GLPG464 (UNQ464) mRNA, complete cds.	0	0.897771
HSAP0406S00004207	NM_148962	CDS; OXER1; G-protein coupled receptor TG1019; Homo sapiens oxoeicosanoid (OXE) receptor 1 (OXER1), mRNA.	0	0.897771
HSAP0406S00020096	NM_001001960	CDS; OR5W2; olfactory receptor, family 5, subfamily W, member 2; Homo sapiens olfactory receptor, family 5, subfamily W, member 2 (OR5W2), mRNA.	0	0.901524
HSAP0406S00024829	NM_006399	CDS; BATF; basic leucine zipper transcription factor, ATF-like; Homo sapiens basic leucine zipper transcription factor, ATF-like (BATF), mRNA.	0	0.897771
HSAP0406S00003733	AK124520	CDS; N/A; N/A; Homo sapiens cDNA FLJ42529 fis, clone BRACE3002390.	0	0.897771
HSAP0406S00012318	BC056235	CDS; N/A; Unknown (protein for IMAGE:4612708); Homo sapiens cDNA clone IMAGE:4612708, complete cds.	0	0.897771
HSAP0406S00021644	BC006526	CDS; SCNN1A; SCNN1A protein; Homo sapiens sodium channel, nonvoltage-gated 1 alpha, mRNA (cDNA clone IMAGE:3936903), partial cds.	0	0.825923
HSAP0406S00022948	BC064342	CDS; LOC253724; LOC253724 protein; Homo sapiens hypothetical LOC253724, mRNA (cDNA clone IMAGE:4373107), partial cds.	0	0.897771
HSAP0406S00033852	NM_016276	CDS; SGK2; serum/glucocorticoid regulated kinase 2 isoform beta; Homo sapiens serum/glucocorticoid regulated kinase 2 (SGK2), transcript variant 2, mRNA.	0	0.897771
HSAP0406S00012351	NM_016571	CDS; GLULD1; glutamate-ammonia ligase (glutamine synthase) domain containing 1; Homo sapiens glutamate-ammonia ligase (glutamine synthase) domain containing 1 (GLULD1), mRNA.	0	0.823467
HSAP0406S00003271	NM_023938	CDS; SARG; specifically androgen-regulated protein; Homo sapiens specifically androgen-regulated protein (SARG), mRNA.	0	0.866719
HSAP0406S00009671	AK129677	CDS; N/A; N/A; Homo sapiens cDNA FLJ26166 fis, clone ADG02852.	0	0.897771
HSAP0406S00028398	NM_201566	CDS; SLC16A13; monocarboxylate transporter 13; Homo sapiens solute carrier family 16 (monocarboxylic acid transporters), member 13 (SLC16A13), mRNA.	0	0.897771
HSAP0406S00034186	AK127768	CDS; N/A; N/A; Homo sapiens cDNA FLJ45869 fis, clone OCBBF3004908.	0	0.897771
HSAP0406S00034239	NM_005286	CDS; GPR8; G protein-coupled receptor 8; Homo sapiens G protein-coupled receptor 8 (GPR8), mRNA.	0	0.897771
HSAP0406S00034333	NM_181615	CDS; KRTAP20-1; keratin associated protein 20-1; Homo sapiens keratin associated protein 20-1 (KRTAP20-1), mRNA.	0	0.897771
HSAP0406S00036295	AL831883	CDS; DKFZp547M2110; hypothetical protein; Homo sapiens mRNA; cDNA DKFZp547M2110 (from clone DKFZp547M2110).	0	0.897771
HSAP0406S00014800	AK055975	CDS; N/A; N/A; Homo sapiens cDNA FLJ31413 fis, clone NT2NE2000259, moderately similar to OOCYTE ZINC FINGER PROTEIN XLCOF6.1.	0	0.846884
HSAP0406S00021816	NM_006249	CDS; PRB3; proline-rich protein BstNI subfamily 3 precursor; Homo sapiens proline-rich protein BstNI subfamily 3 (PRB3), mRNA.	0	0.897771
HSAP0406S00036196	NM_006639	CDS; CYSLTR1; cysteinyl leukotriene receptor 1; Homo sapiens cysteinyl leukotriene receptor 1 (CYSLTR1), mRNA.	0	0.903621
HSAP0406S00016272	NM_005772	CDS; RCL1; RNA cyclase homolog; Homo sapiens RNA terminal phosphate cyclase-like 1 (RCL1), mRNA.	0	0.809836
HSAP0406S00012542	NM_004440	CDS; EPHA7; ephrin receptor EphA7; Homo sapiens EphA7 (EPHA7), mRNA.	0	0.897771
HSAP0406S00012815	BC032958	CDS; MGC34034; MGC34034 protein; Homo sapiens hypothetical protein MGC34034, mRNA (cDNA clone MGC:34034 IMAGE:4828922), complete cds.	0	0.905051
HSAP0406S00020166	NM_001005489	CDS; OR5B17; olfactory receptor, family 5, subfamily B, member 17; Homo sapiens olfactory receptor, family 5, subfamily B, member 17 (OR5B17), mRNA.	0	0.897771
HSAP0406S00023114	AB023202	CDS; KIAA0985; KIAA0985 protein; Homo sapiens mRNA for KIAA0985 protein, partial cds.	0	0.897771
HSAP0406S00026363	BC062320	CDS; HAPLN3; HAPLN3 protein; Homo sapiens hyaluronan and proteoglycan link protein 3, mRNA (cDNA clone MGC:71328 IMAGE:5090960), complete cds.	0	0.897771
HSAP0406S00004777	NM_001079	CDS; ZAP70; zeta-chain associated protein kinase 70kDa isoform 1; Homo sapiens zeta-chain (TCR) associated protein kinase 70kDa (ZAP70), transcript variant 1, mRNA.	0	0.897771
HSAP0406S00029230	AK124861	CDS; N/A; N/A; Homo sapiens cDNA FLJ42871 fis, clone BRHIP2024146.	0	0.895866
HSAP0406S00004681	AK095105	CDS; N/A; N/A; Homo sapiens cDNA FLJ37786 fis, clone BRHIP2028480.	0	0.897771
HSAP0406S00027800	AK122592	CDS; FLJ00418; FLJ00418 protein; Homo sapiens mRNA for FLJ00418 protein.	0	0.897771
HSAP0406S00022066	BC020544	CDS; NELL2; NELL2 protein; Homo sapiens NEL-like 2 (chicken), mRNA (cDNA clone MGC:21213 IMAGE:4399991), complete cds.	0	0.897771
HSAP0406S00025304	AF035027	CDS; N/A; myosin-reactive immunoglobulin heavy chain variable region; Homo sapiens clone S12G10H myosin-reactive immunoglobulin heavy chain variable region mRNA, partial cds.	0	0.897771
HSAP0406S00034938	X68486	CDS; N/A; A2a adenosine receptor; H.sapiens mRNA for A2a adenosine receptor.	0	0.897771
HSAP0406S00001246	S73887	CDS; HuD; N/A; HuD= paraneoplastic encephalomyelitis antigen {5' region, alternatively spliced} [human, lung cancer cell line, mRNA Partial, 105 nt].	0	0.897771
HSAP0406S00028742	AF118067	CDS; N/A; PRO1578; Homo sapiens PRO1578 mRNA, complete cds.	0	0.897771
HSAP0406S00035164	NM_001051	CDS; SSTR3; somatostatin receptor 3; Homo sapiens somatostatin receptor 3 (SSTR3), mRNA.	0	0.897771
HSAP0406S00009411	AK091509	CDS; N/A; N/A; Homo sapiens cDNA FLJ34190 fis, clone FCBBF3017729.	0	0.897771
HSAP0406S00029428	AY179170	CDS; STH; saitohin; Homo sapiens saitohin (STH) mRNA, STH-Q allele, complete cds.	0	0.896414
HSAP0406S00035914	AF161340	CDS; N/A; HSPC077; Homo sapiens HSPC077 mRNA, partial cds.	0	0.897771
HSAP0406S00037174	AL050288	source; N/A; N/A; Homo sapiens mRNA; cDNA DKFZp586D1822 (from clone DKFZp586D1822).	0	0.897771
HSAP0406S00022540	AY358679	CDS; N/A; TAC3; Homo sapiens clone DNA59849 TAC3 (UNQ585) mRNA, complete cds.	0	0.897771
HSAP0406S00032757	AK097351	CDS; N/A; N/A; Homo sapiens cDNA FLJ40032 fis, clone STOMA2009256.	0	0.897771
HSAP0406S00019739	X02330	CDS; CALC; calcitonin; Homo sapiens mRNA for calcitonin and calcitonin gene related peptide (CGRP).	0	0.897771
HSAP0406S00011207	NM_175062	CDS; RASGEF1C; RasGEF domain family, member 1C; Homo sapiens RasGEF domain family, member 1C (RASGEF1C), mRNA.	0	0.897771
HSAP0406S00035857	NM_002621	CDS; PFC; properdin P factor, complement; Homo sapiens properdin P factor, complement (PFC), mRNA.	0	0.897771
HSAP0406S00009756	AK124770	CDS; N/A; N/A; Homo sapiens cDNA FLJ42780 fis, clone BRAWH3005422.	0	0.897771
HSAP0406S00008396	NM_147127	CDS; EVC2; limbin; Homo sapiens Ellis van Creveld syndrome 2 (limbin) (EVC2), mRNA.	0	0.897771
HSAP0406S00021812	AF116728	CDS; N/A; MSTP058; Homo sapiens MSTP058 mRNA, complete cds.	0	0.903818
HSAP0406S00024044	AK025511	CDS; N/A; N/A; Homo sapiens cDNA: FLJ21858 fis, clone HEP02301.	0	0.897771
HSAP0406S00004567	NM_138938	CDS; PAP; pancreatitis-associated protein precursor; Homo sapiens pancreatitis-associated protein (PAP), transcript variant 2, mRNA.	0	0.89984
HSAP0406S00018305	NM_138933	CDS; ACF; apobec-1 complementation factor isoform 3; Homo sapiens apobec-1 complementation factor (ACF), transcript variant 3, mRNA.	0	0.897771
HSAP0406S00028797	NM_003593	CDS; FOXN1; winged-helix nude; Homo sapiens forkhead box N1 (FOXN1), mRNA.	0	0.897771
HSAP0406S00034475	NM_058186	CDS; FAM3B; family with sequence similarity 3, member B isoform a; Homo sapiens family with sequence similarity 3, member B (FAM3B), transcript variant 1, mRNA.	0	0.897771
HSAP0406S00026668	NM_144603	CDS; NOXO1; NADPH oxidase organizer 1 isoform a; Homo sapiens NADPH oxidase organizer 1 (NOXO1), transcript variant a, mRNA.	0	0.827482
HSAP0406S00029143	NM_181534	CDS; KRT25A; keratin 25A; Homo sapiens keratin 25A (KRT25A), mRNA.	0	0.897771
HSAP0406S00033992	BC062347	CDS; KIAA1404; KIAA1404 protein; Homo sapiens KIAA1404 protein, mRNA (cDNA clone IMAGE:3689423), partial cds.	0	0.892963
HSAP0406S00006587	AF090318	CDS; CYP8b1; sterol 12-alpha hydroxylase CYP8B1; Homo sapiens sterol 12-alpha hydroxylase CYP8B1 (Cyp8b1) mRNA, partial cds.	0	0.818791
HSAP0406S00029718	NM_173503	CDS; FLJ25818; hypothetical protein FLJ25818; Homo sapiens hypothetical protein FLJ25818 (FLJ25818), mRNA.	0	0.897771
HSAP0406S00015248	NM_022659	CDS; EBF2; early B-cell factor 2; Homo sapiens early B-cell factor 2 (EBF2), mRNA.	0	0.895866
HSAP0406S00018188	S63912	CDS; D10S102; FBRNP; D10S102=FBRNP [human, fetal brain, mRNA, 3043 nt].	0	0.897771
HSAP0406S00009386	NM_183375	CDS; ESSPL; epidermis-specific serine protease-like protein; Homo sapiens epidermis-specific serine protease-like protein (ESSPL), mRNA.	0	0.897771
HSAP0406S00016586	NM_005893	CDS; CCIN; calicin; Homo sapiens calicin (CCIN), mRNA.	0	0.897771
HSAP0406S00023963	BC034289	CDS; N/A; Unknown (protein for IMAGE:4825100); Homo sapiens, clone IMAGE:4825100, mRNA, partial cds.	0	0.897771
HSAP0406S00004931	NM_014439	CDS; IL1F7; interleukin 1 family, member 7 isoform 1 proprotein; Homo sapiens interleukin 1 family, member 7 (zeta) (IL1F7), transcript variant 1, mRNA.	0	0.897771
HSAP0406S00001245	BC036071	CDS; ELAVL4; ELAVL4 protein; Homo sapiens ELAV (embryonic lethal, abnormal vision, Drosophila)-like 4 (Hu antigen D), mRNA (cDNA clone MGC:33705 IMAGE:5286347), complete cds.	0	0.897771
HSAP0406S00023167	NM_173598	CDS; KSR2; kinase suppressor of Ras-2; Homo sapiens kinase suppressor of Ras-2 (KSR2), mRNA.	0	0.897771
HSAP0406S00014371	AY222296	CDS; MLL5; myeloid/lymphoid or mixed-lineage leukemia 5; Homo sapiens myeloid/lymphoid or mixed-lineage leukemia 5 (MLL5) mRNA, partial cds; alternatively spliced.	0	0.897771
HSAP0406S00020570	NM_178864	CDS; NXF; HLH-PAS transcription factor NXF; Homo sapiens HLH-PAS transcription factor NXF (NXF), mRNA.	0	0.897771
HSAP0406S00003917	NM_002997	CDS; SDC1; syndecan 1; Homo sapiens syndecan 1 (SDC1), mRNA.	0	0.897771
HSAP0406S00021391	NM_001002918	CDS; OR8D2; olfactory receptor, family 8, subfamily D, member 2; Homo sapiens olfactory receptor, family 8, subfamily D, member 2 (OR8D2), mRNA.	0	0.897771
HSAP0406S00021216	NM_001001522	CDS; TAGLN; transgelin; Homo sapiens transgelin (TAGLN), transcript variant 1, mRNA.	0	0.833923
HSAP0406S00020278	BX640945	CDS; DKFZp686H20132; hypothetical protein; Homo sapiens mRNA; cDNA DKFZp686H20132 (from clone DKFZp686H20132).	0	0.820559
HSAP0406S00033675	NM_025227	CDS; BPIL1; bactericidal/permeability-increasing protein-like 1; Homo sapiens bactericidal/permeability-increasing protein-like 1 (BPIL1), mRNA.	0	0.813316
HSAP0406S00032038	NM_139284	CDS; LGI4; leucine-rich repeat LGI family, member 4; Homo sapiens leucine-rich repeat LGI family, member 4 (LGI4), mRNA.	0	0.897771
HSAP0406S00001892	AB046854	CDS; KIAA1634; KIAA1634 protein; Homo sapiens mRNA for KIAA1634 protein, partial cds.	0	0.897771
HSAP0406S00011324	NM_002955	CDS; RREB1; ras responsive element binding protein 1 isoform 2; Homo sapiens ras responsive element binding protein 1 (RREB1), transcript variant 2, mRNA.	0	0.863238
HSAP0406S00004195	BC062988	CDS; LOC91461; LOC91461 protein; Homo sapiens hypothetical protein BC007901, mRNA (cDNA clone IMAGE:5022327), partial cds.	0	0.877569
HSAP0406S00033369	BC011862	CDS; MGC10715; MGC10715 protein; Homo sapiens novel C2H2 type zinc finger protein, mRNA (cDNA clone IMAGE:4328382), partial cds.	0	0.897771
HSAP0406S00009221	NM_024574	CDS; FLJ23191; hypothetical protein FLJ23191; Homo sapiens hypothetical protein FLJ23191 (FLJ23191), mRNA.	0	0.897771
HSAP0406S00013565	NM_207172	CDS; GPR154; G protein-coupled receptor 154 isoform A; Homo sapiens G protein-coupled receptor 154 (GPR154), transcript variant 1, mRNA.	0	0.897771
HSAP0406S00019537	NM_001004750	CDS; OR51B6; olfactory receptor, family 51, subfamily B, member 6; Homo sapiens olfactory receptor, family 51, subfamily B, member 6 (OR51B6), mRNA.	0	0.897771
HSAP0406S00035318	AL834417	CDS; DKFZp547I079; hypothetical protein; Homo sapiens mRNA; cDNA DKFZp547I079 (from clone DKFZp547I079).	0	0.897771
HSAP0406S00026163	NM_175881	CDS; MGC48986; hypothetical protein MGC48986; Homo sapiens hypothetical protein MGC48986 (MGC48986), mRNA.	0	0.873904
HSAP0406S00009578	BC020886	CDS; MGC24125; MGC24125 protein; Homo sapiens hypothetical protein MGC24125, mRNA (cDNA clone MGC:24125 IMAGE:4687544), complete cds.	0	0.897771
HSAP0406S00010384	NM_032028	CDS; STK22D; spermiogenesis associated serine/threonine kinase 22D; Homo sapiens serine/threonine kinase 22D (spermiogenesis associated) (STK22D), mRNA.	0	0.904855
HSAP0406S00036309	NM_001004051	CDS; GPRASP2; G protein-coupled receptor associated sorting protein 2; Homo sapiens G protein-coupled receptor associated sorting protein 2 (GPRASP2), transcript variant 1, mRNA.	0	0.833191
HSAP0406S00027827	AL833815	CDS; DKFZp571N1833; hypothetical protein; Homo sapiens mRNA; cDNA DKFZp571N1833 (from clone DKFZp571N1833).	0	0.843677
HSAP0406S00027568	AY255609	CDS; N/A; G protein-coupled receptor PGR27; Homo sapiens G protein-coupled receptor PGR27 mRNA, partial cds.	0	0.884252
HSAP0406S00014834	NM_018384	CDS; IAN4L1; immune associated nucleotide 4 like 1; Homo sapiens immune associated nucleotide 4 like 1 (mouse) (IAN4L1), mRNA.	0	0.897771
HSAP0406S00025178	AK126684	CDS; N/A; N/A; Homo sapiens cDNA FLJ44730 fis, clone BRACE3025627.	0	0.897771
HSAP0406S00019927	NM_004171	CDS; SLC1A2; solute carrier family 1, member 2; Homo sapiens solute carrier family 1 (glial high affinity glutamate transporter), member 2 (SLC1A2), mRNA.	0	0.897771
HSAP0406S00036760	NM_020061	CDS; OPN1LW; opsin 1 (cone pigments), long-wave-sensitive (color blindness, protan); Homo sapiens opsin 1 (cone pigments), long-wave-sensitive (color blindness, protan) (OPN1LW), mRNA.	0	0.897771
HSAP0406S00022213	NM_000486	CDS; AQP2; aquaporin 2; Homo sapiens aquaporin 2 (collecting duct) (AQP2), mRNA.	0	0.897771
HSAP0406S00004189	AF264622	CDS; N/A; uncharacterized gastric protein ZA32P; Homo sapiens uncharacterized gastric protein ZA32P mRNA, partial cds.	0	0.897771
HSAP0406S00016256	BC016137	CDS; KIAA0020; KIAA0020 protein; Homo sapiens KIAA0020, mRNA (cDNA clone MGC:8749 IMAGE:3908516), complete cds.	0	0.887853
HSAP0406S00022425	BC040961	CDS; NEUROD4; NEUROD4 protein; Homo sapiens neurogenic differentiation 4, mRNA (cDNA clone MGC:48946 IMAGE:5490979), complete cds.	0	0.897771
HSAP0406S00010149	AK055830	CDS; N/A; N/A; Homo sapiens cDNA FLJ31268 fis, clone KIDNE2006062.	0	0.887853
HSAP0406S00026271	AF316855	CDS; N/A; colon cancer-associated antigen AgSK1-2HT-ECS; Homo sapiens colon cancer-associated antigen AgSK1-2HT-ECS mRNA, complete cds.	0	0.897771
HSAP0406S00021330	NM_031433	CDS; MFRP; membrane frizzled-related protein; Homo sapiens membrane frizzled-related protein (MFRP), mRNA.	0	0.897771
HSAP0406S00018326	NM_198215	CDS; FAM13C1; family with sequence similarity 13, member C1 isoform 1; Homo sapiens family with sequence similarity 13, member C1 (FAM13C1), transcript variant 1, mRNA.	0	0.901524
HSAP0406S00016551	AF479317	CDS; N/A; testis-specific kinase; Homo sapiens testis-specific kinase mRNA, partial cds.	0	0.86615
HSAP0406S00026549	BC009036	CDS; N/A; Unknown (protein for IMAGE:4155841); Homo sapiens cDNA clone IMAGE:4155841, partial cds.	0	0.897771
HSAP0406S00022455	AK094261	CDS; N/A; N/A; Homo sapiens cDNA FLJ36942 fis, clone BRACE2005518.	0	0.897771
HSAP0406S00014010	NM_001001548	CDS; CD36; CD36 antigen; Homo sapiens CD36 antigen (collagen type I receptor, thrombospondin receptor) (CD36), transcript variant 1, mRNA.	0	0.897771
HSAP0406S00028773	AB006782	CDS; N/A; galectin-9 isoform; Homo sapiens mRNA for galectin-9 isoform, complete cds.	0	0.897771
HSAP0406S00036163	NM_021963	CDS; NAP1L2; nucleosome assembly protein 1-like 2; Homo sapiens nucleosome assembly protein 1-like 2 (NAP1L2), mRNA.	0	0.856508
HSAP0406S00019613	NM_003700	CDS; OR2D2; olfactory receptor, family 2, subfamily D, member 2; Homo sapiens olfactory receptor, family 2, subfamily D, member 2 (OR2D2), mRNA.	0	0.897771
HSAP0406S00017640	NM_015839	CDS; FCN2; ficolin 2 isoform d precursor; Homo sapiens ficolin (collagen/fibrinogen domain containing lectin) 2 (hucolin) (FCN2), transcript variant SV3, mRNA.	0	0.897771
HSAP0406S00002561	AK074121	CDS; FLJ00193; FLJ00193 protein; Homo sapiens mRNA for FLJ00193 protein.	0	0.897771
HSAP0406S00028999	BC054481	CDS; LYZL6; LYZL6 protein; Homo sapiens lysozyme-like 6, mRNA (cDNA clone MGC:61906 IMAGE:6620264), complete cds.	0	0.864674
HSAP0406S00032698	NM_017708	CDS; FLJ20200; hypothetical protein FLJ20200; Homo sapiens hypothetical protein FLJ20200 (FLJ20200), mRNA.	0	0.897771
HSAP0406S00024166	AB046784	CDS; KIAA1564; KIAA1564 protein; Homo sapiens mRNA for KIAA1564 protein, partial cds.	0	0.897771
HSAP0406S00011226	AY358358	CDS; N/A; VDLS1900; Homo sapiens clone DNA86594 VDLS1900 (UNQ1900) mRNA, complete cds.	0	0.897771
HSAP0406S00001241	NM_032785	CDS; FLJ14442; hypothetical protein FLJ14442; Homo sapiens hypothetical protein FLJ14442 (FLJ14442), mRNA.	0	0.897771
HSAP0406S00025268	AB029326	CDS; nbla 3076; BS 3076; Homo sapiens mRNA for BS 3076, partial cds.	0	0.897771
HSAP0406S00028164	BC005153	CDS; RPH3AL; RPH3AL protein; Homo sapiens rabphilin 3A-like (without C2 domains), mRNA (cDNA clone MGC:3453 IMAGE:3529317), complete cds.	0	0.897771
HSAP0406S00025741	AB032525	CDS; NKCC2; Na-K-2Cl cotransporter; Homo sapiens NKCC2 mRNA for Na-K-2Cl cotransporter, partial cds.	0	0.826375
HSAP0406S00012296	NM_001512	CDS; GSTA4; glutathione S-transferase A4; Homo sapiens glutathione S-transferase A4 (GSTA4), mRNA.	0	0.897771
HSAP0406S00015056	AJ301563	CDS; C8orf12; hypothetical protein; Homo sapiens mRNA for hypothetical protein (C8orf12 gene).	0	0.897771
HSAP0406S00034951	AB075821	CDS; KIAA1941; KIAA1941 protein; Homo sapiens mRNA for KIAA1941 protein.	0	0.897771
HSAP0406S00000414	NM_014424	CDS; HSPB7; heat shock 27kDa protein family, member 7 (cardiovascular); Homo sapiens heat shock 27kDa protein family, member 7 (cardiovascular) (HSPB7), mRNA.	0	0.897771
HSAP0406S00020575	AK027645	CDS; N/A; N/A; Homo sapiens cDNA FLJ14739 fis, clone NT2RP3002402.	0	0.897771
HSAP0406S00021342	NM_014352	CDS; POU2F3; POU transcription factor; Homo sapiens POU domain, class 2, transcription factor 3 (POU2F3), mRNA.	0	0.897771
HSAP0406S00017996	NM_003473	CDS; STAM; signal transducing adaptor molecule 1; Homo sapiens signal transducing adaptor molecule (SH3 domain and ITAM motif) 1 (STAM), mRNA.	0	0.897771
HSAP0406S00022107	AK124266	CDS; N/A; N/A; Homo sapiens cDNA FLJ42272 fis, clone TKIDN2016309.	0	0.897771
HSAP0406S00037246	AF116728	CDS; N/A; MSTP058; Homo sapiens MSTP058 mRNA, complete cds.	0	0.916746
HSAP0406S00005607	NM_153031	CDS; FLJ32063; hypothetical protein FLJ32063; Homo sapiens hypothetical protein FLJ32063 (FLJ32063), mRNA.	0	0.897771
HSAP0406S00021339	NM_012101	CDS; TRIM29; tripartite motif protein TRIM29 isoform alpha; Homo sapiens tripartite motif-containing 29 (TRIM29), transcript variant 1, mRNA.	0	0.897771
HSAP0406S00036260	L22650	CDS; N/A; early lymphoid activation protein; Human early lymphoid activation protein (EPAG) mRNA sequence.	0	0.897771
HSAP0406S00010107	AK130833	CDS; N/A; N/A; Homo sapiens cDNA FLJ27323 fis, clone TMS07977.	0	0.897771
HSAP0406S00016950	NM_020207	CDS; C9orf102; chromosome 9 open reading frame 102; Homo sapiens chromosome 9 open reading frame 102 (C9orf102), mRNA.	0	0.897771
HSAP0406S00000275	AK097325	CDS; N/A; N/A; Homo sapiens cDNA FLJ40006 fis, clone STOMA2004852.	0	0.866558
HSAP0406S00000515	NM_181719	CDS; LOC255104; hypothetical protein LOC255104; Homo sapiens hypothetical protein LOC255104 (LOC255104), mRNA.	0	0.897771
HSAP0406S00001844	AL713773	CDS; DKFZp667I053; hypothetical protein; Homo sapiens mRNA; cDNA DKFZp667I053 (from clone DKFZp667I053).	0	0.891049
HSAP0406S00002294	NM_005547	CDS; IVL; involucrin; Homo sapiens involucrin (IVL), mRNA.	0	0.831508
HSAP0406S00003376	BC064700	CDS; ESRRG; ESRRG protein; Homo sapiens estrogen-related receptor gamma, mRNA (cDNA clone MGC:71724 IMAGE:30344716), complete cds.	0	0.897771
HSAP0406S00004283	NM_000233	CDS; LHCGR; luteinizing hormone/choriogonadotropin receptor precursor; Homo sapiens luteinizing hormone/choriogonadotropin receptor (LHCGR), mRNA.	0	0.843112
HSAP0406S00005007	NM_139343	CDS; BIN1; bridging integrator 1 isoform 1; Homo sapiens bridging integrator 1 (BIN1), transcript variant 1, mRNA.	0	0.897771
HSAP0406S00008745	NM_012108	CDS; BRDG1; BCR downstream signaling 1; Homo sapiens BCR downstream signaling 1 (BRDG1), mRNA.	0	0.897771
HSAP0406S00008903	NM_025074	CDS; FRAS1; Fraser syndrome 1 isoform 1; Homo sapiens Fraser syndrome 1 (FRAS1), transcript variant 1, mRNA.	0	0.897771
HSAP0406S00008923	NM_004464	CDS; FGF5; fibroblast growth factor 5 isoform 1 precursor; Homo sapiens fibroblast growth factor 5 (FGF5), transcript variant 1, mRNA.	0	0.897771
HSAP0406S00009443	AF260333	CDS; N/A; AD036; Homo sapiens AD036 mRNA, complete cds.	0	0.897771
HSAP0406S00009832	NM_194283	CDS; LOC134218; hypothetical protein LOC134218; Homo sapiens hypothetical protein LOC134218 (LOC134218), mRNA.	0	0.897771
HSAP0406S00010276	NM_020801	CDS; ARRDC3; arrestin domain containing 3; Homo sapiens arrestin domain containing 3 (ARRDC3), mRNA.	0	0.881906
HSAP0406S00011251	NM_148959	CDS; HUS1B; HUS1 checkpoint protein B; Homo sapiens HUS1 checkpoint homolog b (S. pombe) (HUS1B), mRNA.	0	0.897771
HSAP0406S00011312	AF258559	CDS; N/A; PP3564; Homo sapiens PP3564 mRNA, complete cds.	0	0.897771
HSAP0406S00011466	AK123817	CDS; N/A; N/A; Homo sapiens cDNA FLJ41823 fis, clone NT2RI2018883.	0	0.897771
HSAP0406S00012710	AK055462	CDS; N/A; N/A; Homo sapiens cDNA FLJ30900 fis, clone FEBRA2005752.	0	0.897771
HSAP0406S00012978	NM_017909	CDS; C6orf96; hypothetical protein FLJ20627; Homo sapiens chromosome 6 open reading frame 96 (C6orf96), mRNA.	0	0.897771
HSAP0406S00014396	NM_005295	CDS; GPR22; G protein-coupled receptor 22; Homo sapiens G protein-coupled receptor 22 (GPR22), mRNA.	0	0.897771
HSAP0406S00014657	NM_024926	CDS; FLJ12571; hypothetical protein FLJ12571; Homo sapiens hypothetical protein FLJ12571 (FLJ12571), mRNA.	0	0.826375
HSAP0406S00015503	AF336882	CDS; FKSG55; FKSG55; Homo sapiens FKSG55 (FKSG55) mRNA, complete cds.	0	0.903621
HSAP0406S00015816	AY203950	CDS; N/A; LP2209; Homo sapiens LP2209 mRNA, complete cds.	0	0.897771
HSAP0406S00016293	BC012805	CDS; RANBP6; RANBP6 protein; Homo sapiens RAN binding protein 6, mRNA (cDNA clone IMAGE:3507184), complete cds.	0	0.860372
HSAP0406S00016895	AK024267	CDS; N/A; N/A; Homo sapiens cDNA FLJ14205 fis, clone NT2RP3003155.	0	0.897771
HSAP0406S00018605	NM_002921	CDS; RGR; retinal G protein coupled receptor; Homo sapiens retinal G protein coupled receptor (RGR), mRNA.	0	0.897771
HSAP0406S00018647	NM_001613	CDS; ACTA2; alpha 2 actin; Homo sapiens actin, alpha 2, smooth muscle, aorta (ACTA2), mRNA.	0	0.862156
HSAP0406S00019515	NM_001004748	CDS; OR51A2; olfactory receptor, family 51, subfamily A, member 2; Homo sapiens olfactory receptor, family 51, subfamily A, member 2 (OR51A2), mRNA.	0	0.897771
HSAP0406S00020567	NM_015399	CDS; BRMS1; breast cancer metastasis suppressor 1; Homo sapiens breast cancer metastasis suppressor 1 (BRMS1), mRNA.	0	0.897771
HSAP0406S00022059	NM_031292	CDS; DKFZP434G1415; hypothetical protein DKFZp434G1415; Homo sapiens hypothetical protein DKFZp434G1415 (DKFZP434G1415), mRNA.	0	0.897771
HSAP0406S00022801	AK127865	CDS; N/A; N/A; Homo sapiens cDNA FLJ45968 fis, clone PLACE7016321.	0	0.897771
HSAP0406S00023672	BC020814	CDS; N/A; Unknown (protein for MGC:23859); Homo sapiens cDNA clone MGC:23859 IMAGE:4295904, complete cds.	0	0.897771
HSAP0406S00024369	NM_013448	CDS; BAZ1A; bromodomain adjacent to zinc finger domain, 1A isoform a; Homo sapiens bromodomain adjacent to zinc finger domain, 1A (BAZ1A), transcript variant 1, mRNA.	0	0.897771
HSAP0406S00024401	NM_004496	CDS; FOXA1; forkhead box A1; Homo sapiens forkhead box A1 (FOXA1), mRNA.	0	0.818256
HSAP0406S00024819	NM_014381	CDS; MLH3; mutL homolog 3; Homo sapiens mutL homolog 3 (E. coli) (MLH3), mRNA.	0	0.897771
HSAP0406S00024979	NM_024764	CDS; C14orf161; chromosome 14 open reading frame 161; Homo sapiens chromosome 14 open reading frame 161 (C14orf161), mRNA.	0	0.897771
HSAP0406S00025891	BC028842	CDS; N/A; Unknown (protein for IMAGE:4793458); Homo sapiens, clone IMAGE:4793458, mRNA, partial cds.	0	0.840663
HSAP0406S00025984	NM_207338	CDS; KLPH; likely ortholog of mouse klotho lactase-phlorizin hydrolase related protein; Homo sapiens likely ortholog of mouse klotho lactase-phlorizin hydrolase related protein (KLPH), mRNA.	0	0.897771
HSAP0406S00026321	NM_004213	CDS; SLC28A1; solute carrier family 28 (sodium-coupled nucleoside transporter), member 1; Homo sapiens solute carrier family 28 (sodium-coupled nucleoside transporter), member 1 (SLC28A1), mRNA.	0	0.897771
HSAP0406S00026480	BC032026	CDS; N/A; Unknown (protein for IMAGE:4822975); Homo sapiens, clone IMAGE:4822975, mRNA, partial cds.	0	0.834071
HSAP0406S00026482	NM_198243	CDS; ASB7; ankyrin repeat and SOCS box-containing protein 7 isoform 2; Homo sapiens ankyrin repeat and SOCS box-containing 7 (ASB7), transcript variant 2, mRNA.	0	0.897771
HSAP0406S00028438	NM_199339	CDS; LOC374768; hypothetical protein LOC374768; Homo sapiens hypothetical protein LOC374768 (LOC374768), mRNA.	0	0.897771
HSAP0406S00028714	NM_002404	CDS; MFAP4; microfibrillar-associated protein 4; Homo sapiens microfibrillar-associated protein 4 (MFAP4), mRNA.	0	0.897771
HSAP0406S00028721	U46689	CDS; ALDH10; aldehyde dehydrogenase; Human microsomal aldehyde dehydrogenase (ALD10) mRNA, complete cds.	0	0.897771
HSAP0406S00029862	NM_018672	CDS; ABCA5; ATP-binding cassette, sub-family A , member 5; Homo sapiens ATP-binding cassette, sub-family A (ABC1), member 5 (ABCA5), transcript variant 1, mRNA.	0	0.897771
HSAP0406S00033525	AF258585	CDS; N/A; PP5241; Homo sapiens PP5241 mRNA, complete cds.	0	0.865916
HSAP0406S00034319	NM_181600	CDS; KRTAP13-4; keratin associated protein 13-4; Homo sapiens keratin associated protein 13-4 (KRTAP13-4), mRNA.	0	0.836772
HSAP0406S00035480	NM_198851	CDS; LOC348645; hypothetical protein LOC348645; Homo sapiens hypothetical protein LOC348645 (LOC348645), mRNA.	0	0.822451
HSAP0406S00035592	NM_000216	CDS; KAL1; Kallmann syndrome 1 protein; Homo sapiens Kallmann syndrome 1 sequence (KAL1), mRNA.	0	0.897771
HSAP0406S00035707	AK021618	CDS; N/A; N/A; Homo sapiens cDNA FLJ11556 fis, clone HEMBA1003079.	0	0.912786
HSAP0406S00036199	NM_014499	CDS; P2RY10; G-protein coupled purinergic receptor P2Y10; Homo sapiens purinergic receptor P2Y, G-protein coupled, 10 (P2RY10), transcript variant 1, mRNA.	0	0.897771
HSAP0406S00036269	NM_212559	CDS; XKRX; X Kell blood group precursor-related, X-linked; Homo sapiens X Kell blood group precursor-related, X-linked (XKRX), mRNA.	0	0.897771
HSAP0406S00001733	AY129015	CDS; N/A; unknown; Homo sapiens clone FP17889 unknown mRNA.	0.000222041	0.911326
HSAP0406S00012050	AK092662	CDS; N/A; N/A; Homo sapiens cDNA FLJ35343 fis, clone PROST2015932.	0.000222041	0.897771
HSAP0406S00013778	AL713776	source; N/A; N/A; Homo sapiens mRNA; cDNA DKFZp434L192 (from clone DKFZp434L192).	0.000222041	0.897771
HSAP0406S00030609	NM_213602	CDS; CD33L3; CD33 antigen-like 3; Homo sapiens CD33 antigen-like 3 (CD33L3), mRNA.	0.000222041	0.897771
HSAP0406S00036182	NM_020932	CDS; MAGEE1; melanoma antigen, family E, 1; Homo sapiens melanoma antigen, family E, 1 (MAGEE1), mRNA.	0.000222041	0.897771
HSAP0406S00001929	BC000907	CDS; VANGL1; vang-like 1; Homo sapiens vang-like 1 (van gogh, Drosophila), mRNA (cDNA clone IMAGE:2984856), complete cds.	0.000222041	0.897771
HSAP0406S00000324	AL834308	CDS; DKFZp434F1313; hypothetical protein; Homo sapiens mRNA; cDNA DKFZp434F1313 (from clone DKFZp434F1313).	0.000222041	0.841086
HSAP0406S00032376	NM_001783	CDS; CD79A; CD79A antigen isoform 1 precursor; Homo sapiens CD79A antigen (immunoglobulin-associated alpha) (CD79A), transcript variant 1, mRNA.	0.000222041	0.897771
HSAP0406S00004562	NM_024993	CDS; LRRTM4; leucine rich repeat transmembrane neuronal 4; Homo sapiens leucine rich repeat transmembrane neuronal 4 (LRRTM4), mRNA.	0.000222041	0.897771
HSAP0406S00009359	NM_001957	CDS; EDNRA; endothelin receptor type A; Homo sapiens endothelin receptor type A (EDNRA), mRNA.	0.000222041	0.897771
HSAP0406S00003860	NM_182626	CDS; FLJ25102; hypothetical protein FLJ25102; Homo sapiens hypothetical protein FLJ25102 (FLJ25102), mRNA.	0.000222041	0.857806
HSAP0406S00031332	NM_030957	CDS; ADAMTS10; a disintegrin-like and metalloprotease (reprolysin type) with thrombospondin type 1 motif, 10 proprotein; Homo sapiens a disintegrin-like and metalloprotease (reprolysin type) with thrombospondin type 1 motif, 10 (ADAMTS10), mRNA.	0.000222041	0.897771
HSAP0406S00018051	AK025655	CDS; N/A; N/A; Homo sapiens cDNA: FLJ22002 fis, clone HEP06638.	0.000222041	0.897771
HSAP0406S00017223	NM_014618	CDS; DBC1; deleted in bladder cancer 1; Homo sapiens deleted in bladder cancer 1 (DBC1), mRNA.	0.000222041	0.896103
HSAP0406S00017623	AK124271	CDS; N/A; N/A; Homo sapiens cDNA FLJ42277 fis, clone TLIVE2002338.	0.000222041	0.897771
HSAP0406S00008171	J05158	CDS; CPN2; carboxypeptidase N precursor; Homo sapiens carboxypeptidase N precursor (CPN2) mRNA, complete cds.	0.000222041	0.897771
HSAP0406S00022297	NM_173086	CDS; KRT6E; keratin 6 isoform K6e; Homo sapiens keratin 6E (KRT6E), mRNA.	0.000222041	0.897771
HSAP0406S00009043	BC020734	CDS; PGDS; prostaglandin-D synthase; Homo sapiens prostaglandin D2 synthase, hematopoietic, mRNA (cDNA clone MGC:22552 IMAGE:4731411), complete cds.	0.000222041	0.897771
HSAP0406S00006016	AF289570	CDS; N/A; unknown; Homo sapiens clone pp6750 unknown mRNA.	0.000222041	0.897771
HSAP0406S00032044	NM_152481	CDS; FLJ25660; hypothetical protein FLJ25660; Homo sapiens hypothetical protein FLJ25660 (FLJ25660), mRNA.	0.000222041	0.897771
HSAP0406S00035738	BC026071	CDS; MAGEB2; melanoma antigen, family B, 2; Homo sapiens melanoma antigen, family B, 2, mRNA (cDNA clone MGC:26438 IMAGE:4831169), complete cds.	0.000222041	0.806204
HSAP0406S00010425	BC040622	CDS; LOC340069; LOC340069 protein; Homo sapiens hypothetical protein LOC340069, mRNA (cDNA clone IMAGE:5742101), partial cds.	0.000222041	0.897771
HSAP0406S00034995	NM_015370	CDS; HS747E2A; hypothetical protein HS747E2A; Homo sapiens hypothetical protein HS747E2A (HS747E2A), mRNA.	0.000222041	0.812854
HSAP0406S00013671	NM_013389	CDS; NPC1L1; NPC1 (Niemann-Pick disease, type C1, gene)-like 1; Homo sapiens NPC1 (Niemann-Pick disease, type C1, gene)-like 1 (NPC1L1), mRNA.	0.000222041	0.897771
HSAP0406S00020856	NM_000260	CDS; MYO7A; myosin VIIA; Homo sapiens myosin VIIA (Usher syndrome 1B (autosomal recessive, severe)) (MYO7A), mRNA.	0.000222041	0.897771
HSAP0406S00032903	BC053319	CDS; N/A; Unknown (protein for MGC:59785); Homo sapiens cDNA clone MGC:59785 IMAGE:6302572, complete cds.	0.000222041	0.897771
HSAP0406S00028661	AY358769	CDS; N/A; SHSS3124; Homo sapiens clone DNA128309 SHSS3124 (UNQ3124) mRNA, complete cds.	0.000222041	0.897771
HSAP0406S00036109	NM_002565	CDS; P2RY4; pyrimidinergic receptor P2Y4; Homo sapiens pyrimidinergic receptor P2Y, G-protein coupled, 4 (P2RY4), mRNA.	0.000222041	0.897771
HSAP0406S00027159	NM_182831	CDS; TNT; TNT protein; Homo sapiens TNT protein (TNT), mRNA.	0.000222041	0.891512
HSAP0406S00031658	NM_007253	CDS; CYP4F8; cytochrome P450, family 4, subfamily F, polypeptide 8; Homo sapiens cytochrome P450, family 4, subfamily F, polypeptide 8 (CYP4F8), mRNA.	0.000222041	0.897771
HSAP0406S00024894	BX248746	CDS; N/A; N/A; human full-length cDNA 5-PRIME end of clone CS0CAP003YE19 of Thymus of Homo sapiens (human).	0.000222041	0.897771
HSAP0406S00012059	AF527623	CDS; DNAH8; truncated axonemal dynein heavy chain 8 isoform 4; Homo sapiens truncated axonemal dynein heavy chain 8 isoform 4 (DNAH8) mRNA, partial cds; alternatively spliced.	0.000222041	0.814518
HSAP0406S00019858	AY054392	CDS; BDNF; brain-derived neurotrophic factor BDNF1; Homo sapiens brain-derived neurotrophic factor BDNF1 (BDNF) mRNA, complete cds, alternatively spliced.	0.000222041	0.897771
HSAP0406S00036688	NM_175868	CDS; MAGEA6; melanoma antigen, family A, 6; Homo sapiens melanoma antigen, family A, 6 (MAGEA6), transcript variant 2, mRNA.	0.000222041	0.897771
HSAP0406S00023551	BC031834	CDS; N/A; Unknown (protein for IMAGE:4514938); Homo sapiens, clone IMAGE:4514938, mRNA, partial cds.	0.000222041	0.897771
HSAP0406S00033020	AK128544	CDS; N/A; N/A; Homo sapiens cDNA FLJ46703 fis, clone TRACH3014580.	0.000222041	0.885661
HSAP0406S00019314	NM_175932	CDS; PSMD13; proteasome 26S non-ATPase subunit 13 isoform 2; Homo sapiens proteasome (prosome, macropain) 26S subunit, non-ATPase, 13 (PSMD13), transcript variant 2, mRNA.	0.000222041	0.897771
HSAP0406S00026249	BC059401	CDS; LOC58489; LOC58489 protein; Homo sapiens hypothetical protein from EUROIMAGE 588495, mRNA (cDNA clone IMAGE:30346383), partial cds.	0.000222041	0.833214
HSAP0406S00008490	BC036758	CDS; MGC4836; MGC4836 protein; Homo sapiens similar to hypothetical protein (L1H 3 region) - human, mRNA (cDNA clone MGC:46671 IMAGE:5563071), complete cds.	0.000222041	0.897771
HSAP0406S00012546	BC001879	CDS; N/A; Unknown (protein for IMAGE:3534181); Homo sapiens, clone IMAGE:3534181, mRNA, partial cds.	0.000222041	0.897771
HSAP0406S00009930	NM_012343	CDS; NNT; nicotinamide nucleotide transhydrogenase; Homo sapiens nicotinamide nucleotide transhydrogenase (NNT), mRNA.	0.000222041	0.897771
HSAP0406S00016336	AK130915	CDS; N/A; N/A; Homo sapiens cDNA FLJ27405 fis, clone WMC04032.	0.000222041	0.8173
HSAP0406S00001186	AK128500	CDS; N/A; N/A; Homo sapiens cDNA FLJ46650 fis, clone TRACH3004596.	0.000222041	0.897771
HSAP0406S00000933	AK096466	CDS; N/A; N/A; Homo sapiens cDNA FLJ39147 fis, clone OCBBF2000523.	0.000222041	0.877762
HSAP0406S00020881	AB037793	CDS; KIAA1372; KIAA1372 protein; Homo sapiens mRNA for KIAA1372 protein, partial cds.	0.000222041	0.897771
HSAP0406S00032428	AJ310433	CDS; NB1; NB1 glycoprotein; Homo sapiens mRNA for NB1 glycoprotein (NB1 gene), negative phenotype #1.	0.000222041	0.897771
HSAP0406S00000778	NM_152304	CDS; MGC45806; hypothetical protein MGC45806; Homo sapiens hypothetical protein MGC45806 (MGC45806), mRNA.	0.000222041	0.897771
HSAP0406S00023218	NM_003746	CDS; DNCL1; cytoplasmic dynein light polypeptide; Homo sapiens dynein, cytoplasmic, light polypeptide 1 (DNCL1), mRNA.	0.000222041	0.804421
HSAP0406S00002665	AB033041	CDS; KIAA1215; KIAA1215 protein; Homo sapiens mRNA for KIAA1215 protein, partial cds.	0.000222041	0.897771
HSAP0406S00034467	NM_006198	CDS; PCP4; Purkinje cell protein 4; Homo sapiens Purkinje cell protein 4 (PCP4), mRNA.	0.000222041	0.897771
HSAP0406S00013226	AK091044	CDS; N/A; N/A; Homo sapiens cDNA FLJ33725 fis, clone BRAWH2017379.	0.000222041	0.897771
HSAP0406S00014582	D87367	CDS; PEG1/MEST; N/A; Homo sapiens PEG1/MEST mRNA, complete cds.	0.000222041	0.897771
HSAP0406S00020140	NM_178570	CDS; RTN4RL2; reticulon 4 receptor-like 2; Homo sapiens reticulon 4 receptor-like 2 (RTN4RL2), mRNA.	0.000222041	0.897771
HSAP0406S00030132	BC008248	CDS; N/A; Unknown (protein for IMAGE:3874689); Homo sapiens, clone IMAGE:3874689, mRNA, partial cds.	0.000222041	0.897771
HSAP0406S00030831	AK126977	CDS; N/A; N/A; Homo sapiens cDNA FLJ45030 fis, clone BRAWH3018369.	0.000222041	0.897771
HSAP0406S00033306	BC047005	source; N/A; N/A; Homo sapiens putative breast adenocarcinoma marker (32kD), mRNA (cDNA clone IMAGE:4214219), with apparent retained intron.	0.000222041	0.850879
HSAP0406S00025416	AF119879	CDS; N/A; PRO2369; Homo sapiens PRO2369 mRNA, complete cds.	0.000410243	0.897771
HSAP0406S00003694	NM_032328	CDS; MGC12458; hypothetical protein MGC12458; Homo sapiens hypothetical protein MGC12458 (MGC12458), mRNA.	0.000410243	0.806204
HSAP0406S00003249	NM_014002	CDS; IKBKE; IKK-related kinase epsilon; Homo sapiens inhibitor of kappa light polypeptide gene enhancer in B-cells, kinase epsilon (IKBKE), mRNA.	0.000410243	0.897771
HSAP0406S00020496	AK024477	CDS; FLJ00070; FLJ00070 protein; Homo sapiens mRNA for FLJ00070 protein, partial cds.	0.000410243	0.897771
HSAP0406S00029390	AK095213	CDS; N/A; N/A; Homo sapiens cDNA FLJ37894 fis, clone BRTHA2004639.	0.000410243	0.809836
HSAP0406S00032242	NM_001001414	CDS; LOC342897; similar to F-box only protein 2; Homo sapiens similar to F-box only protein 2 (LOC342897), mRNA.	0.000410243	0.897771
HSAP0406S00028946	AK098749	CDS; N/A; N/A; Homo sapiens cDNA FLJ25883 fis, clone CBR02735.	0.000410243	0.897771
HSAP0406S00026851	AF204269	CDS; N/A; pRbBP-39; Homo sapiens pRbBP-39 mRNA, complete cds.	0.000410243	0.943587
HSAP0406S00012188	AF116627	CDS; N/A; PRO1181; Homo sapiens PRO1181 mRNA, complete cds.	0.000410243	0.897771
HSAP0406S00010485	NM_000588	CDS; IL3; interleukin 3 precursor; Homo sapiens interleukin 3 (colony-stimulating factor, multiple) (IL3), mRNA.	0.000410243	0.897771
HSAP0406S00003644	BC065205	CDS; FLJ10359; FLJ10359 protein; Homo sapiens protein BAP28, mRNA (cDNA clone IMAGE:5498897), partial cds.	0.000410243	0.897771
HSAP0406S00017824	AK128414	CDS; N/A; N/A; Homo sapiens cDNA FLJ46557 fis, clone THYMU3039846.	0.000410243	0.897771
HSAP0406S00014029	NM_018849	CDS; ABCB4; ATP-binding cassette, subfamily B, member 4 isoform B; Homo sapiens ATP-binding cassette, sub-family B (MDR/TAP), member 4 (ABCB4), transcript variant B, mRNA.	0.000410243	0.899266
HSAP0406S00034451	NM_001001789	CDS; C21orf24; chromosome 21 open reading frame 24; Homo sapiens chromosome 21 open reading frame 24 (C21orf24), mRNA.	0.000410243	0.897771
HSAP0406S00012497	NM_198568	CDS; GJB7; gap junction protein, beta 7; Homo sapiens gap junction protein, beta 7 (GJB7), mRNA.	0.000410243	0.913913
HSAP0406S00036506	AY358657	CDS; N/A; APELIN; Homo sapiens clone DNA56862 APELIN (UNQ471) mRNA, complete cds.	0.000410243	0.897771
HSAP0406S00022546	NM_003153	CDS; STAT6; signal transducer and activator of transcription 6; Homo sapiens signal transducer and activator of transcription 6, interleukin-4 induced (STAT6), mRNA.	0.000410243	0.897771
HSAP0406S00028203	NM_145351	CDS; SCARF1; scavenger receptor class F, member 1 isoform 4 precursor; Homo sapiens scavenger receptor class F, member 1 (SCARF1), transcript variant 4, mRNA.	0.000410243	0.897771
HSAP0406S00025758	AF222857	CDS; N/A; uncharacterized gastric protein ZG32P; Homo sapiens uncharacterized gastric protein ZG32P mRNA, partial cds.	0.000410243	0.897771
HSAP0406S00010147	BC014311	CDS; FCHO2; FCHO2 protein; Homo sapiens FCH domain only 2, mRNA (cDNA clone MGC:22647 IMAGE:3681707), complete cds.	0.000410243	0.897771
HSAP0406S00029185	BC009971	CDS; KRTHA3B; type I hair keratin 3B; Homo sapiens keratin, hair, acidic, 3B, mRNA (cDNA clone MGC:15362 IMAGE:4310076), complete cds.	0.000410243	0.897771
HSAP0406S00016018	BC008253	CDS; N/A; Unknown (protein for MGC:17692); Homo sapiens cDNA clone MGC:17692 IMAGE:3866356, complete cds.	0.000410243	0.897771
HSAP0406S00031779	BC034327	CDS; KIAA1683; KIAA1683 protein; Homo sapiens KIAA1683, mRNA (cDNA clone IMAGE:4780549), complete cds.	0.000410243	0.897771
HSAP0406S00036695	NM_175743	CDS; MAGEA2; melanoma antigen, family A, 2; Homo sapiens melanoma antigen, family A, 2 (MAGEA2), transcript variant 3, mRNA.	0.000410243	0.915614
HSAP0406S00034274	NM_002772	CDS; PRSS7; enterokinase precursor; Homo sapiens protease, serine, 7 (enterokinase) (PRSS7), mRNA.	0.000410243	0.897771
HSAP0406S00034947	NM_207644	CDS; LOC388886; similar to hypothetical protein LOC192734; Homo sapiens similar to hypothetical protein LOC192734 (LOC388886), mRNA.	0.000410243	0.897771
HSAP0406S00009728	NM_019599	CDS; TAS2R1; taste receptor T2R1; Homo sapiens taste receptor, type 2, member 1 (TAS2R1), mRNA.	0.000410243	0.897771
HSAP0406S00001900	NM_015967	CDS; PTPN22; lymphoid-specific protein tyrosine phosphatase isoform 1; Homo sapiens protein tyrosine phosphatase, non-receptor type 22 (lymphoid) (PTPN22), transcript variant 1, mRNA.	0.000410243	0.897771
HSAP0406S00005803	NM_170699	CDS; GPBAR1; G-protein coupled bile acid receptor BG37; Homo sapiens G protein-coupled bile acid receptor 1 (GPBAR1), mRNA.	0.000410243	0.897771
HSAP0406S00007632	NM_001063	CDS; TF; transferrin; Homo sapiens transferrin (TF), mRNA.	0.000410243	0.897771
HSAP0406S00025338	AK126320	CDS; N/A; N/A; Homo sapiens cDNA FLJ44344 fis, clone TRACH3005549, moderately similar to Ig heavy chain V region IR2 precursor.	0.000410243	0.897771
HSAP0406S00034952	NM_001001663	CDS; bA9F11.1; hypothetical LOC255349; Homo sapiens hypothetical LOC255349 (bA9F11.1), mRNA.	0.000410243	0.897771
HSAP0406S00035246	AK124238	CDS; N/A; N/A; Homo sapiens cDNA FLJ42244 fis, clone TKIDN2005934.	0.000410243	0.897771
HSAP0406S00036345	AK090835	CDS; N/A; N/A; Homo sapiens cDNA FLJ33516 fis, clone BRAMY2005684, moderately similar to UBE-1c2.	0.000410243	0.897771
HSAP0406S00035448	NM_058238	CDS; WNT7B; wingless-type MMTV integration site family, member 7B precursor; Homo sapiens wingless-type MMTV integration site family, member 7B (WNT7B), mRNA.	0.000614399	0.872654
HSAP0406S00008775	BC026264	CDS; UGT2B4; UDP glycosyltransferase 2 family, polypeptide B4; Homo sapiens UDP glycosyltransferase 2 family, polypeptide B4, mRNA (cDNA clone MGC:22623 IMAGE:4709436), complete cds.	0.000805925	0.897771
HSAP0406S00021817	NM_002723	CDS; PRB4; proline-rich protein BstNI subfamily 4 precursor; Homo sapiens proline-rich protein BstNI subfamily 4 (PRB4), mRNA.	0.000805925	0.897771
HSAP0406S00000977	NM_018101	CDS; CDCA8; cell division cycle associated 8; Homo sapiens cell division cycle associated 8 (CDCA8), mRNA.	0.000805925	0.842048
HSAP0406S00011489	NM_000410	CDS; HFE; hemochromatosis protein isoform 1 precursor; Homo sapiens hemochromatosis (HFE), transcript variant 1, mRNA.	0.000805925	0.897771
HSAP0406S00002421	M26316	CDS; N/A; mucin; Human epithelial mucin tandem repeat sequence of the partial cds.	0.000927931	0.897771
HSAP0406S00004566	NM_006508	CDS; REGL; regenerating islet-derived-like, pancreatic stone protein-like, pancreatic thread protein-like; Homo sapiens regenerating islet-derived-like, pancreatic stone protein-like, pancreatic thread protein-like (rat) (REGL), mRNA.	0.000927931	0.897771
HSAP0406S00013079	M13150	CDS; N/A; N/A; Human mas proto-oncogene mRNA, complete cds.	0.000927931	0.897771
HSAP0406S00001640	BC037317	CDS; N/A; Unknown (protein for IMAGE:5259498); Homo sapiens cDNA clone IMAGE:5259498, partial cds.	0.000927931	0.897771
HSAP0406S00013589	BC025698	CDS; AOAH; acyloxyacyl hydrolase, precursor; Homo sapiens acyloxyacyl hydrolase (neutrophil), mRNA (cDNA clone MGC:34634 IMAGE:5221679), complete cds.	0.000927931	0.897771
HSAP0406S00033316	NM_080831	CDS; DEFB129; beta defensin 129 precursor; Homo sapiens defensin, beta 129 (DEFB129), mRNA.	0.000927931	0.836087
HSAP0406S00020168	NM_001005566	CDS; OR5B2; olfactory receptor, family 5, subfamily B, member 2; Homo sapiens olfactory receptor, family 5, subfamily B, member 2 (OR5B2), mRNA.	0.000927931	0.897771
HSAP0406S00029368	AY358101	CDS; N/A; Wpep3002; Homo sapiens clone DNA108695 Wpep3002 (UNQ3002) mRNA, complete cds.	0.000927931	0.897771
HSAP0406S00022386	NM_014212	CDS; HOXC11; homeo box C11; Homo sapiens homeo box C11 (HOXC11), mRNA.	0.000927931	0.897771
HSAP0406S00006189	AL050288	source; N/A; N/A; Homo sapiens mRNA; cDNA DKFZp586D1822 (from clone DKFZp586D1822).	0.000927931	0.863974
HSAP0406S00032337	NM_017555	CDS; EGLN2; EGL nine (C.elegans) homolog 2 isoform 2; Homo sapiens egl nine homolog 2 (C. elegans) (EGLN2), transcript variant 2, mRNA.	0.000927931	0.897771
HSAP0406S00016016	AF370371	CDS; N/A; FP248; Homo sapiens FP248 mRNA, complete cds.	0.000927931	0.901815
HSAP0406S00014372	AY438698	CDS; N/A; MLL5; Homo sapiens MLL5 mRNA, 3' UTR and partial cds, alternatively spliced.	0.000927931	0.892516
HSAP0406S00018559	AK125684	CDS; N/A; N/A; Homo sapiens cDNA FLJ43696 fis, clone TBAES2007964.	0.000927931	0.897771
HSAP0406S00018392	BC053905	CDS; CXXC6; CXXC6 protein; Homo sapiens CXXC finger 6, mRNA (cDNA clone IMAGE:6514657), partial cds.	0.000927931	0.897771
HSAP0406S00026574	NM_003961	CDS; RHBDL1; rhomboid, veinlet-like 1; Homo sapiens rhomboid, veinlet-like 1 (Drosophila) (RHBDL1), mRNA.	0.000927931	0.811906
HSAP0406S00001422	AB007942	CDS; KIAA0473; KIAA0473 protein; Homo sapiens mRNA for KIAA0473 protein, partial cds.	0.000927931	0.887616
HSAP0406S00027008	NM_207384	CDS; UNQ5810; QRWT5810; Homo sapiens QRWT5810 (UNQ5810), mRNA.	0.000927931	0.897771
HSAP0406S00002467	NM_033657	CDS; DAP3; death-associated protein 3; Homo sapiens death associated protein 3 (DAP3), nuclear gene encoding mitochondrial protein, transcript variant 1, mRNA.	0.000927931	0.897771
HSAP0406S00016499	AK094751	CDS; N/A; N/A; Homo sapiens cDNA FLJ37432 fis, clone BRAWH2001701, weakly similar to Homo sapiens testes development-related NYD-SP22 mRNA.	0.000927931	0.897771
HSAP0406S00011216	BC027302	CDS; LOC285682; LOC285682 protein; Homo sapiens hypothetical protein LOC285682, mRNA (cDNA clone IMAGE:4212883), partial cds.	0.000927931	0.897771
HSAP0406S00023269	AB028999	CDS; KIAA1076; KIAA1076 protein; Homo sapiens mRNA for KIAA1076 protein, partial cds.	0.000927931	0.897771
HSAP0406S00003579	NM_001004342	CDS; TNL; TRIM9-like protein TNL; Homo sapiens TRIM9-like protein TNL (TNL), mRNA.	0.000927931	0.897771
HSAP0406S00003727	BC025794	CDS; ZNF496; ZNF496 protein; Homo sapiens zinc finger protein 496, mRNA (cDNA clone IMAGE:3537429), partial cds.	0.000927931	0.897771
HSAP0406S00014060	NM_194455	CDS; CCM1; krev interaction trapped 1; Homo sapiens cerebral cavernous malformations 1 (CCM1), transcript variant 4, mRNA.	0.000927931	0.897771
HSAP0406S00028687	NM_207453	CDS; FLJ35934; FLJ35934 protein; Homo sapiens FLJ35934 protein (FLJ35934), mRNA.	0.000927931	0.897771
HSAP0406S00001718	U76189	CDS; EXTL2; EXTL2; Homo sapiens EXTL2 (EXTL2) mRNA, partial cds.	0.000927931	0.897771
HSAP0406S00036088	NM_002444	CDS; MSN; moesin; Homo sapiens moesin (MSN), mRNA.	0.000927931	0.861242
HSAP0406S00034888	AF174606	CDS; FBW3; F-box protein Fbw3; Homo sapiens F-box protein Fbw3 (FBW3) mRNA, complete cds.	0.000927931	0.897771
HSAP0406S00010647	NM_000591	CDS; CD14; CD14 antigen precursor; Homo sapiens CD14 antigen (CD14), mRNA.	0.000927931	0.897771
HSAP0406S00034219	AK128744	CDS; N/A; N/A; Homo sapiens cDNA FLJ44665 fis, clone BRACE3004371.	0.000927931	0.897771
HSAP0406S00006905	NM_080865	CDS; GPR62; G protein-coupled receptor 62; Homo sapiens G protein-coupled receptor 62 (GPR62), mRNA.	0.000927931	0.897771
HSAP0406S00003658	NM_022469	CDS; GREM2; gremlin 2 homolog, cysteine knot superfamily; Homo sapiens gremlin 2 homolog, cysteine knot superfamily (Xenopus laevis) (GREM2), mRNA.	0.000927931	0.897771
HSAP0406S00004143	NM_053276	CDS; VIT; vitrin; Homo sapiens vitrin (VIT), mRNA.	0.000927931	0.897771
HSAP0406S00010524	NM_003202	CDS; TCF7; transcription factor 7 (T-cell specific, HMG-box) isoform 1; Homo sapiens transcription factor 7 (T-cell specific, HMG-box) (TCF7), transcript variant 1, mRNA.	0.000927931	0.827273
HSAP0406S00013402	BC036704	CDS; TWIST1; twist; Homo sapiens twist homolog 1 (acrocephalosyndactyly 3; Saethre-Chotzen syndrome) (Drosophila), mRNA (cDNA clone MGC:12800 IMAGE:4125830), complete cds.	0.000927931	0.877762
HSAP0406S00020846	BC052210	CDS; GARP; GARP protein; Homo sapiens glycoprotein A repetitions predominant, mRNA (cDNA clone IMAGE:4825609), complete cds.	0.000927931	0.897771
HSAP0406S00026241	AF161558	CDS; N/A; HSPC073; Homo sapiens HSPC073 mRNA, complete cds.	0.000927931	0.897771
HSAP0406S00026663	AB065089	CDS; OK/KNS-cl.7; ribosomal protein S2; Homo sapiens OK/KNS-cl.7 mRNA for ribosomal protein S2, complete cds.	0.000927931	0.897771
HSAP0406S00028350	AK125731	CDS; N/A; N/A; Homo sapiens cDNA FLJ43743 fis, clone TESTI2019042.	0.000927931	0.897771
HSAP0406S00028559	NM_175903	CDS; LOC284033; hypothetical protein LOC284033; Homo sapiens hypothetical protein LOC284033 (LOC284033), mRNA.	0.000927931	0.827434
HSAP0406S00029283	NM_207388	CDS; FLJ31222; FLJ31222 protein; Homo sapiens FLJ31222 protein (FLJ31222), mRNA.	0.000927931	0.873092
HSAP0406S00030832	BC030093	CDS; N/A; Unknown (protein for IMAGE:4794937); Homo sapiens cDNA clone IMAGE:4794937, partial cds.	0.000927931	0.897771
HSAP0406S00035793	AK095710	CDS; N/A; N/A; Homo sapiens cDNA FLJ38391 fis, clone FEBRA2006061.	0.000927931	0.897771
HSAP0406S00036011	AF090943	CDS; N/A; PRO0659; Homo sapiens clone HQ0659 PRO0659 mRNA, complete cds.	0.000927931	0.840994
HSAP0406S00034515	AF289589	CDS; N/A; unknown; Homo sapiens clone pp7559 unknown mRNA.	0.00122674	0.897771
HSAP0406S00019599	AK021852	CDS; N/A; N/A; Homo sapiens cDNA FLJ11790 fis, clone HEMBA1006091.	0.00122674	0.897771
HSAP0406S00030279	X06180	CDS; N/A; N/A; Human mRNA for CD7 antigen (gp40).	0.00122674	0.834071
HSAP0406S00021712	BC029355	CDS; RBP5; retinol binding protein 5, cellular; Homo sapiens retinol binding protein 5, cellular, mRNA (cDNA clone MGC:32522 IMAGE:4613026), complete cds.	0.00122674	0.86083
HSAP0406S00034545	AK024977	CDS; N/A; N/A; Homo sapiens cDNA: FLJ21324 fis, clone COL02394.	0.00122674	0.896103
HSAP0406S00017676	AL080191	CDS; DKFZp434A062; hypothetical protein; Homo sapiens mRNA; cDNA DKFZp434A062 (from clone DKFZp434A062).	0.00122674	0.897771
HSAP0406S00003348	NM_018664	CDS; SNFT; Jun dimerization protein p21SNFT; Homo sapiens Jun dimerization protein p21SNFT (SNFT), mRNA.	0.00122674	0.897771
HSAP0406S00000017	NM_207464	CDS; FLJ40008; FLJ40008 protein; Homo sapiens FLJ40008 protein (FLJ40008), mRNA.	0.00122674	0.897771
HSAP0406S00015266	NM_203339	CDS; CLU; clusterin isoform 2; Homo sapiens clusterin (complement lysis inhibitor, SP-40,40, sulfated glycoprotein 2, testosterone-repressed prostate message 2, apolipoprotein J) (CLU), transcript variant 2, mRNA.	0.00122674	0.897771
HSAP0406S00035806	NM_005300	CDS; GPR34; G protein-coupled receptor 34; Homo sapiens G protein-coupled receptor 34 (GPR34), mRNA.	0.00122674	0.897771
HSAP0406S00019633	NM_001004461	CDS; OR10A6; olfactory receptor, family 10, subfamily A, member 6; Homo sapiens olfactory receptor, family 10, subfamily A, member 6 (OR10A6), mRNA.	0.00122674	0.897771
HSAP0406S00034822	AL117509	CDS; DKFZp434H0735; hypothetical protein; Homo sapiens mRNA; cDNA DKFZp434H0735 (from clone DKFZp434H0735).	0.00122674	0.897771
HSAP0406S00027569	NM_201524	CDS; GPR56; G protein-coupled receptor 56 isoform b; Homo sapiens G protein-coupled receptor 56 (GPR56), transcript variant 2, mRNA.	0.00122674	0.897771
HSAP0406S00022554	NM_145064	CDS; STAC3; SH3 and cysteine rich domain 3; Homo sapiens SH3 and cysteine rich domain 3 (STAC3), mRNA.	0.00122674	0.836772
HSAP0406S00016375	NM_002177	CDS; IFNW1; interferon, omega 1; Homo sapiens interferon, omega 1 (IFNW1), mRNA.	0.00122674	0.897771
HSAP0406S00025497	NM_207444	CDS; FLJ35695; FLJ35695 protein; Homo sapiens FLJ35695 protein (FLJ35695), mRNA.	0.00122674	0.897771
HSAP0406S00036677	NM_033085	CDS; FATE1; fetal and adult testis expressed transcript protein; Homo sapiens fetal and adult testis expressed 1 (FATE1), mRNA.	0.00122674	0.919668
HSAP0406S00017904	AK027547	CDS; N/A; N/A; Homo sapiens cDNA FLJ14641 fis, clone NT2RP2001467.	0.00122674	0.90362
HSAP0406S00036691	NM_175743	CDS; MAGEA2; melanoma antigen, family A, 2; Homo sapiens melanoma antigen, family A, 2 (MAGEA2), transcript variant 3, mRNA.	0.00122674	0.904626
HSAP0406S00032661	NM_198479	CDS; FLJ40321; FLJ40321 protein; Homo sapiens FLJ40321 protein (FLJ40321), mRNA.	0.00122674	0.897771
HSAP0406S00031819	NM_001492	CDS; GDF1; growth differentiation factor 1; Homo sapiens growth differentiation factor 1 (GDF1), mRNA.	0.00122674	0.897771
HSAP0406S00033817	AY203949	CDS; N/A; LP3428; Homo sapiens LP3428 mRNA, complete cds.	0.00122674	0.897771
HSAP0406S00021039	NM_002423	CDS; MMP7; matrix metalloproteinase 7 preproprotein; Homo sapiens matrix metalloproteinase 7 (matrilysin, uterine) (MMP7), mRNA.	0.00122674	0.897771
HSAP0406S00019757	BC040617	CDS; N/A; Similar to potassium inwardly-rectifying channel, subfamily J, member 11; Homo sapiens, Similar to potassium inwardly-rectifying channel, subfamily J, member 11, clone IMAGE:5723755, mRNA, partial cds.	0.00122674	0.897771
HSAP0406S00008763	NM_014058	CDS; DESC1; DESC1 protein; Homo sapiens DESC1 protein (DESC1), mRNA.	0.00122674	0.925913
HSAP0406S00034292	NM_145180	CDS; C21orf94; C21orf94; Homo sapiens chromosome 21 open reading frame 94 (C21orf94), mRNA.	0.00122674	0.897771
HSAP0406S00007604	NM_001099	CDS; ACPP; prostatic acid phosphatase precursor; Homo sapiens acid phosphatase, prostate (ACPP), mRNA.	0.00122674	0.897771
HSAP0406S00007745	AF116706	CDS; N/A; PRO2533; Homo sapiens PRO2533 mRNA, complete cds.	0.00122674	0.902149
HSAP0406S00024143	NM_022734	CDS; FLJ20859; FLJ20859 protein; Homo sapiens FLJ20859 gene (FLJ20859), mRNA.	0.00122674	0.87098
HSAP0406S00029003	NM_005064	CDS; CCL23; small inducible cytokine A23 isoform CKbeta8-1 precursor; Homo sapiens chemokine (C-C motif) ligand 23 (CCL23), transcript variant CKbeta8-1, mRNA.	0.00122674	0.897771
HSAP0406S00031356	BC017407	CDS; ZNF266; ZNF266 protein; Homo sapiens zinc finger protein 266, mRNA (cDNA clone IMAGE:4306854), complete cds.	0.00122674	0.863648
HSAP0406S00006936	AB037831	CDS; KIAA1410; KIAA1410 protein; Homo sapiens mRNA for KIAA1410 protein, partial cds.	0.00137251	0.887616
HSAP0406S00031790	NM_145256	CDS; LRRC25; leucine rich repeat containing 25; Homo sapiens leucine rich repeat containing 25 (LRRC25), mRNA.	0.00137251	0.897771
HSAP0406S00009795	AF090909	CDS; N/A; PRO0255; Homo sapiens clone HQ0255 PRO0255 mRNA, complete cds.	0.00137251	0.897771
HSAP0406S00008004	AK124818	CDS; N/A; N/A; Homo sapiens cDNA FLJ42828 fis, clone BRCAN2017442, weakly similar to Homo sapiens sarcosine dehydrogenase (SARDH).	0.00137251	0.897771
HSAP0406S00001555	BC024007	CDS; CTBS; CTBS protein; Homo sapiens chitobiase, di-N-acetyl-, mRNA (cDNA clone IMAGE:4823479), complete cds.	0.00137251	0.897771
HSAP0406S00017162	AK128127	CDS; N/A; N/A; Homo sapiens cDNA FLJ46248 fis, clone TESTI4021197, highly similar to Regulator of G-protein signaling 3.	0.00137251	0.897771
HSAP0406S00015667	NM_019098	CDS; CNGB3; cyclic nucleotide gated channel beta 3; Homo sapiens cyclic nucleotide gated channel beta 3 (CNGB3), mRNA.	0.00137251	0.897771
HSAP0406S00020648	NM_000694	CDS; ALDH3B1; aldehyde dehydrogenase 3B1; Homo sapiens aldehyde dehydrogenase 3 family, member B1 (ALDH3B1), mRNA.	0.00153499	0.897771
HSAP0406S00032974	NM_207394	CDS; FLJ45949; FLJ45949 protein; Homo sapiens FLJ45949 protein (FLJ45949), mRNA.	0.00153499	0.897771
HSAP0406S00006104	NM_194312	CDS; LOC339768; hypothetical protein LOC339768; Homo sapiens hypothetical protein LOC339768 (LOC339768), mRNA.	0.0016653	0.897771
HSAP0406S00002427	M26316	CDS; N/A; mucin; Human epithelial mucin tandem repeat sequence of the partial cds.	0.0016653	0.845591
HSAP0406S00027988	NM_133490	CDS; KCNG4; potassium voltage-gated channel, subfamily G, member 4 isoform 2; Homo sapiens potassium voltage-gated channel, subfamily G, member 4 (KCNG4), transcript variant 2, mRNA.	0.0016653	0.897771
HSAP0406S00012837	NM_018945	CDS; PDE7B; phosphodiesterase 7B; Homo sapiens phosphodiesterase 7B (PDE7B), mRNA.	0.0016653	0.816973
HSAP0406S00000657	AK127053	CDS; N/A; N/A; Homo sapiens cDNA FLJ45110 fis, clone BRAWH3034114.	0.0016653	0.897771
HSAP0406S00012412	BC050587	CDS; COL12A1; COL12A1 protein; Homo sapiens collagen, type XII, alpha 1, mRNA (cDNA clone IMAGE:6189295), complete cds.	0.0016653	0.897771
HSAP0406S00007939	AK095225	CDS; N/A; N/A; Homo sapiens cDNA FLJ37906 fis, clone COLON2004318.	0.0016653	0.925033
HSAP0406S00005274	NM_006922	CDS; SCN3A; sodium channel, voltage-gated, type III, alpha; Homo sapiens sodium channel, voltage-gated, type III, alpha (SCN3A), mRNA.	0.0016653	0.897771
HSAP0406S00034332	NM_181602	CDS; KRTAP6-1; keratin associated protein 6-1; Homo sapiens keratin associated protein 6-1 (KRTAP6-1), mRNA.	0.0016653	0.897771
HSAP0406S00028390	NM_053285	CDS; TEKT1; tektin 1; Homo sapiens tektin 1 (TEKT1), mRNA.	0.0016653	0.897771
HSAP0406S00023136	NM_006843	CDS; SDS; serine dehydratase; Homo sapiens serine dehydratase (SDS), mRNA.	0.0016653	0.897771
HSAP0406S00010593	BC014269	CDS; ETF1; ETF1 protein; Homo sapiens eukaryotic translation termination factor 1, mRNA (cDNA clone MGC:10451 IMAGE:3677482), complete cds.	0.0016653	0.897771
HSAP0406S00019175	NM_014661	CDS; KIAA0140; KIAA0140 gene product; Homo sapiens KIAA0140 (KIAA0140), mRNA.	0.00180535	0.897771
HSAP0406S00014689	AB032973	CDS; KIAA1147; KIAA1147 protein; Homo sapiens mRNA for KIAA1147 protein, partial cds.	0.00180535	0.816973
HSAP0406S00001348	AK124635	CDS; N/A; N/A; Homo sapiens cDNA FLJ42644 fis, clone BRACE3025630.	0.00180535	0.897771
HSAP0406S00002291	NM_178349	CDS; LCE1B; late cornified envelope 1B; Homo sapiens late cornified envelope 1B (LCE1B), mRNA.	0.00180535	0.895578
HSAP0406S00016309	NM_003829	CDS; MPDZ; multiple PDZ domain protein; Homo sapiens multiple PDZ domain protein (MPDZ), mRNA.	0.00180535	0.842482
HSAP0406S00032649	AK126519	CDS; N/A; N/A; Homo sapiens cDNA FLJ44555 fis, clone UTERU3007640, highly similar to Homo sapiens N-ethylmaleimide-sensitive factor attachment protein, alpha (NAPA).	0.00180535	0.897771
HSAP0406S00007925	NM_018657	CDS; MYNN; myoneurin; Homo sapiens myoneurin (MYNN), mRNA.	0.00180535	0.897771
HSAP0406S00015659	NM_033126	CDS; PSKH2; protein serine kinase H2; Homo sapiens protein serine kinase H2 (PSKH2), mRNA.	0.00180535	0.897771
HSAP0406S00026591	BC003512	CDS; MSLN; megakaryocyte potentiating factor, precursor; Homo sapiens mesothelin, transcript variant 1, mRNA (cDNA clone MGC:10686 IMAGE:3611296), complete cds.	0.00180535	0.897771
HSAP0406S00002425	M26316	CDS; N/A; mucin; Human epithelial mucin tandem repeat sequence of the partial cds.	0.00189332	0.877762
HSAP0406S00019710	NM_015881	CDS; DKK3; dickkopf homolog 3; Homo sapiens dickkopf homolog 3 (Xenopus laevis) (DKK3), mRNA.	0.00189332	0.897771
HSAP0406S00024730	AK126981	CDS; N/A; N/A; Homo sapiens cDNA FLJ45034 fis, clone BRAWH3019529.	0.00189332	0.897771
HSAP0406S00035671	NM_002893	CDS; RBBP7; retinoblastoma binding protein 7; Homo sapiens retinoblastoma binding protein 7 (RBBP7), mRNA.	0.00189332	0.897771
HSAP0406S00035320	U79280	CDS; N/A; unknown; Human clone 23575 mRNA, partial cds.	0.00189332	0.897771
HSAP0406S00003119	AY043013	CDS; NAV1; neuron navigator 1; Homo sapiens neuron navigator 1 (NAV1) mRNA, complete cds.	0.00189332	0.887616
HSAP0406S00027570	NM_170776	CDS; GPR97; G protein-coupled receptor 97; Homo sapiens G protein-coupled receptor 97 (GPR97), mRNA.	0.00189332	0.897771
HSAP0406S00011788	NM_005345	CDS; HSPA1A; heat shock 70kDa protein 1A; Homo sapiens heat shock 70kDa protein 1A (HSPA1A), mRNA.	0.00189332	0.897771
HSAP0406S00009435	BC047620	CDS; GUCY1B3; guanylate cyclase 1, soluble, beta 3; Homo sapiens guanylate cyclase 1, soluble, beta 3, mRNA (cDNA clone MGC:51012 IMAGE:5264160), complete cds.	0.00189332	0.848488
HSAP0406S00034570	BX537446	CDS; DKFZp686G1648; hypothetical protein; Homo sapiens mRNA; cDNA DKFZp686G1648 (from clone DKFZp686G1648).	0.00189332	0.897771
HSAP0406S00009086	NM_016242	CDS; EMCN; endomucin; Homo sapiens endomucin (EMCN), mRNA.	0.00189332	0.897771
HSAP0406S00030754	BX640597	CDS; DKFZp686G03223; hypothetical protein; Homo sapiens mRNA; cDNA DKFZp686G03223 (from clone DKFZp686G03223).	0.00189332	0.910231
HSAP0406S00037207	AL832408	source; N/A; N/A; Homo sapiens mRNA; cDNA DKFZp667F2013 (from clone DKFZp667F2013).	0.00189332	0.897771
HSAP0406S00018232	NM_004962	CDS; GDF10; growth differentiation factor 10 precursor; Homo sapiens growth differentiation factor 10 (GDF10), mRNA.	0.00189332	0.897771
HSAP0406S00028612	NM_016113	CDS; TRPV2; transient receptor potential cation channel, subfamily V, member 2; Homo sapiens transient receptor potential cation channel, subfamily V, member 2 (TRPV2), mRNA.	0.00189332	0.897771
HSAP0406S00029326	NM_005374	CDS; MPP2; palmitoylated membrane protein 2; Homo sapiens membrane protein, palmitoylated 2 (MAGUK p55 subfamily member 2) (MPP2), mRNA.	0.00189332	0.865916
HSAP0406S00036093	BC034919	CDS; EDA2R; X-linked ectodysplasin receptor; Homo sapiens ectodysplasin A2 receptor, mRNA (cDNA clone MGC:45627 IMAGE:5434545), complete cds.	0.00189332	0.897771
HSAP0406S00007344	AK127260	CDS; N/A; N/A; Homo sapiens cDNA FLJ45327 fis, clone BRHIP3006950.	0.00189332	0.892025
HSAP0406S00012880	NM_002511	CDS; NMBR; neuromedin B receptor; Homo sapiens neuromedin B receptor (NMBR), mRNA.	0.00189332	0.897771
HSAP0406S00020658	AL834403	CDS; DKFZp547I093; hypothetical protein; Homo sapiens mRNA; cDNA DKFZp547I093 (from clone DKFZp547I093).	0.00189332	0.897771
HSAP0406S00024139	NM_005615	CDS; RNASE6; ribonuclease, RNase A family, k6; Homo sapiens ribonuclease, RNase A family, k6 (RNASE6), mRNA.	0.00189332	0.897771
HSAP0406S00002117	AK095105	CDS; N/A; N/A; Homo sapiens cDNA FLJ37786 fis, clone BRHIP2028480.	0.00199094	0.822305
HSAP0406S00001021	AK127199	CDS; N/A; N/A; Homo sapiens cDNA FLJ45264 fis, clone BRHIP2024941.	0.00199094	0.897771
HSAP0406S00022108	AK122588	CDS; FLJ00413; FLJ00413 protein; Homo sapiens mRNA for FLJ00413 protein.	0.00199094	0.897771
HSAP0406S00000660	NM_020451	CDS; SEPN1; selenoprotein N, 1 isoform 1 precursor; Homo sapiens selenoprotein N, 1 (SEPN1), transcript variant 1, mRNA.	0.00199094	0.897771
HSAP0406S00024015	AK095260	CDS; N/A; N/A; Homo sapiens cDNA FLJ37941 fis, clone CTONG2008269.	0.00199094	0.897771
HSAP0406S00005307	NM_020981	CDS; B3GALT1; UDP-Gal:betaGlcNAc beta 1,3-galactosyltransferase 1; Homo sapiens UDP-Gal:betaGlcNAc beta 1,3-galactosyltransferase, polypeptide 1 (B3GALT1), mRNA.	0.00199094	0.897771
HSAP0406S00014727	AF286696	CDS; N/A; N/A; Homo sapiens olfactory receptor sdolf mRNA, complete cds.	0.00199094	0.897771
HSAP0406S00035410	AK074042	CDS; FLJ00097; FLJ00097 protein; Homo sapiens mRNA for FLJ00097 protein.	0.00199094	0.807849
HSAP0406S00003315	AJ617624	CDS; SYT14; synaptotagmin 1; Homo sapiens mRNA for synaptotagmin 1 (SYT14 gene), splice variant 2.	0.00199094	0.926462
HSAP0406S00024804	AK090435	CDS; FLJ00353; FLJ00353 protein; Homo sapiens mRNA for FLJ00353 protein.	0.00199094	0.896132
HSAP0406S00034469	NM_001389	CDS; DSCAM; Down syndrome cell adhesion molecule isoform CHD2-42 precursor; Homo sapiens Down syndrome cell adhesion molecule (DSCAM), transcript variant 1, mRNA.	0.00199094	0.897771
HSAP0406S00008494	AB037766	CDS; KIAA1345; KIAA1345 protein; Homo sapiens mRNA for KIAA1345 protein, partial cds.	0.00199094	0.897771
HSAP0406S00035106	AB051444	CDS; KIAA1657; KIAA1657 protein; Homo sapiens mRNA for KIAA1657 protein, partial cds.	0.00199094	0.897771
HSAP0406S00012470	AL117443	CDS; DKFZp434B187; hypothetical protein; Homo sapiens mRNA; cDNA DKFZp434B187 (from clone DKFZp434B187).	0.00199094	0.897771
HSAP0406S00024389	AF208857	CDS; N/A; BM-015; Homo sapiens BM-015 mRNA, complete cds.	0.00199094	0.897771
HSAP0406S00026781	NM_017810	CDS; ZNF434; zinc finger protein 434; Homo sapiens zinc finger protein 434 (ZNF434), mRNA.	0.00199094	0.897771
HSAP0406S00036164	NM_005193	CDS; CDX4; caudal type homeo box transcription factor 4; Homo sapiens caudal type homeo box transcription factor 4 (CDX4), mRNA.	0.00199094	0.897771
HSAP0406S00022711	AY395696	CDS; N/A; unknown; Homo sapiens tissue-type thyroid unknown mRNA.	0.00213782	0.872245
HSAP0406S00028959	BC018318	CDS; N/A; Unknown (protein for IMAGE:4154275); Homo sapiens, clone IMAGE:4154275, mRNA, partial cds.	0.00227986	0.897771
HSAP0406S00012149	AK127018	CDS; N/A; N/A; Homo sapiens cDNA FLJ45074 fis, clone BRAWH3027440, highly similar to Probable kinesin light chain 3.	0.0027059	0.897771
HSAP0406S00015376	AK075155	CDS; N/A; N/A; Homo sapiens cDNA FLJ90674 fis, clone PLACE1005660.	0.0027059	0.80201
HSAP0406S00033407	AB058695	CDS; KIAA1792; KIAA1792 protein; Homo sapiens mRNA for KIAA1792 protein, partial cds.	0.0027059	0.897771
HSAP0406S00000816	AK074124	CDS; FLJ00196; FLJ00196 protein; Homo sapiens mRNA for FLJ00196 protein.	0.0027059	0.897771
HSAP0406S00021435	NM_022549	CDS; FEZ1; zygin 1 isoform 2; Homo sapiens fasciculation and elongation protein zeta 1 (zygin I) (FEZ1), transcript variant 2, mRNA.	0.0027059	0.897771
HSAP0406S00019116	AK097099	CDS; N/A; N/A; Homo sapiens cDNA FLJ39780 fis, clone SPLEN2002007.	0.0027059	0.897771
HSAP0406S00020066	NM_002843	CDS; PTPRJ; protein tyrosine phosphatase, receptor type, J precursor; Homo sapiens protein tyrosine phosphatase, receptor type, J (PTPRJ), mRNA.	0.0027059	0.897771
HSAP0406S00021292	NM_182557	CDS; BCL9L; B-cell CLL/lymphoma 9-like; Homo sapiens B-cell CLL/lymphoma 9-like (BCL9L), mRNA.	0.0027059	0.897771
HSAP0406S00024705	NM_020181	CDS; C14orf162; chromosome 14 open reading frame 162; Homo sapiens chromosome 14 open reading frame 162 (C14orf162), mRNA.	0.0027059	0.897771
HSAP0406S00032402	NM_032488	CDS; CNFN; cornifelin; Homo sapiens cornifelin (CNFN), mRNA.	0.00284803	0.89984
HSAP0406S00013655	BC001904	CDS; PGAM2; phosphoglycerate mutase 2 (muscle); Homo sapiens phosphoglycerate mutase 2 (muscle), mRNA (cDNA clone MGC:2269 IMAGE:3535570), complete cds.	0.00284803	0.897771
HSAP0406S00034577	NM_153204	CDS; C21orf90; chromosome 21 open reading frame 90; Homo sapiens chromosome 21 open reading frame 90 (C21orf90), mRNA.	0.00284803	0.897771
HSAP0406S00023994	AK027812	CDS; N/A; N/A; Homo sapiens cDNA FLJ14906 fis, clone PLACE1005890, weakly similar to BEM46 PROTEIN.	0.00284803	0.897771
HSAP0406S00017661	AK123276	CDS; N/A; N/A; Homo sapiens cDNA FLJ41282 fis, clone BRAMY2037823.	0.00310153	0.897771
HSAP0406S00023398	BC043528	CDS; FLJ31978; FLJ31978 protein; Homo sapiens hypothetical protein FLJ31978, mRNA (cDNA clone MGC:50112 IMAGE:5168267), complete cds.	0.00310153	0.897771
HSAP0406S00005500	NM_173651	CDS; FSIP2; fibrous sheath interacting protein 2; Homo sapiens fibrous sheath interacting protein 2 (FSIP2), mRNA.	0.00310153	0.897771
HSAP0406S00007284	AF161547	CDS; N/A; HSPC062; Homo sapiens HSPC062 mRNA, complete cds.	0.00310153	0.897771
HSAP0406S00004452	NM_001004311	CDS; FIGLA; factor in the germline alpha; Homo sapiens factor in the germline alpha (FIGLA), mRNA.	0.00310153	0.897771
HSAP0406S00003767	NM_001005471	CDS; OR2T6; olfactory receptor, family 2, subfamily T, member 6; Homo sapiens olfactory receptor, family 2, subfamily T, member 6 (OR2T6), mRNA.	0.00310153	0.897771
HSAP0406S00024759	NM_024644	CDS; C14orf169; chromosome 14 open reading frame 169; Homo sapiens chromosome 14 open reading frame 169 (C14orf169), mRNA.	0.00310153	0.897771
HSAP0406S00027305	BC007393	CDS; N/A; Unknown (protein for IMAGE:3833591); Homo sapiens cDNA clone IMAGE:3833591, partial cds.	0.00310153	0.897771
HSAP0406S00007448	NM_053025	CDS; MYLK; myosin light chain kinase isoform 1; Homo sapiens myosin, light polypeptide kinase (MYLK), transcript variant 1, mRNA.	0.00337023	0.897771
HSAP0406S00033049	AF318338	CDS; pp13842; unknown; Homo sapiens pp13842 mRNA, complete cds.	0.00337023	0.897771
HSAP0406S00003825	BC016969	CDS; N/A; Unknown (protein for IMAGE:4428577); Homo sapiens, clone IMAGE:4428577, mRNA, partial cds.	0.00344145	0.897771
HSAP0406S00005030	Z94155	CDS; N/A; P2Y-like G-protein coupled receptor; H.sapiens mRNA for P2Y-like G-protein coupled receptor (partial).	0.00344145	0.897771
HSAP0406S00001164	NM_032756	CDS; MGC15668; hypothetical protein MGC15668; Homo sapiens hypothetical protein MGC15668 (MGC15668), mRNA.	0.00344145	0.897771
HSAP0406S00004612	NM_032827	CDS; ATOH8; atonal homolog 8; Homo sapiens atonal homolog 8 (Drosophila) (ATOH8), mRNA.	0.00344145	0.897771
HSAP0406S00019401	AF086604	CDS; MUC5B; mucin; Homo sapiens mucin (MUC5B) mRNA, partial cds.	0.00344145	0.897771
HSAP0406S00003526	AY285161	CDS; N/A; connexin47; Homo sapiens connexin47 mRNA, complete cds.	0.00344145	0.897771
HSAP0406S00027926	AY358376	CDS; N/A; CLECSF1; Homo sapiens clone DNA64852 CLECSF1 (UNQ700) mRNA, complete cds.	0.00344145	0.852851
HSAP0406S00019814	AJ488206	CDS; STEERIN2; steerin2 protein; Homo sapiens partial mRNA for steerin2 protein (STEERIN2 gene), alternative exon 1e.	0.00344145	0.897771
HSAP0406S00025666	NM_002373	CDS; MAP1A; microtubule-associated protein 1A; Homo sapiens microtubule-associated protein 1A (MAP1A), mRNA.	0.00344145	0.830053
HSAP0406S00002962	AF387616	CDS; N/A; gm140; Homo sapiens gm140 mRNA, partial cds.	0.00344145	0.897771
HSAP0406S00001296	AY358294	CDS; N/A; EGEE293; Homo sapiens clone DNA40982 EGEE293 (UNQ293) mRNA, complete cds.	0.00344145	0.897771
HSAP0406S00021814	AF130083	CDS; N/A; PRO1737; Homo sapiens clone FLB6613 PRO1737 mRNA, complete cds.	0.00344145	0.897771
HSAP0406S00005721	NM_005210	CDS; CRYGB; crystallin, gamma B; Homo sapiens crystallin, gamma B (CRYGB), mRNA.	0.00344145	0.897771
HSAP0406S00006268	AK125875	CDS; N/A; N/A; Homo sapiens cDNA FLJ43887 fis, clone TESTI4009286, highly similar to Homo sapiens HOTTL protein mRNA.	0.00344145	0.897771
HSAP0406S00021874	NM_030667	CDS; PTPRO; receptor-type protein tyrosine phosphatase O isoform a precursor; Homo sapiens protein tyrosine phosphatase, receptor type, O (PTPRO), transcript variant 1, mRNA.	0.00344145	0.800964
HSAP0406S00030218	BC021923	CDS; OCSP; OCSP protein; Homo sapiens oculospanin, mRNA (cDNA clone MGC:31784 IMAGE:4876887), complete cds.	0.00344145	0.826718
HSAP0406S00003591	BX537610	CDS; DKFZp686G1650; hypothetical protein; Homo sapiens mRNA; cDNA DKFZp686G1650 (from clone DKFZp686G1650).	0.00344145	0.897771
HSAP0406S00008589	NM_006068	CDS; TLR6; toll-like receptor 6; Homo sapiens toll-like receptor 6 (TLR6), mRNA.	0.00344145	0.89925
HSAP0406S00037049	AF057061	CDS; MMP21/22B; metalloprotease mmp21/22B; Homo sapiens metalloprotease mmp21/22B (MMP21/22B) mRNA, partial cds.	0.0037221	0.80846
HSAP0406S00020161	NM_001004459	CDS; OR1S2; olfactory receptor, family 1, subfamily S, member 2; Homo sapiens olfactory receptor, family 1, subfamily S, member 2 (OR1S2), mRNA.	0.00385258	0.897771
HSAP0406S00031544	NM_006563	CDS; KLF1; Kruppel-like factor 1 (erythroid); Homo sapiens Kruppel-like factor 1 (erythroid) (KLF1), mRNA.	0.00385258	0.897771
HSAP0406S00030940	BC015089	CDS; MIDN; MIDN protein; Homo sapiens midnolin, mRNA (cDNA clone IMAGE:3958934), partial cds.	0.00395208	0.897771
HSAP0406S00028724	AK093877	CDS; N/A; N/A; Homo sapiens cDNA FLJ36558 fis, clone TRACH2009107, highly similar to ALDEHYDE DEHYDROGENASE, DIMERIC NADP-PREFERRING (EC 1.2.1.5).	0.00395208	0.897771
HSAP0406S00031180	NM_002850	CDS; PTPRS; protein tyrosine phosphatase, receptor type, sigma isoform 1 precursor; Homo sapiens protein tyrosine phosphatase, receptor type, S (PTPRS), transcript variant 1, mRNA.	0.00395208	0.812259
HSAP0406S00031747	NM_015122	CDS; FCHO1; FCH domain only 1; Homo sapiens FCH domain only 1 (FCHO1), mRNA.	0.00395208	0.897771
HSAP0406S00010676	NM_018937	CDS; PCDHB3; protocadherin beta 3 precursor; Homo sapiens protocadherin beta 3 (PCDHB3), mRNA.	0.00395208	0.897771
HSAP0406S00036419	NM_000686	CDS; AGTR2; angiotensin II receptor, type 2; Homo sapiens angiotensin II receptor, type 2 (AGTR2), mRNA.	0.0040778	0.915867
HSAP0406S00007869	AF257098	CDS; OVN9-3; ovarian cancer related protein OVN9-3; Homo sapiens ovarian cancer related protein OVN9-3 (OVN9-3) mRNA, complete cds.	0.0040778	0.897771
HSAP0406S00030765	NM_005024	CDS; SERPINB10; serine (or cysteine) proteinase inhibitor, clade B (ovalbumin), member 10; Homo sapiens serine (or cysteine) proteinase inhibitor, clade B (ovalbumin), member 10 (SERPINB10), mRNA.	0.00418909	0.897771
HSAP0406S00004757	BC039488	CDS; N/A; Similar to RIKEN cDNA 1700024G10 gene; Homo sapiens, Similar to RIKEN cDNA 1700024G10 gene, clone IMAGE:5539102, mRNA, partial cds.	0.00431948	0.897771
HSAP0406S00031710	AB040046	CDS; mcc2-68; MCC2-68; Homo sapiens mRNA for MCC2-68, complete cds.	0.00444459	0.897771
HSAP0406S00013448	NM_032944	CDS; STK31; serine/threonine kinase 31 isoform b; Homo sapiens serine/threonine kinase 31 (STK31), transcript variant 2, mRNA.	0.00485095	0.897771
HSAP0406S00012955	NM_025217	CDS; ULBP2; UL16 binding protein 2; Homo sapiens UL16 binding protein 2 (ULBP2), mRNA.	0.00497634	0.897771
HSAP0406S00021526	NM_032801	CDS; JAM3; junctional adhesion molecule 3 precursor; Homo sapiens junctional adhesion molecule 3 (JAM3), mRNA.	0.00497634	0.897771
HSAP0406S00020068	NM_001004727	CDS; OR4X2; olfactory receptor, family 4, subfamily X, member 2; Homo sapiens olfactory receptor, family 4, subfamily X, member 2 (OR4X2), mRNA.	0.00497634	0.897771
HSAP0406S00026421	NM_198527	CDS; MGC45386; Similar to RIKEN cDNA 1110033O09 gene; Homo sapiens Similar to RIKEN cDNA 1110033O09 gene (MGC45386), mRNA.	0.00497634	0.897771
