# Supplementary material for: Effect of hydroxyurea on the promoter occupancy profiles of tumor suppressor p53 and p73
Source: BMC Biol. 2009 Jun 26;7:35. doi: 10.1186/1741-7007-7-35 (PMC2711048; doi:10.1186/1741-7007-7-35)
Supplement: Additional file 5 — Table S3. Table S3 is a list of promoters whose expression was significantly affected by p53 and p73 double knockdown in untreated or hydroxyurea-treated cells. [file 1741-7007-7-35-S5.xls]

## Sheet: p53-hu
Table S5 list of promoters whose expression was significantly affected by p53 and p73 double knockdown
NimbleGen sequence ID	Gene ID	Gene Name	p-val	siRNA effect
HSAP0406S00016183	BC004544	CDS; N/A; Unknown (protein for IMAGE:3945559); Homo sapiens cDNA clone IMAGE:3945559, partial cds.	0.0167901	down
HSAP0406S00005698	NM_001959	CDS; EEF1B2; eukaryotic translation elongation factor 1 beta 2; Homo sapiens eukaryotic translation elongation factor 1 beta 2 (EEF1B2), transcript variant 1, mRNA.	0.0233274	down
HSAP0406S00032552	NM_006732	CDS; FOSB; FBJ murine osteosarcoma viral oncogene homolog B; Homo sapiens FBJ murine osteosarcoma viral oncogene homolog B (FOSB), mRNA.	0.0387979	down
HSAP0406S00033931	NM_080608	CDS; C20orf165; chromosome 20 open reading frame 165; Homo sapiens chromosome 20 open reading frame 165 (C20orf165), mRNA.	0.0392084	up
HSAP0406S00009960	NM_006144	CDS; GZMA; granzyme A precursor; Homo sapiens granzyme A (granzyme 1, cytotoxic T-lymphocyte-associated serine esterase 3) (GZMA), mRNA.	0.0459344	up
HSAP0406S00021047	NM_002426	CDS; MMP12; matrix metalloproteinase 12 preproprotein; Homo sapiens matrix metalloproteinase 12 (macrophage elastase) (MMP12), mRNA.	0.0501849	up
HSAP0406S00018410	NM_002727	CDS; PRG1; proteoglycan 1, secretory granule precursor; Homo sapiens proteoglycan 1, secretory granule (PRG1), mRNA.	0.0507595	up
HSAP0406S00035776	AJ238395	CDS; RPGR; RPGR protein; Homo sapiens mRNA for RPGR protein, retina specific isoform.	0.0508091	up
HSAP0406S00021203	NM_000040	CDS; APOC3; apolipoprotein C-III precursor; Homo sapiens apolipoprotein C-III (APOC3), mRNA.	0.0528892	down
HSAP0406S00036679	NM_002362	CDS; MAGEA4; melanoma antigen, family A, 4; Homo sapiens melanoma antigen, family A, 4 (MAGEA4), mRNA.	0.0595407	down
HSAP0406S00023398	BC043528	CDS; FLJ31978; FLJ31978 protein; Homo sapiens hypothetical protein FLJ31978, mRNA (cDNA clone MGC:50112 IMAGE:5168267), complete cds.	0.0604165	up
HSAP0406S00007338	NM_025146	CDS; MAK3; Mak3 homolog; Homo sapiens Mak3 homolog (S. cerevisiae) (MAK3), mRNA.	0.0627381	down
HSAP0406S00028826	AK025980	CDS; N/A; N/A; Homo sapiens cDNA: FLJ22327 fis, clone HRC05572.	0.0783226	up
HSAP0406S00003169	NM_000674	CDS; ADORA1; adenosine A1 receptor; Homo sapiens adenosine A1 receptor (ADORA1), mRNA.	0.0792101	down
HSAP0406S00030091	AK090478	CDS; FLJ00400; FLJ00400 protein; Homo sapiens mRNA for FLJ00400 protein.	0.0806168	down
HSAP0406S00019449	AB029488	CDS; C11orf21; N/A; Homo sapiens C11orf21 mRNA, complete cds.	0.0835631	up
HSAP0406S00004135	NM_207329	CDS; MYADML; myeloid-associated differentiation marker-like; Homo sapiens myeloid-associated differentiation marker-like (MYADML), mRNA.	0.086901	up
HSAP0406S00009411	AK091509	CDS; N/A; N/A; Homo sapiens cDNA FLJ34190 fis, clone FCBBF3017729.	0.0932867	up

## Sheet: p53+hu
Table S5 list of promoters whose expression was significantly affected by p53 and p73 double knockdown
NimbleGen seq ID	Gene ID	Gene name	pval	siRNA effect
HSAP0406S00015311	NM_000553	CDS; WRN; Werner syndrome protein; Homo sapiens Werner syndrome (WRN), mRNA.	0.000348148	down
HSAP0406S00028435	NM_020795	CDS; NLGN2; neuroligin 2; Homo sapiens neuroligin 2 (NLGN2), mRNA.	0.00348135	up
HSAP0406S00000843	NM_024296	CDS; MGC1203; hypothetical protein MGC1203; Homo sapiens hypothetical protein MGC1203 (MGC1203), mRNA.	0.0112635	down
HSAP0406S00021203	NM_000040	CDS; APOC3; apolipoprotein C-III precursor; Homo sapiens apolipoprotein C-III (APOC3), mRNA.	0.0242366	down
HSAP0406S00026363	BC062320	CDS; HAPLN3; HAPLN3 protein; Homo sapiens hyaluronan and proteoglycan link protein 3, mRNA (cDNA clone MGC:71328 IMAGE:5090960), complete cds.	0.0247133	up
HSAP0406S00018765	BC003519	source; N/A; N/A; Homo sapiens weakly similar to zinc finger protein 195, mRNA (cDNA clone IMAGE:3606289), partial cds.	0.0325626	down
HSAP0406S00003680	AK124614	CDS; N/A; N/A; Homo sapiens cDNA FLJ42623 fis, clone BRACE3015894.	0.0343442	up
HSAP0406S00007247	NM_014415	CDS; ZBTB11; zinc finger protein ZNF-U69274; Homo sapiens zinc finger and BTB domain containing 11 (ZBTB11), mRNA.	0.0350116	down
HSAP0406S00018232	NM_004962	CDS; GDF10; growth differentiation factor 10 precursor; Homo sapiens growth differentiation factor 10 (GDF10), mRNA.	0.0356687	up
HSAP0406S00033269	AK022648	CDS; N/A; N/A; Homo sapiens cDNA FLJ12586 fis, clone NT2RM4001200, moderately similar to ZINC FINGER PROTEIN 135.	0.0387612	up
HSAP0406S00004202	AB033092	CDS; KIAA1266; KIAA1266 protein; Homo sapiens mRNA for KIAA1266 protein, partial cds.	0.0416136	up
HSAP0406S00036679	NM_002362	CDS; MAGEA4; melanoma antigen, family A, 4; Homo sapiens melanoma antigen, family A, 4 (MAGEA4), mRNA.	0.0545904	down
HSAP0406S00014800	AK055975	CDS; N/A; N/A; Homo sapiens cDNA FLJ31413 fis, clone NT2NE2000259, moderately similar to OOCYTE ZINC FINGER PROTEIN XLCOF6.1.	0.0627867	down
HSAP0406S00011487	NM_005319	CDS; HIST1H1C; H1 histone family, member 2; Homo sapiens histone 1, H1c (HIST1H1C), mRNA.	0.0630402	up
HSAP0406S00032402	NM_032488	CDS; CNFN; cornifelin; Homo sapiens cornifelin (CNFN), mRNA.	0.0667733	down
HSAP0406S00036353	NM_017752	CDS; FLJ20298; FLJ20298 protein isoform a; Homo sapiens FLJ20298 protein (FLJ20298), transcript variant 1, mRNA.	0.0708087	down
HSAP0406S00004135	NM_207329	CDS; MYADML; myeloid-associated differentiation marker-like; Homo sapiens myeloid-associated differentiation marker-like (MYADML), mRNA.	0.0714409	up
HSAP0406S00034879	NM_021574	CDS; BCR; breakpoint cluster region isoform 2; Homo sapiens breakpoint cluster region (BCR), transcript variant 2, mRNA.	0.076249	down
HSAP0406S00023136	NM_006843	CDS; SDS; serine dehydratase; Homo sapiens serine dehydratase (SDS), mRNA.	0.0768072	down
HSAP0406S00035493	AK123987	CDS; N/A; N/A; Homo sapiens cDNA FLJ41993 fis, clone SPLEN2017104.	0.0795636	up
HSAP0406S00010627	AF313465	CDS; SLC4A9; sodium bicarbonate cotransporter; Homo sapiens sodium bicarbonate cotransporter (SLC4A9) mRNA, partial cds.	0.080451	down
HSAP0406S00028722	AK055758	CDS; N/A; N/A; Homo sapiens cDNA FLJ31196 fis, clone KIDNE2000517.	0.0814231	up
HSAP0406S00023639	BC067766	CDS; MADH9; MADH9 protein; Homo sapiens MAD, mothers against decapentaplegic homolog 9 (Drosophila), mRNA (cDNA clone MGC:87073 IMAGE:5315029), complete cds.	0.0871326	up
HSAP0406S00004130	NM_170672	CDS; RASGRP3; RAS guanyl releasing protein 3 (calcium and DAG-regulated); Homo sapiens RAS guanyl releasing protein 3 (calcium and DAG-regulated) (RASGRP3), mRNA.	0.0888554	down
HSAP0406S00003099	AL137395	CDS; DKFZp434J212; hypothetical protein; Homo sapiens mRNA; cDNA DKFZp434J212 (from clone DKFZp434J212).	0.0967344	up

## Sheet: p73-hu
Table S5 list of promoters whose expression was significantly affected by p53 and p73 double knockdown
NimbleGen sequence ID	Gene ID	Gene name	pval	siRNA effect
HSAP0406S00005698	NM_001959	CDS; EEF1B2; eukaryotic translation elongation factor 1 beta 2; Homo sapiens eukaryotic translation elongation factor 1 beta 2 (EEF1B2), transcript variant 1, mRNA.	0.0233274	down
HSAP0406S00002278	NM_178433	CDS; LCE3B; late cornified envelope 3B; Homo sapiens late cornified envelope 3B (LCE3B), mRNA.	0.0263667	down
HSAP0406S00034193	NM_024059	CDS; MGC5356; hypothetical protein MGC5356; Homo sapiens hypothetical protein MGC5356 (MGC5356), mRNA.	0.0277292	down
HSAP0406S00015412	NM_001556	CDS; IKBKB; inhibitor of kappa light polypeptide gene enhancer in B-cells, kinase beta; Homo sapiens inhibitor of kappa light polypeptide gene enhancer in B-cells, kinase beta (IKBKB), mRNA.	0.0356769	down
HSAP0406S00009960	NM_006144	CDS; GZMA; granzyme A precursor; Homo sapiens granzyme A (granzyme 1, cytotoxic T-lymphocyte-associated serine esterase 3) (GZMA), mRNA.	0.0459344	up
HSAP0406S00031658	NM_007253	CDS; CYP4F8; cytochrome P450, family 4, subfamily F, polypeptide 8; Homo sapiens cytochrome P450, family 4, subfamily F, polypeptide 8 (CYP4F8), mRNA.	0.0499782	up
HSAP0406S00021203	NM_000040	CDS; APOC3; apolipoprotein C-III precursor; Homo sapiens apolipoprotein C-III (APOC3), mRNA.	0.0528892	down
HSAP0406S00033882	NM_003404	CDS; YWHAB; tyrosine 3-monooxygenase/tryptophan 5-monooxygenase activation protein, beta polypeptide; Homo sapiens tyrosine 3-monooxygenase/tryptophan 5-monooxygenase activation protein, beta polypeptide (YWHAB), transcript variant 1, mRNA.	0.0541013	down
HSAP0406S00036679	NM_002362	CDS; MAGEA4; melanoma antigen, family A, 4; Homo sapiens melanoma antigen, family A, 4 (MAGEA4), mRNA.	0.0595407	down
HSAP0406S00023398	BC043528	CDS; FLJ31978; FLJ31978 protein; Homo sapiens hypothetical protein FLJ31978, mRNA (cDNA clone MGC:50112 IMAGE:5168267), complete cds.	0.0604165	up
HSAP0406S00035983	NM_130777	CDS; GAGED3; G antigen, family D, 3; Homo sapiens G antigen, family D, 3 (GAGED3), mRNA.	0.0614949	up
HSAP0406S00019350	AY358368	CDS; N/A; MUCDHL; Homo sapiens clone DNA102846 MUCDHL (UNQ2781) mRNA, complete cds.	0.0645432	down
HSAP0406S00003169	NM_000674	CDS; ADORA1; adenosine A1 receptor; Homo sapiens adenosine A1 receptor (ADORA1), mRNA.	0.0792101	down
HSAP0406S00030091	AK090478	CDS; FLJ00400; FLJ00400 protein; Homo sapiens mRNA for FLJ00400 protein.	0.0806168	down
HSAP0406S00019449	AB029488	CDS; C11orf21; N/A; Homo sapiens C11orf21 mRNA, complete cds.	0.0835631	up
HSAP0406S00013778	AL713776	source; N/A; N/A; Homo sapiens mRNA; cDNA DKFZp434L192 (from clone DKFZp434L192).	0.0860733	up
HSAP0406S00009411	AK091509	CDS; N/A; N/A; Homo sapiens cDNA FLJ34190 fis, clone FCBBF3017729.	0.0932867	up
HSAP0406S00011830	NM_030651	CDS; C6orf31; NG5 protein; Homo sapiens chromosome 6 open reading frame 31 (C6orf31), mRNA.	0.0939926	up
HSAP0406S00012292	NM_153699	CDS; GSTA5; glutathione transferase A5; Homo sapiens glutathione S-transferase A5 (GSTA5), mRNA.	0.0975316	up
HSAP0406S00008323	NM_138385	CDS; LOC92305; hypothetical protein BC009331; Homo sapiens hypothetical protein BC009331 (LOC92305), mRNA.	0.0998654	down

## Sheet: p73+hu
Table S5 list of promoters whose expression was significantly affected by p53 and p73 double knockdown																Table S5 is a list of promoters whose expression was significantly affected by p53 and p73 double knockdown								Table S5 is a list of promoters whose expression was significantly affected by p53 and p73 double knockdown								Table S5 is a list of promoters whose expression was significantly affected by p53 and p73 double knockdown								Table S5 is a list of promoters whose expression was significantly affected by p53 and p73 double knockdown								Table S5 is a list of promoters whose expression was significantly affected by p53 and p73 double knockdown
NimbleGen seq ID	Gene ID	Gene name	pval	siRNA effect
HSAP0406S00033992	BC062347	CDS; KIAA1404; KIAA1404 protein; Homo sapiens KIAA1404 protein, mRNA (cDNA clone IMAGE:3689423), partial cds.	0.00151937	down
HSAP0406S00036694	NM_153478	CDS; CSAG1; chondrosarcoma associated gene 1 isoform a; Homo sapiens chondrosarcoma associated gene 1 (CSAG1), transcript variant a, mRNA.	0.00238686	up
HSAP0406S00010276	NM_020801	CDS; ARRDC3; arrestin domain containing 3; Homo sapiens arrestin domain containing 3 (ARRDC3), mRNA.	0.00265797	down
HSAP0406S00033675	NM_025227	CDS; BPIL1; bactericidal/permeability-increasing protein-like 1; Homo sapiens bactericidal/permeability-increasing protein-like 1 (BPIL1), mRNA.	0.00603302	up
HSAP0406S00017996	NM_003473	CDS; STAM; signal transducing adaptor molecule 1; Homo sapiens signal transducing adaptor molecule (SH3 domain and ITAM motif) 1 (STAM), mRNA.	0.00793735	down
HSAP0406S00024759	NM_024644	CDS; C14orf169; chromosome 14 open reading frame 169; Homo sapiens chromosome 14 open reading frame 169 (C14orf169), mRNA.	0.0093958	up
HSAP0406S00016895	AK024267	CDS; N/A; N/A; Homo sapiens cDNA FLJ14205 fis, clone NT2RP3003155.	0.0108943	down
HSAP0406S00004478	NM_003124	CDS; SPR; sepiapterin reductase (7,8-dihydrobiopterin:NADP+ oxidoreductase); Homo sapiens sepiapterin reductase (7,8-dihydrobiopterin:NADP+ oxidoreductase) (SPR), mRNA.	0.0113317	down
HSAP0406S00004452	NM_001004311	CDS; FIGLA; factor in the germline alpha; Homo sapiens factor in the germline alpha (FIGLA), mRNA.	0.0160465	down
HSAP0406S00017162	AK128127	CDS; N/A; N/A; Homo sapiens cDNA FLJ46248 fis, clone TESTI4021197, highly similar to Regulator of G-protein signaling 3.	0.0184494	down
HSAP0406S00027779	NM_001605	CDS; AARS; alanyl-tRNA synthetase; Homo sapiens alanyl-tRNA synthetase (AARS), mRNA.	0.0192638	down
HSAP0406S00010173	NM_016218	CDS; POLK; polymerase (DNA directed) kappa; Homo sapiens polymerase (DNA directed) kappa (POLK), mRNA.	0.0201348	down
HSAP0406S00017255	NM_014368	CDS; LHX6; LIM homeobox protein 6 isoform 1; Homo sapiens LIM homeobox 6 (LHX6), transcript variant 1, mRNA.	0.0224044	up
HSAP0406S00035460	NM_006071	CDS; PKDREJ; polycystic kidney disease and receptor for egg jelly-like protein precursor; Homo sapiens polycystic kidney disease (polycystin) and REJ (sperm receptor for egg jelly homolog, sea urchin)-like (PKDREJ), mRNA.	0.0226839	up
HSAP0406S00021203	NM_000040	CDS; APOC3; apolipoprotein C-III precursor; Homo sapiens apolipoprotein C-III (APOC3), mRNA.	0.0242366	down
HSAP0406S00026363	BC062320	CDS; HAPLN3; HAPLN3 protein; Homo sapiens hyaluronan and proteoglycan link protein 3, mRNA (cDNA clone MGC:71328 IMAGE:5090960), complete cds.	0.0247133	up
HSAP0406S00000933	AK096466	CDS; N/A; N/A; Homo sapiens cDNA FLJ39147 fis, clone OCBBF2000523.	0.0250146	up
HSAP0406S00031969	AL137518	CDS; DKFZp566F0947; hypothetical protein; Homo sapiens mRNA; cDNA DKFZp566F0947 (from clone DKFZp566F0947).	0.0250499	up
HSAP0406S00025722	NM_001005266	CDS; C15orf21; D-PCa-2 protein isoform a; Homo sapiens chromosome 15 open reading frame 21 (C15orf21), transcript variant 1, mRNA.	0.0270091	up
HSAP0406S00031544	NM_006563	CDS; KLF1; Kruppel-like factor 1 (erythroid); Homo sapiens Kruppel-like factor 1 (erythroid) (KLF1), mRNA.	0.0342365	up
HSAP0406S00024369	NM_013448	CDS; BAZ1A; bromodomain adjacent to zinc finger domain, 1A isoform a; Homo sapiens bromodomain adjacent to zinc finger domain, 1A (BAZ1A), transcript variant 1, mRNA.	0.034726	down
HSAP0406S00015257	NM_030795	CDS; STMN4; stathmin-like-protein RB3; Homo sapiens stathmin-like 4 (STMN4), mRNA.	0.0352555	down
HSAP0406S00018232	NM_004962	CDS; GDF10; growth differentiation factor 10 precursor; Homo sapiens growth differentiation factor 10 (GDF10), mRNA.	0.0356687	up
HSAP0406S00025254	NM_013345	CDS; GPR132; G protein-coupled receptor G2A; Homo sapiens G protein-coupled receptor 132 (GPR132), mRNA.	0.0389108	up
HSAP0406S00019449	AB029488	CDS; C11orf21; N/A; Homo sapiens C11orf21 mRNA, complete cds.	0.0391807	up
HSAP0406S00001528	NM_199343	CDS; FLJ90637; FLJ90637 protein; Homo sapiens FLJ90637 protein (FLJ90637), mRNA.	0.0423513	up
HSAP0406S00026773	NM_000243	CDS; MEFV; Mediterranean fever protein; Homo sapiens Mediterranean fever (MEFV), mRNA.	0.0425068	up
HSAP0406S00005549	NM_002194	CDS; INPP1; inositol polyphosphate-1-phosphatase; Homo sapiens inositol polyphosphate-1-phosphatase (INPP1), mRNA.	0.0441389	up
HSAP0406S00001422	AB007942	CDS; KIAA0473; KIAA0473 protein; Homo sapiens mRNA for KIAA0473 protein, partial cds.	0.0443124	down
HSAP0406S00006409	NM_003341	CDS; UBE2E1; ubiquitin-conjugating enzyme E2E 1 isoform 1; Homo sapiens ubiquitin-conjugating enzyme E2E 1 (UBC4/5 homolog, yeast) (UBE2E1), transcript variant 1, mRNA.	0.0444944	up
HSAP0406S00019504	NM_152430	CDS; D-GPCR; Dresden-G-protein-coupled receptor; Homo sapiens Dresden-G-protein-coupled receptor (D-GPCR), mRNA.	0.0457047	up
HSAP0406S00010593	BC014269	CDS; ETF1; ETF1 protein; Homo sapiens eukaryotic translation termination factor 1, mRNA (cDNA clone MGC:10451 IMAGE:3677482), complete cds.	0.047032	down
HSAP0406S00014727	AF286696	CDS; N/A; N/A; Homo sapiens olfactory receptor sdolf mRNA, complete cds.	0.0514895	up
HSAP0406S00002294	NM_005547	CDS; IVL; involucrin; Homo sapiens involucrin (IVL), mRNA.	0.0531482	up
HSAP0406S00011458	NM_015895	CDS; GMNN; geminin; Homo sapiens geminin, DNA replication inhibitor (GMNN), mRNA.	0.0536448	down
HSAP0406S00012547	NM_006581	CDS; FUT9; fucosyltransferase 9 (alpha (1,3) fucosyltransferase); Homo sapiens fucosyltransferase 9 (alpha (1,3) fucosyltransferase) (FUT9), mRNA.	0.0537376	down
HSAP0406S00025666	NM_002373	CDS; MAP1A; microtubule-associated protein 1A; Homo sapiens microtubule-associated protein 1A (MAP1A), mRNA.	0.0545197	up
HSAP0406S00032049	NM_021175	CDS; HAMP; hepcidin antimicrobial peptide; Homo sapiens hepcidin antimicrobial peptide (HAMP), mRNA.	0.0555257	down
HSAP0406S00022072	AL833405	CDS; DKFZp313M0720; hypothetical protein; Homo sapiens mRNA; cDNA DKFZp313M0720 (from clone DKFZp313M0720).	0.0571103	up
HSAP0406S00036088	NM_002444	CDS; MSN; moesin; Homo sapiens moesin (MSN), mRNA.	0.0600857	up
HSAP0406S00034292	NM_145180	CDS; C21orf94; C21orf94; Homo sapiens chromosome 21 open reading frame 94 (C21orf94), mRNA.	0.0618103	up
HSAP0406S00024393	NM_014360	CDS; NKX2-8; NK2 transcription factor related, locus 8; Homo sapiens NK2 transcription factor related, locus 8 (Drosophila) (NKX2-8), mRNA.	0.0618417	down
HSAP0406S00014800	AK055975	CDS; N/A; N/A; Homo sapiens cDNA FLJ31413 fis, clone NT2NE2000259, moderately similar to OOCYTE ZINC FINGER PROTEIN XLCOF6.1.	0.0627867	down
HSAP0406S00018986	NM_004210	CDS; NEURL; neuralized-like; Homo sapiens neuralized-like (Drosophila) (NEURL), mRNA.	0.0659833	up
HSAP0406S00032402	NM_032488	CDS; CNFN; cornifelin; Homo sapiens cornifelin (CNFN), mRNA.	0.0667733	down
HSAP0406S00013402	BC036704	CDS; TWIST1; twist; Homo sapiens twist homolog 1 (acrocephalosyndactyly 3; Saethre-Chotzen syndrome) (Drosophila), mRNA (cDNA clone MGC:12800 IMAGE:4125830), complete cds.	0.0713997	down
HSAP0406S00036260	L22650	CDS; N/A; early lymphoid activation protein; Human early lymphoid activation protein (EPAG) mRNA sequence.	0.0731905	up
HSAP0406S00009960	NM_006144	CDS; GZMA; granzyme A precursor; Homo sapiens granzyme A (granzyme 1, cytotoxic T-lymphocyte-associated serine esterase 3) (GZMA), mRNA.	0.073779	up
HSAP0406S00025984	NM_207338	CDS; KLPH; likely ortholog of mouse klotho lactase-phlorizin hydrolase related protein; Homo sapiens likely ortholog of mouse klotho lactase-phlorizin hydrolase related protein (KLPH), mRNA.	0.0767929	up
HSAP0406S00023136	NM_006843	CDS; SDS; serine dehydratase; Homo sapiens serine dehydratase (SDS), mRNA.	0.0768072	down
HSAP0406S00036309	NM_001004051	CDS; GPRASP2; G protein-coupled receptor associated sorting protein 2; Homo sapiens G protein-coupled receptor associated sorting protein 2 (GPRASP2), transcript variant 1, mRNA.	0.0772501	down
HSAP0406S00028078	NM_207451	CDS; FLJ45121; FLJ45121 protein; Homo sapiens FLJ45121 protein (FLJ45121), mRNA.	0.0787266	down
HSAP0406S00006010	NM_005199	CDS; CHRNG; cholinergic receptor, nicotinic, gamma polypeptide; Homo sapiens cholinergic receptor, nicotinic, gamma polypeptide (CHRNG), mRNA.	0.0790287	down
HSAP0406S00003694	NM_032328	CDS; MGC12458; hypothetical protein MGC12458; Homo sapiens hypothetical protein MGC12458 (MGC12458), mRNA.	0.0794262	down
HSAP0406S00000062	AK093239	CDS; N/A; N/A; Homo sapiens cDNA FLJ35920 fis, clone TESTI2010591, highly similar to AMILORIDE-SENSITIVE SODIUM CHANNEL DELTA-SUBUNIT.	0.0795406	up
HSAP0406S00027555	NM_002996	CDS; CX3CL1; chemokine (C-X3-C motif) ligand 1; Homo sapiens chemokine (C-X3-C motif) ligand 1 (CX3CL1), mRNA.	0.0831891	up
HSAP0406S00020140	NM_178570	CDS; RTN4RL2; reticulon 4 receptor-like 2; Homo sapiens reticulon 4 receptor-like 2 (RTN4RL2), mRNA.	0.0837125	up
HSAP0406S00035851	U28687	CDS; ZNF157; ZNF157; Human zinc finger containing protein ZNF157 (ZNF157) mRNA, complete cds.	0.087067	up
HSAP0406S00031819	NM_001492	CDS; GDF1; growth differentiation factor 1; Homo sapiens growth differentiation factor 1 (GDF1), mRNA.	0.0889081	down
HSAP0406S00013654	AF218020	CDS; PP5423; unknown; Homo sapiens PP5423 mRNA, complete cds.	0.0946528	up
HSAP0406S00015667	NM_019098	CDS; CNGB3; cyclic nucleotide gated channel beta 3; Homo sapiens cyclic nucleotide gated channel beta 3 (CNGB3), mRNA.	0.0979877	down
HSAP0406S00010149	AK055830	CDS; N/A; N/A; Homo sapiens cDNA FLJ31268 fis, clone KIDNE2006062.	0.0981432	up
HSAP0406S00015574	BC016067	CDS; SLCO5A1; SLCO5A1 protein; Homo sapiens solute carrier organic anion transporter family, member 5A1, mRNA (cDNA clone IMAGE:4861524), complete cds.	0.0981549	up
