# Supplementary material for: Effect of hydroxyurea on the promoter occupancy profiles of tumor suppressor p53 and p73
Source: BMC Biol. 2009 Jun 26;7:35. doi: 10.1186/1741-7007-7-35 (PMC2711048; doi:10.1186/1741-7007-7-35)
Supplement: Additional file 6 — Table S4. Table S4 is a list of promoters bound by p73 only in hydroxyurea-treated cells with FDRMAP < 0.005. [file 1741-7007-7-35-S6.xls]

## Sheet: Sheet1
Table S3 promoters bound by p73 only in HU-treated cells with FDRMAP <0.005
NimbleGen ID	Gene ID	Gene name
HSAP0406S00002919	NM_004673	CDS; ANGPTL1; angiopoietin-like 1 precursor; Homo sapiens angiopoietin-like 1 (ANGPTL1), mRNA.
HSAP0406S00012258	AK126683	CDS; N/A; N/A; Homo sapiens cDNA FLJ44729 fis, clone BRACE3024879.
HSAP0406S00025053	NM_006215	CDS; SERPINA4; serine (or cysteine) proteinase inhibitor, clade A (alpha-1 antiproteinase, antitrypsin), member 4; Homo sapiens serine (or cysteine) proteinase inhibitor, clade A (alpha-1 antiproteinase, antitrypsin), member 4 (SERPINA4), mRNA.
HSAP0406S00028282	NM_018553	CDS; HSA277841; ELG protein; Homo sapiens ELG protein (HSA277841), mRNA.
HSAP0406S00030452	NM_145287	CDS; ZNF519; zinc finger protein 519; Homo sapiens zinc finger protein 519 (ZNF519), mRNA.
HSAP0406S00031200	NM_004558	CDS; NRTN; neurturin precursor; Homo sapiens neurturin (NRTN), mRNA.
HSAP0406S00032911	NM_003830	CDS; SIGLEC5; sialic acid binding Ig-like lectin 5; Homo sapiens sialic acid binding Ig-like lectin 5 (SIGLEC5), mRNA.
HSAP0406S00036658	BC009523	CDS; CXorf40; CXorf40 protein; Homo sapiens chromosome X open reading frame 40, mRNA (cDNA clone MGC:10039 IMAGE:3889701), complete cds.
HSAP0406S00036984	NM_032577	CDS; LOC84664; melanoma-associated chondroitin sulfate proteoglycan-like; Homo sapiens melanoma-associated chondroitin sulfate proteoglycan-like (LOC84664), mRNA.
HSAP0406S00030095	AY358510	CDS; N/A; GLPG464; Homo sapiens clone DNA57836 GLPG464 (UNQ464) mRNA, complete cds.
HSAP0406S00012318	BC056235	CDS; N/A; Unknown (protein for IMAGE:4612708); Homo sapiens cDNA clone IMAGE:4612708, complete cds.
HSAP0406S00012351	NM_016571	CDS; GLULD1; glutamate-ammonia ligase (glutamine synthase) domain containing 1; Homo sapiens glutamate-ammonia ligase (glutamine synthase) domain containing 1 (GLULD1), mRNA.
HSAP0406S00034333	NM_181615	CDS; KRTAP20-1; keratin associated protein 20-1; Homo sapiens keratin associated protein 20-1 (KRTAP20-1), mRNA.
HSAP0406S00021816	NM_006249	CDS; PRB3; proline-rich protein BstNI subfamily 3 precursor; Homo sapiens proline-rich protein BstNI subfamily 3 (PRB3), mRNA.
HSAP0406S00020166	NM_001005489	CDS; OR5B17; olfactory receptor, family 5, subfamily B, member 17; Homo sapiens olfactory receptor, family 5, subfamily B, member 17 (OR5B17), mRNA.
HSAP0406S00026363	BC062320	CDS; HAPLN3; HAPLN3 protein; Homo sapiens hyaluronan and proteoglycan link protein 3, mRNA (cDNA clone MGC:71328 IMAGE:5090960), complete cds.
HSAP0406S00029230	AK124861	CDS; N/A; N/A; Homo sapiens cDNA FLJ42871 fis, clone BRHIP2024146.
HSAP0406S00022066	BC020544	CDS; NELL2; NELL2 protein; Homo sapiens NEL-like 2 (chicken), mRNA (cDNA clone MGC:21213 IMAGE:4399991), complete cds.
HSAP0406S00025304	AF035027	CDS; N/A; myosin-reactive immunoglobulin heavy chain variable region; Homo sapiens clone S12G10H myosin-reactive immunoglobulin heavy chain variable region mRNA, partial cds.
HSAP0406S00034938	X68486	CDS; N/A; A2a adenosine receptor; H.sapiens mRNA for A2a adenosine receptor.
HSAP0406S00028742	AF118067	CDS; N/A; PRO1578; Homo sapiens PRO1578 mRNA, complete cds.
HSAP0406S00032757	AK097351	CDS; N/A; N/A; Homo sapiens cDNA FLJ40032 fis, clone STOMA2009256.
HSAP0406S00019739	X02330	CDS; CALC; calcitonin; Homo sapiens mRNA for calcitonin and calcitonin gene related peptide (CGRP).
HSAP0406S00035857	NM_002621	CDS; PFC; properdin P factor, complement; Homo sapiens properdin P factor, complement (PFC), mRNA.
HSAP0406S00008396	NM_147127	CDS; EVC2; limbin; Homo sapiens Ellis van Creveld syndrome 2 (limbin) (EVC2), mRNA.
HSAP0406S00021812	AF116728	CDS; N/A; MSTP058; Homo sapiens MSTP058 mRNA, complete cds.
HSAP0406S00024044	AK025511	CDS; N/A; N/A; Homo sapiens cDNA: FLJ21858 fis, clone HEP02301.
HSAP0406S00018305	NM_138933	CDS; ACF; apobec-1 complementation factor isoform 3; Homo sapiens apobec-1 complementation factor (ACF), transcript variant 3, mRNA.
HSAP0406S00034475	NM_058186	CDS; FAM3B; family with sequence similarity 3, member B isoform a; Homo sapiens family with sequence similarity 3, member B (FAM3B), transcript variant 1, mRNA.
HSAP0406S00026668	NM_144603	CDS; NOXO1; NADPH oxidase organizer 1 isoform a; Homo sapiens NADPH oxidase organizer 1 (NOXO1), transcript variant a, mRNA.
HSAP0406S00029143	NM_181534	CDS; KRT25A; keratin 25A; Homo sapiens keratin 25A (KRT25A), mRNA.
HSAP0406S00033992	BC062347	CDS; KIAA1404; KIAA1404 protein; Homo sapiens KIAA1404 protein, mRNA (cDNA clone IMAGE:3689423), partial cds.
HSAP0406S00006587	AF090318	CDS; CYP8b1; sterol 12-alpha hydroxylase CYP8B1; Homo sapiens sterol 12-alpha hydroxylase CYP8B1 (Cyp8b1) mRNA, partial cds.
HSAP0406S00029718	NM_173503	CDS; FLJ25818; hypothetical protein FLJ25818; Homo sapiens hypothetical protein FLJ25818 (FLJ25818), mRNA.
HSAP0406S00015248	NM_022659	CDS; EBF2; early B-cell factor 2; Homo sapiens early B-cell factor 2 (EBF2), mRNA.
HSAP0406S00018188	S63912	CDS; D10S102; FBRNP; D10S102=FBRNP [human, fetal brain, mRNA, 3043 nt].
HSAP0406S00016586	NM_005893	CDS; CCIN; calicin; Homo sapiens calicin (CCIN), mRNA.
HSAP0406S00023963	BC034289	CDS; N/A; Unknown (protein for IMAGE:4825100); Homo sapiens, clone IMAGE:4825100, mRNA, partial cds.
HSAP0406S00004931	NM_014439	CDS; IL1F7; interleukin 1 family, member 7 isoform 1 proprotein; Homo sapiens interleukin 1 family, member 7 (zeta) (IL1F7), transcript variant 1, mRNA.
HSAP0406S00001245	BC036071	CDS; ELAVL4; ELAVL4 protein; Homo sapiens ELAV (embryonic lethal, abnormal vision, Drosophila)-like 4 (Hu antigen D), mRNA (cDNA clone MGC:33705 IMAGE:5286347), complete cds.
HSAP0406S00023167	NM_173598	CDS; KSR2; kinase suppressor of Ras-2; Homo sapiens kinase suppressor of Ras-2 (KSR2), mRNA.
HSAP0406S00014371	AY222296	CDS; MLL5; myeloid/lymphoid or mixed-lineage leukemia 5; Homo sapiens myeloid/lymphoid or mixed-lineage leukemia 5 (MLL5) mRNA, partial cds; alternatively spliced.
HSAP0406S00020278	BX640945	CDS; DKFZp686H20132; hypothetical protein; Homo sapiens mRNA; cDNA DKFZp686H20132 (from clone DKFZp686H20132).
HSAP0406S00033675	NM_025227	CDS; BPIL1; bactericidal/permeability-increasing protein-like 1; Homo sapiens bactericidal/permeability-increasing protein-like 1 (BPIL1), mRNA.
HSAP0406S00011324	NM_002955	CDS; RREB1; ras responsive element binding protein 1 isoform 2; Homo sapiens ras responsive element binding protein 1 (RREB1), transcript variant 2, mRNA.
HSAP0406S00004195	BC062988	CDS; LOC91461; LOC91461 protein; Homo sapiens hypothetical protein BC007901, mRNA (cDNA clone IMAGE:5022327), partial cds.
HSAP0406S00033369	BC011862	CDS; MGC10715; MGC10715 protein; Homo sapiens novel C2H2 type zinc finger protein, mRNA (cDNA clone IMAGE:4328382), partial cds.
HSAP0406S00019537	NM_001004750	CDS; OR51B6; olfactory receptor, family 51, subfamily B, member 6; Homo sapiens olfactory receptor, family 51, subfamily B, member 6 (OR51B6), mRNA.
HSAP0406S00035318	AL834417	CDS; DKFZp547I079; hypothetical protein; Homo sapiens mRNA; cDNA DKFZp547I079 (from clone DKFZp547I079).
HSAP0406S00026163	NM_175881	CDS; MGC48986; hypothetical protein MGC48986; Homo sapiens hypothetical protein MGC48986 (MGC48986), mRNA.
HSAP0406S00009578	BC020886	CDS; MGC24125; MGC24125 protein; Homo sapiens hypothetical protein MGC24125, mRNA (cDNA clone MGC:24125 IMAGE:4687544), complete cds.
HSAP0406S00010384	NM_032028	CDS; STK22D; spermiogenesis associated serine/threonine kinase 22D; Homo sapiens serine/threonine kinase 22D (spermiogenesis associated) (STK22D), mRNA.
HSAP0406S00036309	NM_001004051	CDS; GPRASP2; G protein-coupled receptor associated sorting protein 2; Homo sapiens G protein-coupled receptor associated sorting protein 2 (GPRASP2), transcript variant 1, mRNA.
HSAP0406S00027827	AL833815	CDS; DKFZp571N1833; hypothetical protein; Homo sapiens mRNA; cDNA DKFZp571N1833 (from clone DKFZp571N1833).
HSAP0406S00027568	AY255609	CDS; N/A; G protein-coupled receptor PGR27; Homo sapiens G protein-coupled receptor PGR27 mRNA, partial cds.
HSAP0406S00014834	NM_018384	CDS; IAN4L1; immune associated nucleotide 4 like 1; Homo sapiens immune associated nucleotide 4 like 1 (mouse) (IAN4L1), mRNA.
HSAP0406S00019927	NM_004171	CDS; SLC1A2; solute carrier family 1, member 2; Homo sapiens solute carrier family 1 (glial high affinity glutamate transporter), member 2 (SLC1A2), mRNA.
HSAP0406S00022213	NM_000486	CDS; AQP2; aquaporin 2; Homo sapiens aquaporin 2 (collecting duct) (AQP2), mRNA.
HSAP0406S00004189	AF264622	CDS; N/A; uncharacterized gastric protein ZA32P; Homo sapiens uncharacterized gastric protein ZA32P mRNA, partial cds.
HSAP0406S00016256	BC016137	CDS; KIAA0020; KIAA0020 protein; Homo sapiens KIAA0020, mRNA (cDNA clone MGC:8749 IMAGE:3908516), complete cds.
HSAP0406S00010149	AK055830	CDS; N/A; N/A; Homo sapiens cDNA FLJ31268 fis, clone KIDNE2006062.
HSAP0406S00026271	AF316855	CDS; N/A; colon cancer-associated antigen AgSK1-2HT-ECS; Homo sapiens colon cancer-associated antigen AgSK1-2HT-ECS mRNA, complete cds.
HSAP0406S00021330	NM_031433	CDS; MFRP; membrane frizzled-related protein; Homo sapiens membrane frizzled-related protein (MFRP), mRNA.
HSAP0406S00018326	NM_198215	CDS; FAM13C1; family with sequence similarity 13, member C1 isoform 1; Homo sapiens family with sequence similarity 13, member C1 (FAM13C1), transcript variant 1, mRNA.
HSAP0406S00016551	AF479317	CDS; N/A; testis-specific kinase; Homo sapiens testis-specific kinase mRNA, partial cds.
HSAP0406S00022455	AK094261	CDS; N/A; N/A; Homo sapiens cDNA FLJ36942 fis, clone BRACE2005518.
HSAP0406S00014010	NM_001001548	CDS; CD36; CD36 antigen; Homo sapiens CD36 antigen (collagen type I receptor, thrombospondin receptor) (CD36), transcript variant 1, mRNA.
HSAP0406S00028773	AB006782	CDS; N/A; galectin-9 isoform; Homo sapiens mRNA for galectin-9 isoform, complete cds.
HSAP0406S00019613	NM_003700	CDS; OR2D2; olfactory receptor, family 2, subfamily D, member 2; Homo sapiens olfactory receptor, family 2, subfamily D, member 2 (OR2D2), mRNA.
HSAP0406S00017640	NM_015839	CDS; FCN2; ficolin 2 isoform d precursor; Homo sapiens ficolin (collagen/fibrinogen domain containing lectin) 2 (hucolin) (FCN2), transcript variant SV3, mRNA.
HSAP0406S00028999	BC054481	CDS; LYZL6; LYZL6 protein; Homo sapiens lysozyme-like 6, mRNA (cDNA clone MGC:61906 IMAGE:6620264), complete cds.
HSAP0406S00024166	AB046784	CDS; KIAA1564; KIAA1564 protein; Homo sapiens mRNA for KIAA1564 protein, partial cds.
HSAP0406S00011226	AY358358	CDS; N/A; VDLS1900; Homo sapiens clone DNA86594 VDLS1900 (UNQ1900) mRNA, complete cds.
HSAP0406S00001241	NM_032785	CDS; FLJ14442; hypothetical protein FLJ14442; Homo sapiens hypothetical protein FLJ14442 (FLJ14442), mRNA.
HSAP0406S00025268	AB029326	CDS; nbla 3076; BS 3076; Homo sapiens mRNA for BS 3076, partial cds.
HSAP0406S00028164	BC005153	CDS; RPH3AL; RPH3AL protein; Homo sapiens rabphilin 3A-like (without C2 domains), mRNA (cDNA clone MGC:3453 IMAGE:3529317), complete cds.
HSAP0406S00025741	AB032525	CDS; NKCC2; Na-K-2Cl cotransporter; Homo sapiens NKCC2 mRNA for Na-K-2Cl cotransporter, partial cds.
HSAP0406S00012296	NM_001512	CDS; GSTA4; glutathione S-transferase A4; Homo sapiens glutathione S-transferase A4 (GSTA4), mRNA.
HSAP0406S00015056	AJ301563	CDS; C8orf12; hypothetical protein; Homo sapiens mRNA for hypothetical protein (C8orf12 gene).
HSAP0406S00034951	AB075821	CDS; KIAA1941; KIAA1941 protein; Homo sapiens mRNA for KIAA1941 protein.
HSAP0406S00000414	NM_014424	CDS; HSPB7; heat shock 27kDa protein family, member 7 (cardiovascular); Homo sapiens heat shock 27kDa protein family, member 7 (cardiovascular) (HSPB7), mRNA.
HSAP0406S00020575	AK027645	CDS; N/A; N/A; Homo sapiens cDNA FLJ14739 fis, clone NT2RP3002402.
HSAP0406S00021342	NM_014352	CDS; POU2F3; POU transcription factor; Homo sapiens POU domain, class 2, transcription factor 3 (POU2F3), mRNA.
HSAP0406S00017996	NM_003473	CDS; STAM; signal transducing adaptor molecule 1; Homo sapiens signal transducing adaptor molecule (SH3 domain and ITAM motif) 1 (STAM), mRNA.
HSAP0406S00022107	AK124266	CDS; N/A; N/A; Homo sapiens cDNA FLJ42272 fis, clone TKIDN2016309.
HSAP0406S00005607	NM_153031	CDS; FLJ32063; hypothetical protein FLJ32063; Homo sapiens hypothetical protein FLJ32063 (FLJ32063), mRNA.
HSAP0406S00021339	NM_012101	CDS; TRIM29; tripartite motif protein TRIM29 isoform alpha; Homo sapiens tripartite motif-containing 29 (TRIM29), transcript variant 1, mRNA.
HSAP0406S00036260	L22650	CDS; N/A; early lymphoid activation protein; Human early lymphoid activation protein (EPAG) mRNA sequence.
HSAP0406S00010107	AK130833	CDS; N/A; N/A; Homo sapiens cDNA FLJ27323 fis, clone TMS07977.
HSAP0406S00016950	NM_020207	CDS; C9orf102; chromosome 9 open reading frame 102; Homo sapiens chromosome 9 open reading frame 102 (C9orf102), mRNA.
HSAP0406S00000275	AK097325	CDS; N/A; N/A; Homo sapiens cDNA FLJ40006 fis, clone STOMA2004852.
HSAP0406S00000515	NM_181719	CDS; LOC255104; hypothetical protein LOC255104; Homo sapiens hypothetical protein LOC255104 (LOC255104), mRNA.
HSAP0406S00001844	AL713773	CDS; DKFZp667I053; hypothetical protein; Homo sapiens mRNA; cDNA DKFZp667I053 (from clone DKFZp667I053).
HSAP0406S00002294	NM_005547	CDS; IVL; involucrin; Homo sapiens involucrin (IVL), mRNA.
HSAP0406S00004283	NM_000233	CDS; LHCGR; luteinizing hormone/choriogonadotropin receptor precursor; Homo sapiens luteinizing hormone/choriogonadotropin receptor (LHCGR), mRNA.
HSAP0406S00005007	NM_139343	CDS; BIN1; bridging integrator 1 isoform 1; Homo sapiens bridging integrator 1 (BIN1), transcript variant 1, mRNA.
HSAP0406S00008745	NM_012108	CDS; BRDG1; BCR downstream signaling 1; Homo sapiens BCR downstream signaling 1 (BRDG1), mRNA.
HSAP0406S00008903	NM_025074	CDS; FRAS1; Fraser syndrome 1 isoform 1; Homo sapiens Fraser syndrome 1 (FRAS1), transcript variant 1, mRNA.
HSAP0406S00008923	NM_004464	CDS; FGF5; fibroblast growth factor 5 isoform 1 precursor; Homo sapiens fibroblast growth factor 5 (FGF5), transcript variant 1, mRNA.
HSAP0406S00009443	AF260333	CDS; N/A; AD036; Homo sapiens AD036 mRNA, complete cds.
HSAP0406S00009832	NM_194283	CDS; LOC134218; hypothetical protein LOC134218; Homo sapiens hypothetical protein LOC134218 (LOC134218), mRNA.
HSAP0406S00010276	NM_020801	CDS; ARRDC3; arrestin domain containing 3; Homo sapiens arrestin domain containing 3 (ARRDC3), mRNA.
HSAP0406S00011251	NM_148959	CDS; HUS1B; HUS1 checkpoint protein B; Homo sapiens HUS1 checkpoint homolog b (S. pombe) (HUS1B), mRNA.
HSAP0406S00011312	AF258559	CDS; N/A; PP3564; Homo sapiens PP3564 mRNA, complete cds.
HSAP0406S00011466	AK123817	CDS; N/A; N/A; Homo sapiens cDNA FLJ41823 fis, clone NT2RI2018883.
HSAP0406S00012710	AK055462	CDS; N/A; N/A; Homo sapiens cDNA FLJ30900 fis, clone FEBRA2005752.
HSAP0406S00012978	NM_017909	CDS; C6orf96; hypothetical protein FLJ20627; Homo sapiens chromosome 6 open reading frame 96 (C6orf96), mRNA.
HSAP0406S00014396	NM_005295	CDS; GPR22; G protein-coupled receptor 22; Homo sapiens G protein-coupled receptor 22 (GPR22), mRNA.
HSAP0406S00014657	NM_024926	CDS; FLJ12571; hypothetical protein FLJ12571; Homo sapiens hypothetical protein FLJ12571 (FLJ12571), mRNA.
HSAP0406S00015503	AF336882	CDS; FKSG55; FKSG55; Homo sapiens FKSG55 (FKSG55) mRNA, complete cds.
HSAP0406S00015816	AY203950	CDS; N/A; LP2209; Homo sapiens LP2209 mRNA, complete cds.
HSAP0406S00016293	BC012805	CDS; RANBP6; RANBP6 protein; Homo sapiens RAN binding protein 6, mRNA (cDNA clone IMAGE:3507184), complete cds.
HSAP0406S00016895	AK024267	CDS; N/A; N/A; Homo sapiens cDNA FLJ14205 fis, clone NT2RP3003155.
HSAP0406S00018605	NM_002921	CDS; RGR; retinal G protein coupled receptor; Homo sapiens retinal G protein coupled receptor (RGR), mRNA.
HSAP0406S00019515	NM_001004748	CDS; OR51A2; olfactory receptor, family 51, subfamily A, member 2; Homo sapiens olfactory receptor, family 51, subfamily A, member 2 (OR51A2), mRNA.
HSAP0406S00020567	NM_015399	CDS; BRMS1; breast cancer metastasis suppressor 1; Homo sapiens breast cancer metastasis suppressor 1 (BRMS1), mRNA.
HSAP0406S00022059	NM_031292	CDS; DKFZP434G1415; hypothetical protein DKFZp434G1415; Homo sapiens hypothetical protein DKFZp434G1415 (DKFZP434G1415), mRNA.
HSAP0406S00022801	AK127865	CDS; N/A; N/A; Homo sapiens cDNA FLJ45968 fis, clone PLACE7016321.
HSAP0406S00023672	BC020814	CDS; N/A; Unknown (protein for MGC:23859); Homo sapiens cDNA clone MGC:23859 IMAGE:4295904, complete cds.
HSAP0406S00024369	NM_013448	CDS; BAZ1A; bromodomain adjacent to zinc finger domain, 1A isoform a; Homo sapiens bromodomain adjacent to zinc finger domain, 1A (BAZ1A), transcript variant 1, mRNA.
HSAP0406S00024401	NM_004496	CDS; FOXA1; forkhead box A1; Homo sapiens forkhead box A1 (FOXA1), mRNA.
HSAP0406S00024819	NM_014381	CDS; MLH3; mutL homolog 3; Homo sapiens mutL homolog 3 (E. coli) (MLH3), mRNA.
HSAP0406S00024979	NM_024764	CDS; C14orf161; chromosome 14 open reading frame 161; Homo sapiens chromosome 14 open reading frame 161 (C14orf161), mRNA.
HSAP0406S00025891	BC028842	CDS; N/A; Unknown (protein for IMAGE:4793458); Homo sapiens, clone IMAGE:4793458, mRNA, partial cds.
HSAP0406S00025984	NM_207338	CDS; KLPH; likely ortholog of mouse klotho lactase-phlorizin hydrolase related protein; Homo sapiens likely ortholog of mouse klotho lactase-phlorizin hydrolase related protein (KLPH), mRNA.
HSAP0406S00026321	NM_004213	CDS; SLC28A1; solute carrier family 28 (sodium-coupled nucleoside transporter), member 1; Homo sapiens solute carrier family 28 (sodium-coupled nucleoside transporter), member 1 (SLC28A1), mRNA.
HSAP0406S00026480	BC032026	CDS; N/A; Unknown (protein for IMAGE:4822975); Homo sapiens, clone IMAGE:4822975, mRNA, partial cds.
HSAP0406S00026482	NM_198243	CDS; ASB7; ankyrin repeat and SOCS box-containing protein 7 isoform 2; Homo sapiens ankyrin repeat and SOCS box-containing 7 (ASB7), transcript variant 2, mRNA.
HSAP0406S00028438	NM_199339	CDS; LOC374768; hypothetical protein LOC374768; Homo sapiens hypothetical protein LOC374768 (LOC374768), mRNA.
HSAP0406S00028714	NM_002404	CDS; MFAP4; microfibrillar-associated protein 4; Homo sapiens microfibrillar-associated protein 4 (MFAP4), mRNA.
HSAP0406S00028721	U46689	CDS; ALDH10; aldehyde dehydrogenase; Human microsomal aldehyde dehydrogenase (ALD10) mRNA, complete cds.
HSAP0406S00029862	NM_018672	CDS; ABCA5; ATP-binding cassette, sub-family A , member 5; Homo sapiens ATP-binding cassette, sub-family A (ABC1), member 5 (ABCA5), transcript variant 1, mRNA.
HSAP0406S00033525	AF258585	CDS; N/A; PP5241; Homo sapiens PP5241 mRNA, complete cds.
HSAP0406S00034319	NM_181600	CDS; KRTAP13-4; keratin associated protein 13-4; Homo sapiens keratin associated protein 13-4 (KRTAP13-4), mRNA.
HSAP0406S00035480	NM_198851	CDS; LOC348645; hypothetical protein LOC348645; Homo sapiens hypothetical protein LOC348645 (LOC348645), mRNA.
HSAP0406S00035592	NM_000216	CDS; KAL1; Kallmann syndrome 1 protein; Homo sapiens Kallmann syndrome 1 sequence (KAL1), mRNA.
HSAP0406S00035707	AK021618	CDS; N/A; N/A; Homo sapiens cDNA FLJ11556 fis, clone HEMBA1003079.
HSAP0406S00036199	NM_014499	CDS; P2RY10; G-protein coupled purinergic receptor P2Y10; Homo sapiens purinergic receptor P2Y, G-protein coupled, 10 (P2RY10), transcript variant 1, mRNA.
HSAP0406S00036269	NM_212559	CDS; XKRX; X Kell blood group precursor-related, X-linked; Homo sapiens X Kell blood group precursor-related, X-linked (XKRX), mRNA.
HSAP0406S00001929	BC000907	CDS; VANGL1; vang-like 1; Homo sapiens vang-like 1 (van gogh, Drosophila), mRNA (cDNA clone IMAGE:2984856), complete cds.
HSAP0406S00000324	AL834308	CDS; DKFZp434F1313; hypothetical protein; Homo sapiens mRNA; cDNA DKFZp434F1313 (from clone DKFZp434F1313).
HSAP0406S00031332	NM_030957	CDS; ADAMTS10; a disintegrin-like and metalloprotease (reprolysin type) with thrombospondin type 1 motif, 10 proprotein; Homo sapiens a disintegrin-like and metalloprotease (reprolysin type) with thrombospondin type 1 motif, 10 (ADAMTS10), mRNA.
HSAP0406S00008171	J05158	CDS; CPN2; carboxypeptidase N precursor; Homo sapiens carboxypeptidase N precursor (CPN2) mRNA, complete cds.
HSAP0406S00022297	NM_173086	CDS; KRT6E; keratin 6 isoform K6e; Homo sapiens keratin 6E (KRT6E), mRNA.
HSAP0406S00006016	AF289570	CDS; N/A; unknown; Homo sapiens clone pp6750 unknown mRNA.
HSAP0406S00032044	NM_152481	CDS; FLJ25660; hypothetical protein FLJ25660; Homo sapiens hypothetical protein FLJ25660 (FLJ25660), mRNA.
HSAP0406S00010425	BC040622	CDS; LOC340069; LOC340069 protein; Homo sapiens hypothetical protein LOC340069, mRNA (cDNA clone IMAGE:5742101), partial cds.
HSAP0406S00034995	NM_015370	CDS; HS747E2A; hypothetical protein HS747E2A; Homo sapiens hypothetical protein HS747E2A (HS747E2A), mRNA.
HSAP0406S00013671	NM_013389	CDS; NPC1L1; NPC1 (Niemann-Pick disease, type C1, gene)-like 1; Homo sapiens NPC1 (Niemann-Pick disease, type C1, gene)-like 1 (NPC1L1), mRNA.
HSAP0406S00020856	NM_000260	CDS; MYO7A; myosin VIIA; Homo sapiens myosin VIIA (Usher syndrome 1B (autosomal recessive, severe)) (MYO7A), mRNA.
HSAP0406S00032903	BC053319	CDS; N/A; Unknown (protein for MGC:59785); Homo sapiens cDNA clone MGC:59785 IMAGE:6302572, complete cds.
HSAP0406S00028661	AY358769	CDS; N/A; SHSS3124; Homo sapiens clone DNA128309 SHSS3124 (UNQ3124) mRNA, complete cds.
HSAP0406S00027159	NM_182831	CDS; TNT; TNT protein; Homo sapiens TNT protein (TNT), mRNA.
HSAP0406S00012059	AF527623	CDS; DNAH8; truncated axonemal dynein heavy chain 8 isoform 4; Homo sapiens truncated axonemal dynein heavy chain 8 isoform 4 (DNAH8) mRNA, partial cds; alternatively spliced.
HSAP0406S00019858	AY054392	CDS; BDNF; brain-derived neurotrophic factor BDNF1; Homo sapiens brain-derived neurotrophic factor BDNF1 (BDNF) mRNA, complete cds, alternatively spliced.
HSAP0406S00036688	NM_175868	CDS; MAGEA6; melanoma antigen, family A, 6; Homo sapiens melanoma antigen, family A, 6 (MAGEA6), transcript variant 2, mRNA.
HSAP0406S00023551	BC031834	CDS; N/A; Unknown (protein for IMAGE:4514938); Homo sapiens, clone IMAGE:4514938, mRNA, partial cds.
HSAP0406S00019314	NM_175932	CDS; PSMD13; proteasome 26S non-ATPase subunit 13 isoform 2; Homo sapiens proteasome (prosome, macropain) 26S subunit, non-ATPase, 13 (PSMD13), transcript variant 2, mRNA.
HSAP0406S00026249	BC059401	CDS; LOC58489; LOC58489 protein; Homo sapiens hypothetical protein from EUROIMAGE 588495, mRNA (cDNA clone IMAGE:30346383), partial cds.
HSAP0406S00008490	BC036758	CDS; MGC4836; MGC4836 protein; Homo sapiens similar to hypothetical protein (L1H 3 region) - human, mRNA (cDNA clone MGC:46671 IMAGE:5563071), complete cds.
HSAP0406S00012546	BC001879	CDS; N/A; Unknown (protein for IMAGE:3534181); Homo sapiens, clone IMAGE:3534181, mRNA, partial cds.
HSAP0406S00016336	AK130915	CDS; N/A; N/A; Homo sapiens cDNA FLJ27405 fis, clone WMC04032.
HSAP0406S00001186	AK128500	CDS; N/A; N/A; Homo sapiens cDNA FLJ46650 fis, clone TRACH3004596.
HSAP0406S00000933	AK096466	CDS; N/A; N/A; Homo sapiens cDNA FLJ39147 fis, clone OCBBF2000523.
HSAP0406S00020881	AB037793	CDS; KIAA1372; KIAA1372 protein; Homo sapiens mRNA for KIAA1372 protein, partial cds.
HSAP0406S00032428	AJ310433	CDS; NB1; NB1 glycoprotein; Homo sapiens mRNA for NB1 glycoprotein (NB1 gene), negative phenotype #1.
HSAP0406S00000778	NM_152304	CDS; MGC45806; hypothetical protein MGC45806; Homo sapiens hypothetical protein MGC45806 (MGC45806), mRNA.
HSAP0406S00023218	NM_003746	CDS; DNCL1; cytoplasmic dynein light polypeptide; Homo sapiens dynein, cytoplasmic, light polypeptide 1 (DNCL1), mRNA.
HSAP0406S00002665	AB033041	CDS; KIAA1215; KIAA1215 protein; Homo sapiens mRNA for KIAA1215 protein, partial cds.
HSAP0406S00034467	NM_006198	CDS; PCP4; Purkinje cell protein 4; Homo sapiens Purkinje cell protein 4 (PCP4), mRNA.
HSAP0406S00014582	D87367	CDS; PEG1/MEST; N/A; Homo sapiens PEG1/MEST mRNA, complete cds.
HSAP0406S00020140	NM_178570	CDS; RTN4RL2; reticulon 4 receptor-like 2; Homo sapiens reticulon 4 receptor-like 2 (RTN4RL2), mRNA.
HSAP0406S00030132	BC008248	CDS; N/A; Unknown (protein for IMAGE:3874689); Homo sapiens, clone IMAGE:3874689, mRNA, partial cds.
HSAP0406S00030831	AK126977	CDS; N/A; N/A; Homo sapiens cDNA FLJ45030 fis, clone BRAWH3018369.
HSAP0406S00033306	BC047005	source; N/A; N/A; Homo sapiens putative breast adenocarcinoma marker (32kD), mRNA (cDNA clone IMAGE:4214219), with apparent retained intron.
HSAP0406S00020496	AK024477	CDS; FLJ00070; FLJ00070 protein; Homo sapiens mRNA for FLJ00070 protein, partial cds.
HSAP0406S00032242	NM_001001414	CDS; LOC342897; similar to F-box only protein 2; Homo sapiens similar to F-box only protein 2 (LOC342897), mRNA.
HSAP0406S00026851	AF204269	CDS; N/A; pRbBP-39; Homo sapiens pRbBP-39 mRNA, complete cds.
HSAP0406S00012188	AF116627	CDS; N/A; PRO1181; Homo sapiens PRO1181 mRNA, complete cds.
HSAP0406S00003644	BC065205	CDS; FLJ10359; FLJ10359 protein; Homo sapiens protein BAP28, mRNA (cDNA clone IMAGE:5498897), partial cds.
HSAP0406S00017824	AK128414	CDS; N/A; N/A; Homo sapiens cDNA FLJ46557 fis, clone THYMU3039846.
HSAP0406S00014029	NM_018849	CDS; ABCB4; ATP-binding cassette, subfamily B, member 4 isoform B; Homo sapiens ATP-binding cassette, sub-family B (MDR/TAP), member 4 (ABCB4), transcript variant B, mRNA.
HSAP0406S00034451	NM_001001789	CDS; C21orf24; chromosome 21 open reading frame 24; Homo sapiens chromosome 21 open reading frame 24 (C21orf24), mRNA.
HSAP0406S00036506	AY358657	CDS; N/A; APELIN; Homo sapiens clone DNA56862 APELIN (UNQ471) mRNA, complete cds.
HSAP0406S00022546	NM_003153	CDS; STAT6; signal transducer and activator of transcription 6; Homo sapiens signal transducer and activator of transcription 6, interleukin-4 induced (STAT6), mRNA.
HSAP0406S00028203	NM_145351	CDS; SCARF1; scavenger receptor class F, member 1 isoform 4 precursor; Homo sapiens scavenger receptor class F, member 1 (SCARF1), transcript variant 4, mRNA.
HSAP0406S00025758	AF222857	CDS; N/A; uncharacterized gastric protein ZG32P; Homo sapiens uncharacterized gastric protein ZG32P mRNA, partial cds.
HSAP0406S00029185	BC009971	CDS; KRTHA3B; type I hair keratin 3B; Homo sapiens keratin, hair, acidic, 3B, mRNA (cDNA clone MGC:15362 IMAGE:4310076), complete cds.
HSAP0406S00016018	BC008253	CDS; N/A; Unknown (protein for MGC:17692); Homo sapiens cDNA clone MGC:17692 IMAGE:3866356, complete cds.
HSAP0406S00031779	BC034327	CDS; KIAA1683; KIAA1683 protein; Homo sapiens KIAA1683, mRNA (cDNA clone IMAGE:4780549), complete cds.
HSAP0406S00036695	NM_175743	CDS; MAGEA2; melanoma antigen, family A, 2; Homo sapiens melanoma antigen, family A, 2 (MAGEA2), transcript variant 3, mRNA.
HSAP0406S00034274	NM_002772	CDS; PRSS7; enterokinase precursor; Homo sapiens protease, serine, 7 (enterokinase) (PRSS7), mRNA.
HSAP0406S00009728	NM_019599	CDS; TAS2R1; taste receptor T2R1; Homo sapiens taste receptor, type 2, member 1 (TAS2R1), mRNA.
HSAP0406S00001900	NM_015967	CDS; PTPN22; lymphoid-specific protein tyrosine phosphatase isoform 1; Homo sapiens protein tyrosine phosphatase, non-receptor type 22 (lymphoid) (PTPN22), transcript variant 1, mRNA.
HSAP0406S00005803	NM_170699	CDS; GPBAR1; G-protein coupled bile acid receptor BG37; Homo sapiens G protein-coupled bile acid receptor 1 (GPBAR1), mRNA.
HSAP0406S00007632	NM_001063	CDS; TF; transferrin; Homo sapiens transferrin (TF), mRNA.
HSAP0406S00025338	AK126320	CDS; N/A; N/A; Homo sapiens cDNA FLJ44344 fis, clone TRACH3005549, moderately similar to Ig heavy chain V region IR2 precursor.
HSAP0406S00034952	NM_001001663	CDS; bA9F11.1; hypothetical LOC255349; Homo sapiens hypothetical LOC255349 (bA9F11.1), mRNA.
HSAP0406S00035246	AK124238	CDS; N/A; N/A; Homo sapiens cDNA FLJ42244 fis, clone TKIDN2005934.
HSAP0406S00036345	AK090835	CDS; N/A; N/A; Homo sapiens cDNA FLJ33516 fis, clone BRAMY2005684, moderately similar to UBE-1c2.
HSAP0406S00035448	NM_058238	CDS; WNT7B; wingless-type MMTV integration site family, member 7B precursor; Homo sapiens wingless-type MMTV integration site family, member 7B (WNT7B), mRNA.
HSAP0406S00021817	NM_002723	CDS; PRB4; proline-rich protein BstNI subfamily 4 precursor; Homo sapiens proline-rich protein BstNI subfamily 4 (PRB4), mRNA.
HSAP0406S00033316	NM_080831	CDS; DEFB129; beta defensin 129 precursor; Homo sapiens defensin, beta 129 (DEFB129), mRNA.
HSAP0406S00032337	NM_017555	CDS; EGLN2; EGL nine (C.elegans) homolog 2 isoform 2; Homo sapiens egl nine homolog 2 (C. elegans) (EGLN2), transcript variant 2, mRNA.
HSAP0406S00014372	AY438698	CDS; N/A; MLL5; Homo sapiens MLL5 mRNA, 3' UTR and partial cds, alternatively spliced.
HSAP0406S00018392	BC053905	CDS; CXXC6; CXXC6 protein; Homo sapiens CXXC finger 6, mRNA (cDNA clone IMAGE:6514657), partial cds.
HSAP0406S00026574	NM_003961	CDS; RHBDL1; rhomboid, veinlet-like 1; Homo sapiens rhomboid, veinlet-like 1 (Drosophila) (RHBDL1), mRNA.
HSAP0406S00001422	AB007942	CDS; KIAA0473; KIAA0473 protein; Homo sapiens mRNA for KIAA0473 protein, partial cds.
HSAP0406S00027008	NM_207384	CDS; UNQ5810; QRWT5810; Homo sapiens QRWT5810 (UNQ5810), mRNA.
HSAP0406S00002467	NM_033657	CDS; DAP3; death-associated protein 3; Homo sapiens death associated protein 3 (DAP3), nuclear gene encoding mitochondrial protein, transcript variant 1, mRNA.
HSAP0406S00016499	AK094751	CDS; N/A; N/A; Homo sapiens cDNA FLJ37432 fis, clone BRAWH2001701, weakly similar to Homo sapiens testes development-related NYD-SP22 mRNA.
HSAP0406S00023269	AB028999	CDS; KIAA1076; KIAA1076 protein; Homo sapiens mRNA for KIAA1076 protein, partial cds.
HSAP0406S00003579	NM_001004342	CDS; TNL; TRIM9-like protein TNL; Homo sapiens TRIM9-like protein TNL (TNL), mRNA.
HSAP0406S00003727	BC025794	CDS; ZNF496; ZNF496 protein; Homo sapiens zinc finger protein 496, mRNA (cDNA clone IMAGE:3537429), partial cds.
HSAP0406S00014060	NM_194455	CDS; CCM1; krev interaction trapped 1; Homo sapiens cerebral cavernous malformations 1 (CCM1), transcript variant 4, mRNA.
HSAP0406S00028687	NM_207453	CDS; FLJ35934; FLJ35934 protein; Homo sapiens FLJ35934 protein (FLJ35934), mRNA.
HSAP0406S00036088	NM_002444	CDS; MSN; moesin; Homo sapiens moesin (MSN), mRNA.
HSAP0406S00034888	AF174606	CDS; FBW3; F-box protein Fbw3; Homo sapiens F-box protein Fbw3 (FBW3) mRNA, complete cds.
HSAP0406S00010647	NM_000591	CDS; CD14; CD14 antigen precursor; Homo sapiens CD14 antigen (CD14), mRNA.
HSAP0406S00034219	AK128744	CDS; N/A; N/A; Homo sapiens cDNA FLJ44665 fis, clone BRACE3004371.
HSAP0406S00006905	NM_080865	CDS; GPR62; G protein-coupled receptor 62; Homo sapiens G protein-coupled receptor 62 (GPR62), mRNA.
HSAP0406S00003658	NM_022469	CDS; GREM2; gremlin 2 homolog, cysteine knot superfamily; Homo sapiens gremlin 2 homolog, cysteine knot superfamily (Xenopus laevis) (GREM2), mRNA.
HSAP0406S00004143	NM_053276	CDS; VIT; vitrin; Homo sapiens vitrin (VIT), mRNA.
HSAP0406S00010524	NM_003202	CDS; TCF7; transcription factor 7 (T-cell specific, HMG-box) isoform 1; Homo sapiens transcription factor 7 (T-cell specific, HMG-box) (TCF7), transcript variant 1, mRNA.
HSAP0406S00013402	BC036704	CDS; TWIST1; twist; Homo sapiens twist homolog 1 (acrocephalosyndactyly 3; Saethre-Chotzen syndrome) (Drosophila), mRNA (cDNA clone MGC:12800 IMAGE:4125830), complete cds.
HSAP0406S00020846	BC052210	CDS; GARP; GARP protein; Homo sapiens glycoprotein A repetitions predominant, mRNA (cDNA clone IMAGE:4825609), complete cds.
HSAP0406S00026241	AF161558	CDS; N/A; HSPC073; Homo sapiens HSPC073 mRNA, complete cds.
HSAP0406S00026663	AB065089	CDS; OK/KNS-cl.7; ribosomal protein S2; Homo sapiens OK/KNS-cl.7 mRNA for ribosomal protein S2, complete cds.
HSAP0406S00028350	AK125731	CDS; N/A; N/A; Homo sapiens cDNA FLJ43743 fis, clone TESTI2019042.
HSAP0406S00028559	NM_175903	CDS; LOC284033; hypothetical protein LOC284033; Homo sapiens hypothetical protein LOC284033 (LOC284033), mRNA.
HSAP0406S00029283	NM_207388	CDS; FLJ31222; FLJ31222 protein; Homo sapiens FLJ31222 protein (FLJ31222), mRNA.
HSAP0406S00030832	BC030093	CDS; N/A; Unknown (protein for IMAGE:4794937); Homo sapiens cDNA clone IMAGE:4794937, partial cds.
HSAP0406S00035793	AK095710	CDS; N/A; N/A; Homo sapiens cDNA FLJ38391 fis, clone FEBRA2006061.
HSAP0406S00036011	AF090943	CDS; N/A; PRO0659; Homo sapiens clone HQ0659 PRO0659 mRNA, complete cds.
HSAP0406S00021712	BC029355	CDS; RBP5; retinol binding protein 5, cellular; Homo sapiens retinol binding protein 5, cellular, mRNA (cDNA clone MGC:32522 IMAGE:4613026), complete cds.
HSAP0406S00017676	AL080191	CDS; DKFZp434A062; hypothetical protein; Homo sapiens mRNA; cDNA DKFZp434A062 (from clone DKFZp434A062).
HSAP0406S00003348	NM_018664	CDS; SNFT; Jun dimerization protein p21SNFT; Homo sapiens Jun dimerization protein p21SNFT (SNFT), mRNA.
HSAP0406S00000017	NM_207464	CDS; FLJ40008; FLJ40008 protein; Homo sapiens FLJ40008 protein (FLJ40008), mRNA.
HSAP0406S00015266	NM_203339	CDS; CLU; clusterin isoform 2; Homo sapiens clusterin (complement lysis inhibitor, SP-40,40, sulfated glycoprotein 2, testosterone-repressed prostate message 2, apolipoprotein J) (CLU), transcript variant 2, mRNA.
HSAP0406S00035806	NM_005300	CDS; GPR34; G protein-coupled receptor 34; Homo sapiens G protein-coupled receptor 34 (GPR34), mRNA.
HSAP0406S00019633	NM_001004461	CDS; OR10A6; olfactory receptor, family 10, subfamily A, member 6; Homo sapiens olfactory receptor, family 10, subfamily A, member 6 (OR10A6), mRNA.
HSAP0406S00034822	AL117509	CDS; DKFZp434H0735; hypothetical protein; Homo sapiens mRNA; cDNA DKFZp434H0735 (from clone DKFZp434H0735).
HSAP0406S00027569	NM_201524	CDS; GPR56; G protein-coupled receptor 56 isoform b; Homo sapiens G protein-coupled receptor 56 (GPR56), transcript variant 2, mRNA.
HSAP0406S00022554	NM_145064	CDS; STAC3; SH3 and cysteine rich domain 3; Homo sapiens SH3 and cysteine rich domain 3 (STAC3), mRNA.
HSAP0406S00016375	NM_002177	CDS; IFNW1; interferon, omega 1; Homo sapiens interferon, omega 1 (IFNW1), mRNA.
HSAP0406S00036677	NM_033085	CDS; FATE1; fetal and adult testis expressed transcript protein; Homo sapiens fetal and adult testis expressed 1 (FATE1), mRNA.
HSAP0406S00017904	AK027547	CDS; N/A; N/A; Homo sapiens cDNA FLJ14641 fis, clone NT2RP2001467.
HSAP0406S00036691	NM_175743	CDS; MAGEA2; melanoma antigen, family A, 2; Homo sapiens melanoma antigen, family A, 2 (MAGEA2), transcript variant 3, mRNA.
HSAP0406S00032661	NM_198479	CDS; FLJ40321; FLJ40321 protein; Homo sapiens FLJ40321 protein (FLJ40321), mRNA.
HSAP0406S00031819	NM_001492	CDS; GDF1; growth differentiation factor 1; Homo sapiens growth differentiation factor 1 (GDF1), mRNA.
HSAP0406S00033817	AY203949	CDS; N/A; LP3428; Homo sapiens LP3428 mRNA, complete cds.
HSAP0406S00019757	BC040617	CDS; N/A; Similar to potassium inwardly-rectifying channel, subfamily J, member 11; Homo sapiens, Similar to potassium inwardly-rectifying channel, subfamily J, member 11, clone IMAGE:5723755, mRNA, partial cds.
HSAP0406S00008763	NM_014058	CDS; DESC1; DESC1 protein; Homo sapiens DESC1 protein (DESC1), mRNA.
HSAP0406S00034292	NM_145180	CDS; C21orf94; C21orf94; Homo sapiens chromosome 21 open reading frame 94 (C21orf94), mRNA.
HSAP0406S00007604	NM_001099	CDS; ACPP; prostatic acid phosphatase precursor; Homo sapiens acid phosphatase, prostate (ACPP), mRNA.
HSAP0406S00007745	AF116706	CDS; N/A; PRO2533; Homo sapiens PRO2533 mRNA, complete cds.
HSAP0406S00024143	NM_022734	CDS; FLJ20859; FLJ20859 protein; Homo sapiens FLJ20859 gene (FLJ20859), mRNA.
HSAP0406S00029003	NM_005064	CDS; CCL23; small inducible cytokine A23 isoform CKbeta8-1 precursor; Homo sapiens chemokine (C-C motif) ligand 23 (CCL23), transcript variant CKbeta8-1, mRNA.
HSAP0406S00031356	BC017407	CDS; ZNF266; ZNF266 protein; Homo sapiens zinc finger protein 266, mRNA (cDNA clone IMAGE:4306854), complete cds.
HSAP0406S00008004	AK124818	CDS; N/A; N/A; Homo sapiens cDNA FLJ42828 fis, clone BRCAN2017442, weakly similar to Homo sapiens sarcosine dehydrogenase (SARDH).
HSAP0406S00001555	BC024007	CDS; CTBS; CTBS protein; Homo sapiens chitobiase, di-N-acetyl-, mRNA (cDNA clone IMAGE:4823479), complete cds.
HSAP0406S00015667	NM_019098	CDS; CNGB3; cyclic nucleotide gated channel beta 3; Homo sapiens cyclic nucleotide gated channel beta 3 (CNGB3), mRNA.
HSAP0406S00020648	NM_000694	CDS; ALDH3B1; aldehyde dehydrogenase 3B1; Homo sapiens aldehyde dehydrogenase 3 family, member B1 (ALDH3B1), mRNA.
HSAP0406S00032974	NM_207394	CDS; FLJ45949; FLJ45949 protein; Homo sapiens FLJ45949 protein (FLJ45949), mRNA.
HSAP0406S00027988	NM_133490	CDS; KCNG4; potassium voltage-gated channel, subfamily G, member 4 isoform 2; Homo sapiens potassium voltage-gated channel, subfamily G, member 4 (KCNG4), transcript variant 2, mRNA.
HSAP0406S00012837	NM_018945	CDS; PDE7B; phosphodiesterase 7B; Homo sapiens phosphodiesterase 7B (PDE7B), mRNA.
HSAP0406S00012412	BC050587	CDS; COL12A1; COL12A1 protein; Homo sapiens collagen, type XII, alpha 1, mRNA (cDNA clone IMAGE:6189295), complete cds.
HSAP0406S00007939	AK095225	CDS; N/A; N/A; Homo sapiens cDNA FLJ37906 fis, clone COLON2004318.
HSAP0406S00005274	NM_006922	CDS; SCN3A; sodium channel, voltage-gated, type III, alpha; Homo sapiens sodium channel, voltage-gated, type III, alpha (SCN3A), mRNA.
HSAP0406S00034332	NM_181602	CDS; KRTAP6-1; keratin associated protein 6-1; Homo sapiens keratin associated protein 6-1 (KRTAP6-1), mRNA.
HSAP0406S00028390	NM_053285	CDS; TEKT1; tektin 1; Homo sapiens tektin 1 (TEKT1), mRNA.
HSAP0406S00010593	BC014269	CDS; ETF1; ETF1 protein; Homo sapiens eukaryotic translation termination factor 1, mRNA (cDNA clone MGC:10451 IMAGE:3677482), complete cds.
HSAP0406S00001348	AK124635	CDS; N/A; N/A; Homo sapiens cDNA FLJ42644 fis, clone BRACE3025630.
HSAP0406S00002291	NM_178349	CDS; LCE1B; late cornified envelope 1B; Homo sapiens late cornified envelope 1B (LCE1B), mRNA.
HSAP0406S00016309	NM_003829	CDS; MPDZ; multiple PDZ domain protein; Homo sapiens multiple PDZ domain protein (MPDZ), mRNA.
HSAP0406S00007925	NM_018657	CDS; MYNN; myoneurin; Homo sapiens myoneurin (MYNN), mRNA.
HSAP0406S00015659	NM_033126	CDS; PSKH2; protein serine kinase H2; Homo sapiens protein serine kinase H2 (PSKH2), mRNA.
HSAP0406S00026591	BC003512	CDS; MSLN; megakaryocyte potentiating factor, precursor; Homo sapiens mesothelin, transcript variant 1, mRNA (cDNA clone MGC:10686 IMAGE:3611296), complete cds.
HSAP0406S00002425	M26316	CDS; N/A; mucin; Human epithelial mucin tandem repeat sequence of the partial cds.
HSAP0406S00035320	U79280	CDS; N/A; unknown; Human clone 23575 mRNA, partial cds.
HSAP0406S00011788	NM_005345	CDS; HSPA1A; heat shock 70kDa protein 1A; Homo sapiens heat shock 70kDa protein 1A (HSPA1A), mRNA.
HSAP0406S00034570	BX537446	CDS; DKFZp686G1648; hypothetical protein; Homo sapiens mRNA; cDNA DKFZp686G1648 (from clone DKFZp686G1648).
HSAP0406S00009086	NM_016242	CDS; EMCN; endomucin; Homo sapiens endomucin (EMCN), mRNA.
HSAP0406S00037207	AL832408	source; N/A; N/A; Homo sapiens mRNA; cDNA DKFZp667F2013 (from clone DKFZp667F2013).
HSAP0406S00018232	NM_004962	CDS; GDF10; growth differentiation factor 10 precursor; Homo sapiens growth differentiation factor 10 (GDF10), mRNA.
HSAP0406S00028612	NM_016113	CDS; TRPV2; transient receptor potential cation channel, subfamily V, member 2; Homo sapiens transient receptor potential cation channel, subfamily V, member 2 (TRPV2), mRNA.
HSAP0406S00029326	NM_005374	CDS; MPP2; palmitoylated membrane protein 2; Homo sapiens membrane protein, palmitoylated 2 (MAGUK p55 subfamily member 2) (MPP2), mRNA.
HSAP0406S00036093	BC034919	CDS; EDA2R; X-linked ectodysplasin receptor; Homo sapiens ectodysplasin A2 receptor, mRNA (cDNA clone MGC:45627 IMAGE:5434545), complete cds.
HSAP0406S00007344	AK127260	CDS; N/A; N/A; Homo sapiens cDNA FLJ45327 fis, clone BRHIP3006950.
HSAP0406S00012880	NM_002511	CDS; NMBR; neuromedin B receptor; Homo sapiens neuromedin B receptor (NMBR), mRNA.
HSAP0406S00020658	AL834403	CDS; DKFZp547I093; hypothetical protein; Homo sapiens mRNA; cDNA DKFZp547I093 (from clone DKFZp547I093).
HSAP0406S00024139	NM_005615	CDS; RNASE6; ribonuclease, RNase A family, k6; Homo sapiens ribonuclease, RNase A family, k6 (RNASE6), mRNA.
HSAP0406S00024015	AK095260	CDS; N/A; N/A; Homo sapiens cDNA FLJ37941 fis, clone CTONG2008269.
HSAP0406S00005307	NM_020981	CDS; B3GALT1; UDP-Gal:betaGlcNAc beta 1,3-galactosyltransferase 1; Homo sapiens UDP-Gal:betaGlcNAc beta 1,3-galactosyltransferase, polypeptide 1 (B3GALT1), mRNA.
HSAP0406S00014727	AF286696	CDS; N/A; N/A; Homo sapiens olfactory receptor sdolf mRNA, complete cds.
HSAP0406S00003315	AJ617624	CDS; SYT14; synaptotagmin 1; Homo sapiens mRNA for synaptotagmin 1 (SYT14 gene), splice variant 2.
HSAP0406S00024804	AK090435	CDS; FLJ00353; FLJ00353 protein; Homo sapiens mRNA for FLJ00353 protein.
HSAP0406S00034469	NM_001389	CDS; DSCAM; Down syndrome cell adhesion molecule isoform CHD2-42 precursor; Homo sapiens Down syndrome cell adhesion molecule (DSCAM), transcript variant 1, mRNA.
HSAP0406S00008494	AB037766	CDS; KIAA1345; KIAA1345 protein; Homo sapiens mRNA for KIAA1345 protein, partial cds.
HSAP0406S00035106	AB051444	CDS; KIAA1657; KIAA1657 protein; Homo sapiens mRNA for KIAA1657 protein, partial cds.
HSAP0406S00012470	AL117443	CDS; DKFZp434B187; hypothetical protein; Homo sapiens mRNA; cDNA DKFZp434B187 (from clone DKFZp434B187).
HSAP0406S00026781	NM_017810	CDS; ZNF434; zinc finger protein 434; Homo sapiens zinc finger protein 434 (ZNF434), mRNA.
HSAP0406S00036164	NM_005193	CDS; CDX4; caudal type homeo box transcription factor 4; Homo sapiens caudal type homeo box transcription factor 4 (CDX4), mRNA.
HSAP0406S00022711	AY395696	CDS; N/A; unknown; Homo sapiens tissue-type thyroid unknown mRNA.
HSAP0406S00028959	BC018318	CDS; N/A; Unknown (protein for IMAGE:4154275); Homo sapiens, clone IMAGE:4154275, mRNA, partial cds.
HSAP0406S00015376	AK075155	CDS; N/A; N/A; Homo sapiens cDNA FLJ90674 fis, clone PLACE1005660.
HSAP0406S00033407	AB058695	CDS; KIAA1792; KIAA1792 protein; Homo sapiens mRNA for KIAA1792 protein, partial cds.
HSAP0406S00000816	AK074124	CDS; FLJ00196; FLJ00196 protein; Homo sapiens mRNA for FLJ00196 protein.
HSAP0406S00021435	NM_022549	CDS; FEZ1; zygin 1 isoform 2; Homo sapiens fasciculation and elongation protein zeta 1 (zygin I) (FEZ1), transcript variant 2, mRNA.
HSAP0406S00019116	AK097099	CDS; N/A; N/A; Homo sapiens cDNA FLJ39780 fis, clone SPLEN2002007.
HSAP0406S00020066	NM_002843	CDS; PTPRJ; protein tyrosine phosphatase, receptor type, J precursor; Homo sapiens protein tyrosine phosphatase, receptor type, J (PTPRJ), mRNA.
HSAP0406S00024705	NM_020181	CDS; C14orf162; chromosome 14 open reading frame 162; Homo sapiens chromosome 14 open reading frame 162 (C14orf162), mRNA.
HSAP0406S00013655	BC001904	CDS; PGAM2; phosphoglycerate mutase 2 (muscle); Homo sapiens phosphoglycerate mutase 2 (muscle), mRNA (cDNA clone MGC:2269 IMAGE:3535570), complete cds.
HSAP0406S00034577	NM_153204	CDS; C21orf90; chromosome 21 open reading frame 90; Homo sapiens chromosome 21 open reading frame 90 (C21orf90), mRNA.
HSAP0406S00023994	AK027812	CDS; N/A; N/A; Homo sapiens cDNA FLJ14906 fis, clone PLACE1005890, weakly similar to BEM46 PROTEIN.
HSAP0406S00005500	NM_173651	CDS; FSIP2; fibrous sheath interacting protein 2; Homo sapiens fibrous sheath interacting protein 2 (FSIP2), mRNA.
HSAP0406S00007284	AF161547	CDS; N/A; HSPC062; Homo sapiens HSPC062 mRNA, complete cds.
HSAP0406S00003767	NM_001005471	CDS; OR2T6; olfactory receptor, family 2, subfamily T, member 6; Homo sapiens olfactory receptor, family 2, subfamily T, member 6 (OR2T6), mRNA.
HSAP0406S00024759	NM_024644	CDS; C14orf169; chromosome 14 open reading frame 169; Homo sapiens chromosome 14 open reading frame 169 (C14orf169), mRNA.
HSAP0406S00027305	BC007393	CDS; N/A; Unknown (protein for IMAGE:3833591); Homo sapiens cDNA clone IMAGE:3833591, partial cds.
HSAP0406S00007448	NM_053025	CDS; MYLK; myosin light chain kinase isoform 1; Homo sapiens myosin, light polypeptide kinase (MYLK), transcript variant 1, mRNA.
HSAP0406S00003825	BC016969	CDS; N/A; Unknown (protein for IMAGE:4428577); Homo sapiens, clone IMAGE:4428577, mRNA, partial cds.
HSAP0406S00005030	Z94155	CDS; N/A; P2Y-like G-protein coupled receptor; H.sapiens mRNA for P2Y-like G-protein coupled receptor (partial).
HSAP0406S00003526	AY285161	CDS; N/A; connexin47; Homo sapiens connexin47 mRNA, complete cds.
HSAP0406S00027926	AY358376	CDS; N/A; CLECSF1; Homo sapiens clone DNA64852 CLECSF1 (UNQ700) mRNA, complete cds.
HSAP0406S00019814	AJ488206	CDS; STEERIN2; steerin2 protein; Homo sapiens partial mRNA for steerin2 protein (STEERIN2 gene), alternative exon 1e.
HSAP0406S00025666	NM_002373	CDS; MAP1A; microtubule-associated protein 1A; Homo sapiens microtubule-associated protein 1A (MAP1A), mRNA.
HSAP0406S00002962	AF387616	CDS; N/A; gm140; Homo sapiens gm140 mRNA, partial cds.
HSAP0406S00001296	AY358294	CDS; N/A; EGEE293; Homo sapiens clone DNA40982 EGEE293 (UNQ293) mRNA, complete cds.
HSAP0406S00021814	AF130083	CDS; N/A; PRO1737; Homo sapiens clone FLB6613 PRO1737 mRNA, complete cds.
HSAP0406S00005721	NM_005210	CDS; CRYGB; crystallin, gamma B; Homo sapiens crystallin, gamma B (CRYGB), mRNA.
HSAP0406S00006268	AK125875	CDS; N/A; N/A; Homo sapiens cDNA FLJ43887 fis, clone TESTI4009286, highly similar to Homo sapiens HOTTL protein mRNA.
HSAP0406S00021874	NM_030667	CDS; PTPRO; receptor-type protein tyrosine phosphatase O isoform a precursor; Homo sapiens protein tyrosine phosphatase, receptor type, O (PTPRO), transcript variant 1, mRNA.
HSAP0406S00030218	BC021923	CDS; OCSP; OCSP protein; Homo sapiens oculospanin, mRNA (cDNA clone MGC:31784 IMAGE:4876887), complete cds.
HSAP0406S00003591	BX537610	CDS; DKFZp686G1650; hypothetical protein; Homo sapiens mRNA; cDNA DKFZp686G1650 (from clone DKFZp686G1650).
HSAP0406S00008589	NM_006068	CDS; TLR6; toll-like receptor 6; Homo sapiens toll-like receptor 6 (TLR6), mRNA.
HSAP0406S00037049	AF057061	CDS; MMP21/22B; metalloprotease mmp21/22B; Homo sapiens metalloprotease mmp21/22B (MMP21/22B) mRNA, partial cds.
HSAP0406S00020161	NM_001004459	CDS; OR1S2; olfactory receptor, family 1, subfamily S, member 2; Homo sapiens olfactory receptor, family 1, subfamily S, member 2 (OR1S2), mRNA.
HSAP0406S00031544	NM_006563	CDS; KLF1; Kruppel-like factor 1 (erythroid); Homo sapiens Kruppel-like factor 1 (erythroid) (KLF1), mRNA.
HSAP0406S00030940	BC015089	CDS; MIDN; MIDN protein; Homo sapiens midnolin, mRNA (cDNA clone IMAGE:3958934), partial cds.
HSAP0406S00028724	AK093877	CDS; N/A; N/A; Homo sapiens cDNA FLJ36558 fis, clone TRACH2009107, highly similar to ALDEHYDE DEHYDROGENASE, DIMERIC NADP-PREFERRING (EC 1.2.1.5).
HSAP0406S00031747	NM_015122	CDS; FCHO1; FCH domain only 1; Homo sapiens FCH domain only 1 (FCHO1), mRNA.
HSAP0406S00010676	NM_018937	CDS; PCDHB3; protocadherin beta 3 precursor; Homo sapiens protocadherin beta 3 (PCDHB3), mRNA.
HSAP0406S00036419	NM_000686	CDS; AGTR2; angiotensin II receptor, type 2; Homo sapiens angiotensin II receptor, type 2 (AGTR2), mRNA.
HSAP0406S00007869	AF257098	CDS; OVN9-3; ovarian cancer related protein OVN9-3; Homo sapiens ovarian cancer related protein OVN9-3 (OVN9-3) mRNA, complete cds.
HSAP0406S00030765	NM_005024	CDS; SERPINB10; serine (or cysteine) proteinase inhibitor, clade B (ovalbumin), member 10; Homo sapiens serine (or cysteine) proteinase inhibitor, clade B (ovalbumin), member 10 (SERPINB10), mRNA.
HSAP0406S00013448	NM_032944	CDS; STK31; serine/threonine kinase 31 isoform b; Homo sapiens serine/threonine kinase 31 (STK31), transcript variant 2, mRNA.
HSAP0406S00012955	NM_025217	CDS; ULBP2; UL16 binding protein 2; Homo sapiens UL16 binding protein 2 (ULBP2), mRNA.
HSAP0406S00021526	NM_032801	CDS; JAM3; junctional adhesion molecule 3 precursor; Homo sapiens junctional adhesion molecule 3 (JAM3), mRNA.
HSAP0406S00020068	NM_001004727	CDS; OR4X2; olfactory receptor, family 4, subfamily X, member 2; Homo sapiens olfactory receptor, family 4, subfamily X, member 2 (OR4X2), mRNA.
HSAP0406S00026421	NM_198527	CDS; MGC45386; Similar to RIKEN cDNA 1110033O09 gene; Homo sapiens Similar to RIKEN cDNA 1110033O09 gene (MGC45386), mRNA.
