# Supplementary material for: Effect of hydroxyurea on the promoter occupancy profiles of tumor suppressor p53 and p73
Source: BMC Biol. 2009 Jun 26;7:35. doi: 10.1186/1741-7007-7-35 (PMC2711048; doi:10.1186/1741-7007-7-35)
Supplement: Additional file 7 — Table S5. Table S5 is a summary of the gene ontology term analysis of the p53 and p73 bound promoter in untreated and hydroxyurea-treated HCT116-3(6) cells. [file 1741-7007-7-35-S7.xls]

## Sheet: p53-HU
Table S4 summary of the GO term analysis of the p53 and p73 bound promoter, MAP FDR <0.005
Category	Term	Count	%	PValue
SP_PIR_KEYWORDS	glycoprotein	38	0.1827	0.000528
SP_PIR_KEYWORDS	alternative splicing	40	0.1923	0.000867
SP_PIR_KEYWORDS	phosphorylation	25	0.1202	0.00102
GOTERM_BP_ALL	organismal physiological process	33	0.1587	0.00111
SP_PIR_KEYWORDS	signal	30	0.1442	0.00118
SP_PIR_KEYWORDS	transmembrane	39	0.1875	0.0016
SP_PIR_KEYWORDS	disease mutation	17	0.0817	0.00196
SP_PIR_KEYWORDS	membrane	39	0.1875	0.00235

## Sheet: p73-HU
Table S4 summary of the GO term analysis of the p53 and p73 bound promoter, MAP FDR <0.005
Category	Term	Count	%	Pvalue
SP_PIR_KEYWORDS	glycoprotein	81	0.2126	4.96e-10
SP_PIR_KEYWORDS	transmembrane	77	0.2021	8.6e-07
SP_PIR_KEYWORDS	membrane	78	0.2047	9.63e-07
UP_SEQ_FEATURE	glycosylation site:N-linked (GlcNAc...)	79	0.2073	1.28e-06
SP_PIR_KEYWORDS	signal	57	0.1496	3.62e-06
GOTERM_CC_ALL	plasma membrane	47	0.1234	0.000183
SP_PIR_KEYWORDS	receptor	40	0.105	0.000215
UP_SEQ_FEATURE	transmembrane region	73	0.1916	0.000354
GOTERM_CC_ALL	integral to plasma membrane	35	0.0919	0.000573
GOTERM_CC_ALL	intrinsic to plasma membrane	35	0.0919	0.000643
GOTERM_BP_ALL	cell communication	72	0.189	0.00073
SP_PIR_KEYWORDS	disease mutation	27	0.0709	0.000913
SP_PIR_KEYWORDS	alternative splicing	65	0.1706	0.001488
UP_SEQ_FEATURE	signal peptide	57	0.1496	0.002579
GOTERM_MF_ALL	transmembrane receptor activity	34	0.0892	0.002635
GOTERM_BP_ALL	intracellular signaling cascade	29	0.0761	0.002964
GOTERM_BP_ALL	signal transduction	64	0.168	0.004194
GOTERM_MF_ALL	signal transducer activity	59	0.1549	0.006339
GOTERM_MF_ALL	rhodopsin-like receptor activity	20	0.0525	0.007057
GOTERM_MF_ALL	G-protein coupled receptor activity	22	0.0577	0.008211
GOTERM_MF_ALL	protein binding	78	0.2047	0.009625

## Sheet: p53+HU
Table S4 summary of the GO term analysis of the p53 and p73 bound promoter,MAP FDR <0.005
Category	Term	Count	%	PValue
SP_PIR_KEYWORDS	glycoprotein	52	0.2353	4.3e-09
SP_PIR_KEYWORDS	signal	42	0.19	3.57e-08
SP_PIR_KEYWORDS	membrane	48	0.2172	8.3e-06
SP_PIR_KEYWORDS	transmembrane	47	0.2127	1.11e-05
UP_SEQ_FEATURE	signal peptide	42	0.19	6.95e-05
UP_SEQ_FEATURE	glycosylation site:N-linked (GlcNAc...)	48	0.2172	7.76e-05
SP_PIR_KEYWORDS	alternative splicing	44	0.1991	0.000135
SP_PIR_KEYWORDS	g-protein coupled receptor	16	0.0724	0.000162
GOTERM_BP_ALL	G-protein coupled receptor protein signaling pathway	22	0.0995	0.000194
GOTERM_MF_ALL	G-protein coupled receptor activity	19	0.086	0.000213
GOTERM_MF_ALL	transmembrane receptor activity	26	0.1176	0.000223
GOTERM_BP_ALL	cell surface receptor linked signal transduction	28	0.1267	0.000257
SP_PIR_KEYWORDS	transducer	16	0.0724	0.000309
SP_PIR_KEYWORDS	receptor	25	0.1131	0.0008
GOTERM_MF_ALL	receptor activity	32	0.1448	0.000835
SP_PIR_KEYWORDS	disease mutation	18	0.0814	0.001205
GOTERM_CC_ALL	integral to membrane	54	0.2443	0.001632
GOTERM_CC_ALL	intrinsic to membrane	54	0.2443	0.001715
UP_SEQ_FEATURE	transmembrane region	45	0.2036	0.001959
GOTERM_MF_ALL	signal transducer activity	40	0.181	0.002179
GOTERM_MF_ALL	rhodopsin-like receptor activity	15	0.0679	0.002835
GOTERM_CC_ALL	membrane	65	0.2941	0.003218
GOTERM_BP_ALL	cell communication	43	0.1946	0.003606
GOTERM_BP_ALL	signal transduction	40	0.181	0.004641
UP_SEQ_FEATURE	disulfide bond	33	0.1493	0.008226
GOTERM_BP_ALL	cell adhesion	13	0.0588	0.009469

## Sheet: p73+HU
Table S4 summary of the GO term analysis of the p53 and p73 bound promoter, MAP FDR <0.005
Category	Term	Count	%	PValue
SP_PIR_KEYWORDS	glycoprotein	126	0.2346	1.99e-17
SP_PIR_KEYWORDS	signal	93	0.1732	5.4e-12
UP_SEQ_FEATURE	glycosylation site:N-linked (GlcNAc...)	125	0.2328	1.26e-11
SP_PIR_KEYWORDS	transmembrane	114	0.2123	9.15e-10
SP_PIR_KEYWORDS	membrane	115	0.2142	1.54e-09
SP_PIR_KEYWORDS	g-protein coupled receptor	35	0.0652	6.03e-07
GOTERM_MF_ALL	G-protein coupled receptor activity	42	0.0782	1.26e-06
GOTERM_BP_ALL	cell surface receptor linked signal transduction	65	0.121	1.5e-06
SP_PIR_KEYWORDS	transducer	35	0.0652	2.29e-06
UP_SEQ_FEATURE	signal peptide	93	0.1732	2.88e-06
GOTERM_MF_ALL	rhodopsin-like receptor activity	37	0.0689	3.7e-06
GOTERM_BP_ALL	cell communication	111	0.2067	6.68e-06
GOTERM_MF_ALL	transmembrane receptor activity	57	0.1061	7.67e-06
SP_PIR_KEYWORDS	alternative splicing	100	0.1862	9.93e-06
GOTERM_MF_ALL	signal transducer activity	99	0.1844	1.36e-05
GOTERM_BP_ALL	G-protein coupled receptor protein signaling pathway	46	0.0857	2.13e-05
UP_SEQ_FEATURE	transmembrane region	108	0.2011	2.63e-05
SP_PIR_KEYWORDS	receptor	56	0.1043	3.88e-05
GOTERM_BP_ALL	signal transduction	100	0.1862	6.56e-05
GOTERM_CC_ALL	plasma membrane	62	0.1155	0.000145
INTERPRO_NAME	IPR000276:Rhodopsin-like GPCR superfamily	33	0.0615	0.000159
GOTERM_CC_ALL	intrinsic to plasma membrane	47	0.0875	0.000246
GOTERM_CC_ALL	intrinsic to membrane	126	0.2346	0.000292
SP_PIR_KEYWORDS	disease mutation	37	0.0689	0.000333
GOTERM_CC_ALL	extracellular region	48	0.0894	0.000374
GOTERM_CC_ALL	integral to membrane	125	0.2328	0.000413
GOTERM_CC_ALL	integral to plasma membrane	46	0.0857	0.000416
UP_SEQ_FEATURE	disulfide bond	78	0.1453	0.000507
GOTERM_MF_ALL	receptor activity	67	0.1248	0.00112
SP_PIR_KEYWORDS	direct protein sequencing	55	0.1024	0.00264
GOTERM_BP_ALL	development	57	0.1061	0.005173
GOTERM_BP_ALL	organismal physiological process	72	0.1341	0.005911
