# Supplementary material for: Effect of hydroxyurea on the promoter occupancy profiles of tumor suppressor p53 and p73
Source: BMC Biol. 2009 Jun 26;7:35. doi: 10.1186/1741-7007-7-35 (PMC2711048; doi:10.1186/1741-7007-7-35)
Supplement: Additional file 8 — Table S6. Table S6 is a comparison between the p53 and p73 binding sites identified in our study with previous chromatin immunoprecipitation-based studies. [file 1741-7007-7-35-S8.xls]

## Sheet: wei et al
Table S7 comparison between the p53 and p73 binding sites identified in our study with Wei et al.
NimbleGen probe ID	Gene ID	p53 IP -HU MAP Score	p53 IP -HU FDR	p53 input -HU MAP Score	p53 input -HU FDR	p53 IP +HU MAP Score	p53 IP +HU FDR	p53 input +HU MAP Score	p53 input +HU FDR	p73 IP -HU MAP Score	p73 IP -HU FDR	p73 input -HU MAP Score	p73 input -HU FDR	p73 IP +HU MAP Score	p73 IP +HU FDR	p73 input +HU MAP Score	p73 input +HU FDR
HSAP0406S00028728	NM_007202	1.20422	0.00303307	0.261788	0.89847	0.925059	0.0599178	0.301872	0.816457	0.755688	0.135382	0.350485	0.824131	1.21896	0	0.342679	0.809836
HSAP0406S00003369	AK123409	0.733468	0.218846	0.375697	0.810882	1.18339	0.00340591	0.119409	0.891116	1.09045	0.00249279	0.436492	0.728563	1.06399	0.000410243	-0.0861241	0.897771
HSAP0406S00003613	NM_182972	0.597802	0.439296	1.34748	0.0874804	0.470827	0.728878	1.42272	0.121122	0.974487	0.0129545	1.40409	0.0506222	1.01542	0.000927931	1.27069	0.146286
HSAP0406S00033467	NM_002592	0.125767	0.93582	0.222482	0.900255	0.672003	0.363173	-0.159367	0.899105	0.351388	0.93178	0.430292	0.736106	0.975945	0.00122674	-0.0179631	0.897771
HSAP0406S00003344	NM_004024	0.326589	0.93582	1.46472	0.0625784	0.317716	0.938208	1.74417	0.0428485	0.81325	0.0842628	1.30839	0.0707839	0.890973	0.00310153	1.47017	0.0983392
HSAP0406S00029003	NM_005064	0.266431	0.93582	0.239972	0.900255	0.995946	0.0277642	0.23121	0.850222	0.670085	0.254949	0.314868	0.854977	0.87829	0.00344145	0.35187	0.800964
HSAP0406S00021892	NM_153207	1.30846	0.00233739	0.891598	0.280828	1.38482	0	0.684232	0.515032	1.16596	0.00100238	1.01221	0.175838	0.855563	0.00523894	0.869745	0.302992
HSAP0406S00016002	NM_153831	0.476187	0.684038	0.582318	0.578856	1.12227	0.00633313	0.352954	0.785412	0.996755	0.0103593	0.826271	0.283539	0.719186	0.0398092	0.480858	0.662067
HSAP0406S00008168	BC027871	1.07851	0.00903181	0.363414	0.822121	1.25025	0.00143472	0.420214	0.734142	0.926386	0.0230358	0.420644	0.747023	0.703215	0.0506856	0.542085	0.588962
HSAP0406S00020026	NM_000107	0.8034	0.13888	0.457421	0.725163	0.934027	0.0557704	0.572077	0.616815	0.988593	0.0114725	0.530692	0.605448	0.684832	0.0635464	0.336543	0.814518
HSAP0406S00028548	NM_201433	0.610551	0.416092	0.00955501	0.900255	0.733529	0.261897	0.272138	0.831482	0.968922	0.0143693	0.0498992	0.897037	0.559611	0.256679	0.123467	0.897771
HSAP0406S00016272	NM_005772	0.761167	0.185872	0.689766	0.453547	0.844855	0.124581	1.06672	0.254174	0.652674	0.288059	0.238225	0.897037	0.548149	0.285551	0.781845	0.359797
HSAP0406S00024690	NM_001102	0.0257561	0.93582	0.0904919	0.900255	0.274761	0.938208	0.575724	0.614056	0.32307	0.93178	-0.0404619	0.897037	0.500624	0.415023	0.495302	0.644134
HSAP0406S00025908	NM_015920	0.541611	0.552993	0.132156	0.900255	0.808477	0.165588	-0.110604	0.899105	0.330196	0.93178	0.0858313	0.897037	0.464851	0.519998	-0.446933	0.897771
HSAP0406S00022139	NM_012404	0.940016	0.0421115	1.94497	0.011968	1.03519	0.0185015	1.47967	0.104359	0.929694	0.0229028	2.09678	0.00693238	0.437836	0.60452	0.963771	0.254264
HSAP0406S00005309	NM_203463	0.178572	0.93582	-0.272308	0.900255	0.389393	0.870506	-0.227975	0.899105	0.281876	0.93178	0.138462	0.897037	0.430115	0.628403	0.110472	0.897771
HSAP0406S00027630	BC057815	0.0200255	0.93582	0.277265	0.888019	-0.0257845	0.938208	0.529833	0.649429	-0.00431425	0.93178	0.296184	0.873369	0.330871	0.915742	0.605095	0.51995
HSAP0406S00021874	NM_030667	0.052759	0.93582	-0.0986433	0.900255	0.0440957	0.938208	-0.0248725	0.899105	-0.0111903	0.93178	0.184746	0.897037	0.313684	0.93248	-0.0794657	0.897771
HSAP0406S00013242	NM_018641	-0.0613855	0.93582	0.0695437	0.900255	0.0831291	0.938208	0.0970659	0.89462	0.630549	0.33164	0.0312913	0.897037	0.283265	0.93248	0.172383	0.897771
HSAP0406S00015639	NM_022133	0.261194	0.93582	1.70827	0.023125	0.0710834	0.938208	1.6137	0.0669244	-0.283583	0.93178	1.64315	0.0177482	0.258864	0.93248	1.30721	0.136821
HSAP0406S00006343	NM_004628	0.242927	0.93582	0.165926	0.900255	0.143637	0.938208	-0.254252	0.899105	-0.079373	0.93178	-0.0852641	0.897037	0.151374	0.93248	-0.247293	0.897771
HSAP0406S00014181	NM_000765	0.148441	0.93582	0.211809	0.900255	-0.0289421	0.938208	1.16677	0.206971	-0.247226	0.93178	0.117925	0.897037	0.116984	0.93248	1.49857	0.0924916
HSAP0406S00009867	NM_199234	0.143875	0.93582	0.804759	0.341928	0.306054	0.938208	0.910735	0.34089	0.0368285	0.93178	0.706618	0.396571	0.101422	0.93248	0.944246	0.265458
HSAP0406S00029075	NM_006148	-0.571707	0.93582	-0.0394012	0.900255	-0.29209	0.938208	-0.248895	0.899105	0.2676	0.93178	0.0537991	0.897037	0.0989664	0.93248	-0.047742	0.897771
HSAP0406S00012969	NM_015440	-0.0144355	0.93582	0.543832	0.623531	0.0899048	0.938208	0.52214	0.654985	0.279367	0.93178	0.503929	0.642724	0.0810099	0.93248	0.521572	0.616256
HSAP0406S00027476	BX537874	0.00940723	0.93582	-0.138774	0.900255	-0.0344817	0.938208	-0.109272	0.899105	-0.115422	0.93178	-0.0690447	0.897037	0.0668946	0.93248	-0.188697	0.897771
HSAP0406S00026145	BC006530	-0.0784892	0.93582	0.133185	0.900255	-0.0801454	0.938208	0.272169	0.831482	-0.238639	0.93178	0.184921	0.897037	0.0609584	0.93248	0.165732	0.897771
HSAP0406S00002316	NM_005978	0.282933	0.93582	-0.217159	0.900255	0.221207	0.938208	-0.2223	0.899105	0.31938	0.93178	-0.118686	0.897037	0.0268435	0.93248	-0.209964	0.897771
HSAP0406S00026356	NM_022767	0.0565804	0.93582	-0.0433115	0.900255	0.292812	0.938208	0.0625227	0.899105	0.0898119	0.93178	0.0868395	0.897037	0.0116993	0.93248	-0.182112	0.897771
HSAP0406S00017454	NM_018201	-0.0298311	0.93582	0.438298	0.746199	0.57704	0.527018	0.721065	0.486719	0.458051	0.722919	0.413015	0.754387	0.0106237	0.93248	0.773643	0.364173
HSAP0406S00008961	AF338197	0.139118	0.93582	0.455685	0.727059	0.0120356	0.938208	1.04364	0.267154	0.0887656	0.93178	0.652811	0.45678	0.00560271	0.93248	1.16899	0.17608
HSAP0406S00011739	NM_000247	-0.208502	0.93582	-0.151468	0.900255	-0.141546	0.938208	-0.148445	0.899105	-0.0383512	0.93178	0.0510772	0.897037	0.000591224	0.93248	-0.0199712	0.897771
HSAP0406S00004863	NM_181453	-0.330321	0.93582	-0.0209083	0.900255	-0.170154	0.938208	-0.371172	0.899273	-0.354315	0.93178	-0.050426	0.897037	-0.0250636	0.93248	-0.422935	0.897771
HSAP0406S00012993	NM_182961	0.0475098	0.93582	-0.662616	0.904878	-0.0848196	0.938208	-0.465017	0.901734	-0.373411	0.93178	-0.214029	0.897037	-0.0297417	0.93248	-0.785112	0.916379
HSAP0406S00012010	NM_078467	-0.218146	0.93582	0.189422	0.900255	-0.131782	0.938208	0.328787	0.804037	-0.169237	0.93178	0.38985	0.782839	-0.0403656	0.93248	0.343948	0.80866
HSAP0406S00003114	NM_012396	0.597391	0.439892	1.80037	0.0165657	0.43967	0.785413	1.75646	0.0418848	0.150891	0.93178	2.02186	0.00851057	-0.064197	0.93248	2.02022	0.0240054
HSAP0406S00017700	NM_017617	-0.112322	0.93582	0.0479993	0.900255	-0.271739	0.938208	0.0343719	0.899105	-0.293953	0.93178	-0.137662	0.897037	-0.0795688	0.93248	0.0190981	0.897771
HSAP0406S00009996	NM_006622	-0.253637	0.93582	0.425192	0.759105	0.0297376	0.938208	-0.263972	0.899105	-0.0269293	0.93178	0.604104	0.511589	-0.0981932	0.93248	-0.121129	0.897771
HSAP0406S00015210	NM_003842	-0.271103	0.93582	-0.0906089	0.900255	-0.404402	0.938208	0.188792	0.867284	-0.341026	0.93178	0.129154	0.897037	-0.15172	0.93248	0.259867	0.879547
HSAP0406S00009606	NM_003265	0.0459814	0.93582	-0.119889	0.900255	0.245266	0.938208	0.0606699	0.899105	-0.144718	0.93178	0.0192417	0.897037	-0.176878	0.93248	-0.26453	0.897771
HSAP0406S00011743	NM_005931	-0.490825	0.93582	-0.50201	0.900255	-0.406809	0.938208	-0.348918	0.899273	-0.43485	0.93178	-0.390122	0.897037	-0.196192	0.93248	-0.26789	0.897771
HSAP0406S00003166	BC067775	-0.426727	0.93582	1.00964	0.20954	-0.184882	0.938208	0.357655	0.782612	-0.355932	0.93178	1.17571	0.108967	-0.198572	0.93248	0.389946	0.764213
HSAP0406S00034587	NM_198689	-0.487412	0.93582	-0.859057	0.918641	-0.38132	0.938208	-0.96139	0.94118	-0.571163	0.932423	-0.715779	0.904909	-0.222155	0.93248	-0.738006	0.912911
HSAP0406S00024493	NM_007361	-0.0304358	0.93582	-0.354702	0.900255	-0.118837	0.938208	-0.208389	0.899105	0.0564774	0.93178	-0.255485	0.897037	-0.232429	0.93248	-0.374445	0.897771
HSAP0406S00032216	BC061588	-0.196001	0.93582	-0.140334	0.900255	-0.146019	0.938208	-0.109348	0.899105	-0.223605	0.93178	-0.143387	0.897037	-0.238289	0.93248	-0.23563	0.897771
HSAP0406S00003247	AB007925	-0.187651	0.93582	-0.506129	0.900255	-0.351645	0.938208	-0.774433	0.923493	-0.308955	0.93178	-0.666861	0.902196	-0.244174	0.93248	-0.422826	0.897771
HSAP0406S00008624	NM_173075	-0.33108	0.93582	-0.253542	0.900255	-0.360615	0.938208	-0.634926	0.911236	-0.462403	0.93178	-0.465185	0.897037	-0.278889	0.93248	-0.428883	0.897771
HSAP0406S00032346	NM_000766	-0.060797	0.93582	2.08901	0.00762721	-0.257663	0.938208	1.21084	0.19375	-0.056266	0.93178	2.03226	0.00851057	-0.281021	0.93248	1.01412	0.230792
HSAP0406S00008815	NM_014243	-0.157846	0.93582	-0.216051	0.900255	-0.441133	0.938208	-0.277463	0.899105	-0.365724	0.93178	-0.380972	0.897037	-0.296797	0.93248	-0.304688	0.897771
HSAP0406S00004208	NM_012205	-0.199743	0.93582	-0.369085	0.900255	-0.519982	0.938208	-0.719521	0.917709	-0.428141	0.93178	-0.432442	0.897037	-0.297546	0.93248	-0.909933	0.928062
HSAP0406S00010147	BC014311	-0.353119	0.93582	-0.00825421	0.900255	-0.347736	0.938208	0.151022	0.881826	-0.448302	0.93178	-0.315859	0.897037	-0.38103	0.93248	0.113056	0.897771

## Sheet: smeenk et al
Table S7 comparison between the p53 and p73 binding sites identified in our study with Smeenk et al.					p53 untreated		p53 +HU		p73 untreated		p73 +HU
ENTREZ_GENE_ID	Ensemble Gene ID	distance relative to TSS	NimbleGen ID	Gene ID	FDR IP	FDR Input	FDR IP	FDR Input	FDR IP	FDR Input	FDR IP	FDR Input
5980	ENSG00000009413	-419	HSAP0406S00012662	#N/A	#N/A	#N/A	#N/A	#N/A	#N/A	#N/A	#N/A	#N/A
6301	ENSG00000031698	-571	HSAP0406S00001772	#N/A	#N/A	#N/A	#N/A	#N/A	#N/A	#N/A	#N/A	#N/A
64710	ENSG00000069275	294	HSAP0406S00003236	CDS; NUCKS; nuclear ubiquitous casein kinase and cyclin-dependent kinase substrate; Homo sapiens nuclear ubiquitous casein kinase and cyclin-dependent kinase substrate (NUCKS), mRNA.	0.93582	0.141986	0.938208	0.198108	0.93178	0.104857	0.93248	0.110272
4905	ENSG00000073969	-1505	HSAP0406S00029443	CDS; NSF; N-ethylmaleimide-sensitive factor; Homo sapiens N-ethylmaleimide-sensitive factor (NSF), mRNA.	0.93582	0.320482	0.938208	0.48406	0.93178	0.28546	0.93248	0.234595
29090	ENSG00000075336	-1303	HSAP0406S00030804	CDS; HSPC154; HSPC154 protein; Homo sapiens HSPC154 protein (HSPC154), mRNA.	0.93582	0.900255	0.938208	0.75033	0.93178	0.897037	0.93248	0.836266
57103	ENSG00000078237	-643	HSAP0406S00021616	CDS; C12orf5; chromosome 12 open reading frame 5; Homo sapiens chromosome 12 open reading frame 5 (C12orf5), mRNA.	0.93582	0.900255	0.938208	0.897595	0.93178	0.897037	0.93248	0.897771
581	ENSG00000087088	-744	HSAP0406S00032724	CDS; BAX; BCL2-associated X protein isoform epsilon; Homo sapiens BCL2-associated X protein (BAX), transcript variant epsilon, mRNA.	0.93582	0.901164	0.938208	0.899273	0.93178	0.897037	0.93248	0.897771
27131	ENSG00000089006	-693	HSAP0406S00033539	CDS; SNX5; sorting nexin 5; Homo sapiens sorting nexin 5 (SNX5), transcript variant 1, mRNA.	0.93582	0.900255	0.938208	0.867586	0.93178	0.897037	0.93248	0.897771
9766	ENSG00000100647	-1293	HSAP0406S00024706	#N/A	#N/A	#N/A	#N/A	#N/A	#N/A	#N/A	#N/A	#N/A
9738	ENSG00000103540	-1311	HSAP0406S00027014	#N/A	#N/A	#N/A	#N/A	#N/A	#N/A	#N/A	#N/A	#N/A
11100	ENSG00000105323	301	HSAP0406S00032350	CDS; HNRPUL1; E1B-55kDa-associated protein 5 isoform a; Homo sapiens heterogeneous nuclear ribonucleoprotein U-like 1 (HNRPUL1), transcript variant 1, mRNA.	0.93582	0.713153	0.346618	0.0624079	0.93178	0.542826	0.93467	0.162032
6223	ENSG00000105372	-890	HSAP0406S00032374	#N/A	#N/A	#N/A	#N/A	#N/A	#N/A	#N/A	#N/A	#N/A
59	ENSG00000107796	116	HSAP0406S00018647	CDS; ACTA2; alpha 2 actin; Homo sapiens actin, alpha 2, smooth muscle, aorta (ACTA2), mRNA.	0.93582	0.900255	0.921434	0.899105	0	0.897037	0	0.862156
72	ENSG00000107796	116	HSAP0406S00004500	CDS; ACTG2; actin, gamma 2 propeptide; Homo sapiens actin, gamma 2, smooth muscle, enteric (ACTG2), mRNA.	0.571628	0.847905	0.130898	0.733508	0.580512	0.897037	0.93248	0.860372
91452	ENSG00000107897	-1314	HSAP0406S00018071	#N/A	#N/A	#N/A	#N/A	#N/A	#N/A	#N/A	#N/A	#N/A
443	ENSG00000108381	-436	HSAP0406S00028269	CDS; ASPA; aspartoacylase; Homo sapiens aspartoacylase (aminoacylase 2, Canavan disease) (ASPA), mRNA.	0.93582	0.790027	0.938208	0.899105	0.93178	0.783066	0.93248	0.897771
5889	ENSG00000108384	-768	HSAP0406S00029663	CDS; RAD51C; RAD51 homolog C isoform 1; Homo sapiens RAD51 homolog C (S. cerevisiae) (RAD51C), transcript variant 1, mRNA.	0.532195	0.48033	0.938208	0.347524	0.471063	0.577419	0.85946	0.172776
10973	ENSG00000112249	298	HSAP0406S00012579	#N/A	#N/A	#N/A	#N/A	#N/A	#N/A	#N/A	#N/A	#N/A
51652	ENSG00000115561	-190	HSAP0406S00004629	CDS; VPS24; vacuolar protein sorting 24 isoform 1; Homo sapiens vacuolar protein sorting 24 (yeast) (VPS24), transcript variant 1, mRNA.	0.0580266	0.00621714	0.0227762	0.0296379	0.00398048	0.00220665	0.93248	0.0178326
1647	ENSG00000116717	-359	HSAP0406S00001453	CDS; GADD45A; growth arrest and DNA-damage-inducible, alpha; Homo sapiens growth arrest and DNA-damage-inducible, alpha (GADD45A), mRNA.	0.122116	0.900255	0.938208	0.503155	0.93178	0.892906	0.628403	0.259218
8795	ENSG00000120889	240	HSAP0406S00015209	#N/A	#N/A	#N/A	#N/A	#N/A	#N/A	#N/A	#N/A	#N/A
60401	ENSG00000131080	355	HSAP0406S00036093	CDS; EDA2R; X-linked ectodysplasin receptor; Homo sapiens ectodysplasin A2 receptor, mRNA (cDNA clone MGC:45627 IMAGE:5434545), complete cds.	0.883702	0.900255	0.802853	0.923445	0.471063	0.897037	0.00189332	0.897771
10346	ENSG00000132274	-1000	HSAP0406S00019554	CDS; TRIM22; TRIM22 protein; Homo sapiens tripartite motif-containing 22, mRNA (cDNA clone MGC:44863 IMAGE:5583800), complete cds.	0.93582	0.900255	0.336977	0.899105	0.384588	0.897037	0.0130082	0.897771
1643	ENSG00000134574	-131	HSAP0406S00020026	CDS; DDB2; damage-specific DNA binding protein 2 (48kD); Homo sapiens damage-specific DNA binding protein 2, 48kDa (DDB2), mRNA.	0.93582	0.727059	0.938208	0.267154	0.93178	0.45678	0.93248	0.17608
4193	ENSG00000135679	-845	HSAP0406S00022690	CDS; p53 associated; N/A; H.sapiens mRNA for p53-associated gene.	0.93582	0.900255	0.938208	0.887557	0.93178	0.897037	0.93248	0.897771
6326	ENSG00000136531	-180	HSAP0406S00005275	CDS; SCN2A2; sodium channel, voltage-gated, type II, alpha 2; Homo sapiens sodium channel, voltage-gated, type II, alpha 2 (SCN2A2), mRNA.	0.93582	0.900255	0.938208	0.899105	0.93178	0.897037	0.93248	0.897771
122786	ENSG00000139926	300	HSAP0406S00024489	CDS; C14orf31; chromosome 14 open reading frame 31; Homo sapiens chromosome 14 open reading frame 31 (C14orf31), mRNA.	0.369345	0.900255	0.714862	0.85985	0.93178	0.897037	0.93248	0.897771
26154	ENSG00000144452	343	HSAP0406S00005754	#N/A	#N/A	#N/A	#N/A	#N/A	#N/A	#N/A	#N/A	#N/A
51631	ENSG00000146963	-1106	HSAP0406S00014664	CDS; LUC7L2; LUC7L2 protein; Homo sapiens LUC7-like 2 (S. cerevisiae), mRNA (cDNA clone MGC:8819 IMAGE:3920377), complete cds.	0.93582	0.900255	0.938208	0.899105	0.93178	0.897037	0.93248	0.897771
90019	ENSG00000149043	335	HSAP0406S00019426	#N/A	#N/A	#N/A	#N/A	#N/A	#N/A	#N/A	#N/A	#N/A
196513	ENSG00000151065	-228	HSAP0406S00021582	#N/A	#N/A	#N/A	#N/A	#N/A	#N/A	#N/A	#N/A	#N/A
55821	ENSG00000151360	-1081	HSAP0406S00003812	#N/A	#N/A	#N/A	#N/A	#N/A	#N/A	#N/A	#N/A	#N/A
57822	ENSG00000158055	-297	HSAP0406S00000630	#N/A	#N/A	#N/A	#N/A	#N/A	#N/A	#N/A	#N/A	#N/A
7832	ENSG00000159388	-817	HSAP0406S00003174	CDS; BTG2; B-cell translocation gene 2; Homo sapiens BTG family, member 2 (BTG2), mRNA.	0.93582	0.900255	0.938208	0.647249	0.93178	0.897037	0.93248	0.809836
2232	ENSG00000161513	258	HSAP0406S00029923	CDS; FDXR; ferredoxin reductase isoform 2 precursor; Homo sapiens ferredoxin reductase (FDXR), nuclear gene encoding mitochondrial protein, transcript variant 2, mRNA.	0.93582	0.874203	0.938208	0.703749	0.93178	0.897037	0.93248	0.609945
9249	ENSG00000162496	-896	HSAP0406S00000353	#N/A	#N/A	#N/A	#N/A	#N/A	#N/A	#N/A	#N/A	#N/A
22824	ENSG00000164070	-1156	HSAP0406S00009268	CDS; APG-1; heat shock protein apg-1; Homo sapiens heat shock protein (hsp110 family) (APG-1), mRNA.	0.566804	0.900255	0.0231394	0.738403	0.93178	0.897037	0.863683	0.850695
94241	ENSG00000164938	-573	HSAP0406S00015729	CDS; N/A; p53-induced protein SIP18; Homo sapiens p53-induced protein SIP18 mRNA, complete cds, alternatively spliced.	0.222732	0.785909	0.2478	0.357775	0.93178	0.897037	0.93248	0.430783
84659	ENSG00000165799	64	HSAP0406S00024148	CDS; RNASE7; ribonuclease 7; Homo sapiens ribonuclease, RNase A family, 7 (RNASE7), mRNA.	0.0377255	0.634574	0.061157	0.562947	0	0.561637	0.000927931	0.390971
26263	ENSG00000167196	-803	HSAP0406S00026168	CDS; FBXO22; F-box only protein 22 isoform a; Homo sapiens F-box protein 22 (FBXO22), transcript variant 1, mRNA.	0.94359	0.906019	0.946581	0.928688	0.935301	0.897037	0.93248	0.907881
558	ENSG00000167601	420	HSAP0406S00032349	CDS; AXL; AXL receptor tyrosine kinase isoform 1; Homo sapiens AXL receptor tyrosine kinase (AXL), transcript variant 1, mRNA.	0.633062	0.314209	0.170219	0.011507	0.00463526	0.161475	0.510068	0.00610093
57667	ENSG00000168769	291	HSAP0406S00009120	CDS; KIAA1546; KIAA1546 protein; Homo sapiens mRNA for KIAA1546 protein, partial cds.	0.93582	0.90226	0.938208	0.908404	0.93178	0.912297	0.93248	0.897771
54790	ENSG00000168769	291	HSAP0406S00009117	CDS; FLJ20032; hypothetical protein FLJ20032; Homo sapiens hypothetical protein FLJ20032 (FLJ20032), mRNA.	0.93582	0.900255	0.938208	0.899105	0.93178	0.868696	0.93248	0.897771
154	ENSG00000169252	-755	HSAP0406S00010800	CDS; ADRB2; ADRB2 protein; Homo sapiens adrenergic, beta-2-, receptor, surface, mRNA (cDNA clone IMAGE:4538187), partial cds.	0	0.011968	0	0.011507	0	0.00863491	0	0.00610093
5429	ENSG00000170734	-132	HSAP0406S00012187	CDS; POLH; polymerase (DNA directed), eta; Homo sapiens polymerase (DNA directed), eta (POLH), mRNA.	0.93582	0.865626	0.938208	0.19375	0.93178	0.897037	0.93248	0.250398
8493	ENSG00000170836	-38	HSAP0406S00029702	CDS; PPM1D; protein phosphatase 1D; Homo sapiens protein phosphatase 1D magnesium-dependent, delta isoform (PPM1D), mRNA.	0.93582	0.00988226	0.938208	0.259892	0.93178	0.016502	0.93248	0.217641
64782	ENSG00000181026	-456	HSAP0406S00026356	CDS; FLJ12484; hypothetical protein FLJ12484; Homo sapiens hypothetical protein FLJ12484 (FLJ12484), mRNA.	0.93582	0.900255	0.938208	0.881826	0.93178	0.897037	0.93248	0.897771
11257	ENSG00000182165	329	HSAP0406S00014027	CDS; TP53AP1; TP53 activated protein 1; Homo sapiens TP53 activated protein 1 (TP53AP1), mRNA.	0.93582	0.695545	0.938208	0.545807	0.93178	0.383828	0.93248	0.364173
29110	ENSG00000183735	-1059	HSAP0406S00022639	CDS; TBK1; TANK-binding kinase 1; Homo sapiens TANK-binding kinase 1, mRNA (cDNA clone MGC:26196 IMAGE:4824988), complete cds.	0.93582	0.900255	0.76092	0.665233	0.93178	0.897037	0.93248	0.360101
51065	ENSG00000185088	254	HSAP0406S00025908	CDS; RPS27L; ribosomal protein S27-like protein; Homo sapiens ribosomal protein S27-like (RPS27L), mRNA.	0.93582	0.900255	0.938208	0.899105	0.93178	0.897037	0.93248	0.897771
80098	ENSG00000186409	316	HSAP0406S00001078	CDS; FLJ20972; hypothetical protein FLJ20972; Homo sapiens hypothetical protein FLJ20972 (FLJ20972), mRNA.	0.93582	0.900255	0.938208	0.326249	0.93178	0.891848	0.314215	0.230792
6273	ENSG00000196754	136	HSAP0406S00002316	CDS; S100A2; S100 calcium binding protein A2; Homo sapiens S100 calcium binding protein A2 (S100A2), mRNA.	0.93582	0.900255	0.870506	0.899105	0.93178	0.897037	0.628403	0.897771
3633	ENSG00000204084	17	HSAP0406S00000989	#N/A	#N/A	#N/A	#N/A	#N/A	#N/A	#N/A	#N/A	#N/A
147920	ENSG00000204866	-489	HSAP0406S00032589	CDS; N/A; N/A; Homo sapiens cDNA FLJ43766 fis, clone TESTI2049246.	0.312353	0.900255	0.879417	0.820981	0.710316	0.897037	0.000410243	0.664397
