# Supplementary material for: Effect of hydroxyurea on the promoter occupancy profiles of tumor suppressor p53 and p73
Source: BMC Biol. 2009 Jun 26;7:35. doi: 10.1186/1741-7007-7-35 (PMC2711048; doi:10.1186/1741-7007-7-35)
Supplement: Additional file 9 — Table S7. Table S7 is a summary of p53 motif search using p53scan. [file 1741-7007-7-35-S9.xls]

## Sheet: p53-HU
Table S6 Summary of p53 motif search using p53scan
NimbleGen ID (Sequence)			start position	end position	score			p53 bs sequence
HSAP0406S00001733 (103822907-103824197)	p53scan	p53bs	2825	2845	5.66064	1	.	TGGCTGGCCA GGACCTGACC
HSAP0406S00007247 (102878418-102879818)	p53scan	p53bs	1724	1744	5.52104	1	.	AAACTTGCAC CTGCTAGCTC
HSAP0406S00006044 (234157132-234158422)	p53scan	p53bs	2040	2060	6.95291	1	.	GGCCGTGCTG GGGCATGCCC
HSAP0406S00024730 (70754450-70755530)	p53scan	p53bs	2367	2387	8.93199	1	.	AGGCATGCAC AACCATGCCC
HSAP0406S00003249 (203031171-203032311)	p53scan	p53bs	836	856	7.19649	1	.	GGGCATGGTG GTGCATGCCT
HSAP0406S00018744 (96942967-96944067)	p53scan	p53bs	2663	2683	5.77798	1	.	ATGCAAACTT GGACAAGTTA
HSAP0406S00013664 (44002089-44003039)	p53scan	p53bs	187	207	5.95229	1	.	GAGCATGCCT GGATTTCTCT
HSAP0406S00004567 (79298282-79299642)	p53scan	p53bs	1769	1789	8.14243	1	.	TGACAAGTCA ATACATGAGC
HSAP0406S00009043 (95620993-95622203)	p53scan	p53bs	81	101	4.80851	1	.	ATGCAGATCT TAACTTGCCC
HSAP0406S00034462 (39744420-39745800)	p53scan	p53bs	2109	2129	4.58885	1	.	AGGCATCTCT GCACAGGTCT
HSAP0406S00035374 (41351835-41353165)	p53scan	p53bs	1529	1549	7.54649	1	.	GCACGTGCCC AGGCCTGCAT
HSAP0406S00005021 (128092730-128093940)	p53scan	p53bs	33	53	6.74513	1	.	TTGCTAGTCC TTGCTAGTCT
HSAP0406S00036101 (68181151-68182571)	p53scan	p53bs	753	773	5.855	1	.	AGGCCTGCCT GGGCAGGCAA
HSAP0406S00032402 (47586090-47587520)	p53scan	p53bs	2849	2869	6.05691	1	.	TGTCTTGCCG GTGCACGTCC
HSAP0406S00024904 (85155975-85157405)	p53scan	p53bs	503	523	7.66318	1	.	AATCAAGCCC GGCCATGCTT
HSAP0406S00009435 (157036549-157037949)	p53scan	p53bs	766	786	5.7807	1	.	CAACATGTAT GTGCCTGTGT
HSAP0406S00005987 (231951273-231952713)	p53scan	p53bs	1162	1182	5.15421	1	.	TTACATGCTT TTTCATATCC
HSAP0406S00008345 (2235308-2236698)	p53scan	p53bs	1909	1929	4.74728	1	.	GGGCATGGTC TGTCCTGCCC
HSAP0406S00031790 (18369226-18370416)	p53scan	p53bs	2314	2334	10.2425	1	.	CAACATGTCC AGAGATGCTC
HSAP0406S00032376 (47072509-47073279)	p53scan	p53bs	2681	2701	4.56349	1	.	TCACAGGCCA GGGCAGGCCA
HSAP0406S00016261 (3887346-3888796)	p53scan	p53bs	1888	1908	5.38884	1	.	AAACATGAAT GAACATTCTT
HSAP0406S00023136 (112304223-112304603)	p53scan	p53bs	2035	2055	6.6962	1	.	AGAAAAGCAC AGACCTGTCT
HSAP0406S00022948 (102762606-102764036)	p53scan	p53bs	1071	1091	6.82513	1	.	CAGCATGCTT GACCATGCTT
HSAP0406S00002257 (148590766-148592186)	p53scan	p53bs	238	258	6.63918	1	.	AGGCTTGTTC TGGGAAGTCC
HSAP0406S00036144 (70621232-70622092)	p53scan	p53bs	996	1016	4.86289	1	.	GGGCCAGCCC TGGCATTCCC
HSAP0406S00034706 (16721610-16723030)	p53scan	p53bs	1015	1035	9.07772	1	.	GGTCAGGACA GGGCATGTCC
HSAP0406S00013079 (160296833-160298183)	p53scan	p53bs	923	943	9.71469	1	.	AGGCATGACA GGGCATGCGA
HSAP0406S00011566 (27968302-27969302)	p53scan	p53bs	2797	2817	6.90861	1	.	CGTCTTGACC AGGCTAGTCT
HSAP0406S00011489 (26194127-26195577)	p53scan	p53bs	1956	1976	5.06496	1	.	GAGCAGGCCT CAATATGTTT
HSAP0406S00002948 (176897503-176898953)	p53scan	p53bs	2594	2614	5.5685	1	.	AAGCCTGTCT GCACCTGCCT
HSAP0406S00023364 (123491833-123493263)	p53scan	p53bs	1360	1380	6.75436	1	.	AGACGAGCCT GAAGTTGTCT
HSAP0406S00013589 (36537240-36538550)	p53scan	p53bs	3182	3202	5.39091	1	.	GAGCAAGCCC CTTCCTGTTT
HSAP0406S00022108 (46473389-46474799)	p53scan	p53bs	2117	2137	4.70763	1	.	AGACATACCA GGGCAGGACT
HSAP0406S00033184 (61832919-61834149)	p53scan	p53bs	2727	2747	6.64436	1	.	GAGCAAGTCC AGCCAAGATC
HSAP0406S00031561 (13074482-13075652)	p53scan	p53bs	229	249	7.11572	1	.	AGTCCAGTCC AGTCATGCCC
HSAP0406S00033595 (23497197-23498597)	p53scan	p53bs	1541	1561	5.52307	1	.	GGTCATGCCC AGCCCAGCCC
HSAP0406S00032038 (40317915-40319045)	p53scan	p53bs	2690	2710	5.88228	1	.	AGACAAGCCT GGGCAACATA
HSAP0406S00036676 (150536517-150537477)	p53scan	p53bs	2608	2628	5.65327	1	.	CTGCTGGCAA AGACATGCCA
HSAP0406S00014712 (141999245-142000665)	p53scan	p53bs	2192	2212	8.21916	1	.	GGACATGCCC CAACGTGACA
HSAP0406S00018051 (25352387-25353707)	p53scan	p53bs	2728	2748	9.29463	1	.	GTGCAAGACA AAACTTGCCC
HSAP0406S00002650 (156897401-156898731)	p53scan	p53bs	3287	3307	8.06849	1	.	AGTCAGGCAA GGACATGTTA
HSAP0406S00024903 (85156174-85157594)	p53scan	p53bs	304	324	7.66318	1	.	AATCAAGCCC GGCCATGCTT
HSAP0406S00034186 (61497626-61498536)	p53scan	p53bs	1757	1777	4.80168	1	.	TGGCATGTCC ACACTGGACA
HSAP0406S00004570 (80443311-80444761)	p53scan	p53bs	1912	1932	6.13165	1	.	GGGCTTACCC TGACTTGTGC
HSAP0406S00035410 (42908531-42909751)	p53scan	p53bs	1817	1837	7.32808	1	.	TAGCACTTCC GGGCATGTCC
HSAP0406S00025216 (103896098-103897448)	p53scan	p53bs	121	141	5.49596	1	.	TGGCAGGCTT GGGCTTGGAC
HSAP0406S00010852 (150008795-150010075)	p53scan	p53bs	856	876	4.55197	1	.	AGAGATGTCT GGGCGAGCAG
HSAP0406S00031733 (17498487-17499247)	p53scan	p53bs	2010	2030	5.98132	1	.	ATGCATGTAC CACCATGCCC
HSAP0406S00036976 (24671304-24672674)	p53scan	p53bs	216	236	7.36419	1	.	CTGCATGCTC AGCCATGCCA
HSAP0406S00008775 (70542184-70542934)	p53scan	p53bs	1004	1024	6.0178	1	.	TGACCTCTCT GGACAAGTTC
HSAP0406S00003376 (213285011-213286441)	p53scan	p53bs	1713	1733	5.51263	1	.	AATCATGTCT TTTCCTGTTT
HSAP0406S00013662 (43953967-43955167)	p53scan	p53bs	853	873	7.17146	1	.	GGGCTTGTTC AAACATGGAA
HSAP0406S00036760 (152929345-152930555)	p53scan	p53bs	952	972	4.83286	1	.	GAATGGGCCC TGGCAAGTCT
HSAP0406S00018087 (28937167-28938457)	p53scan	p53bs	80	100	5.47246	1	.	ATATTTGGCA GGGCATGTCC
HSAP0406S00033049 (59662653-59664043)	p53scan	p53bs	517	537	5.82549	1	.	AGAGAGGTTT TGGCTTGTCA
HSAP0406S00012105 (41945476-41946886)	p53scan	p53bs	145	165	6.06128	1	.	AGGCATGCGC CACCATGTCC
HSAP0406S00002277 (149385271-149386381)	p53scan	p53bs	283	303	6.32318	1	.	AGACAAGAAA TAACAAGTAT
HSAP0406S00004788 (98518579-98519949)	p53scan	p53bs	1724	1744	5.89176	1	.	ACACAGGCCA GAACAGGTCC
HSAP0406S00036916 (10120794-10122194)	p53scan	p53bs	2128	2148	4.39699	1	.	GAATGTGCAT GAGCTAGTCT
HSAP0406S00019599 (6600010-6601380)	p53scan	p53bs	1579	1599	6.85146	1	.	CTACGGGCCC GAACAAGTCC
HSAP0406S00023572 (26741454-26742604)	p53scan	p53bs	2639	2659	6.90712	1	.	CAGCATGTCC GGGCACTTTC
HSAP0406S00035650 (15378551-15379961)	p53scan	p53bs	1045	1065	9.57536	1	.	AAACTTGTCC AAAAATGTCT
HSAP0406S00036196 (77389053-77390483)	p53scan	p53bs	3068	3088	6.58063	1	.	GTGCAGGTCC TCACATGCTG
HSAP0406S00009359 (148758435-148759885)	p53scan	p53bs	257	277	6.71883	1	.	ATACATATAC ATACATGTAT
HSAP0406S00025598 (39973398-39974778)	p53scan	p53bs	2371	2391	7.77379	1	.	AGACTTGCCA GACCTTGCCT
HSAP0406S00014800 (148610092-148611452)	p53scan	p53bs	1146	1166	4.62275	1	.	AGACAGATAC TGACCTGTCC
HSAP0406S00003271 (203594288-203595728)	p53scan	p53bs	251	271	7.59737	1	.	TAACTAGACT TGACATGCAG
HSAP0406S00036679 (150753978-150755428)	p53scan	p53bs	525	545	5.58799	1	.	AGACTAGTGA GGGCAGGCTC
HSAP0406S00033901 (43440172-43441622)	p53scan	p53bs	2588	2608	7.78	1	.	TGACAAGTTT AAGCATTTTT
HSAP0406S00023398 (127861599-127862909)	p53scan	p53bs	539	559	5.6386	1	.	AGGCTTGTAC CACCATGCCC
HSAP0406S00028946 (29422184-29423444)	p53scan	p53bs	2287	2307	5.99255	1	.	GGGCATTTTG GGGCTTGCTG
HSAP0406S00024828 (74967290-74968730)	p53scan	p53bs	3218	3238	5.41435	1	.	AGGCATGGTG GCGCATGCCT
HSAP0406S00001246 (50318163-50319543)	p53scan	p53bs	1450	1470	4.96656	1	.	AAGCTAGTTG GGACCAGTTG
HSAP0406S00008648 (46233170-46234540)	p53scan	p53bs	3247	3267	7.24667	1	.	TTACTAGCCC AGACAAATTT
HSAP0406S00021203 (116204554-116205954)	p53scan	p53bs	2390	2410	5.52388	1	.	CAGCAAGCCT GGAGAAGCAC
HSAP0406S00031794 (18409742-18411052)	p53scan	p53bs	3255	3275	4.40571	1	.	TGGCATGCCT GGAAAAGGCA
HSAP0406S00030534 (27209478-27210888)	p53scan	p53bs	1913	1933	4.57847	1	.	GGACATGTGT GTGTATGTGT
HSAP0406S00036885 (6384859-6386259)	p53scan	p53bs	1302	1322	4.53183	1	.	AGACTAGCTC ATGCACATTC
HSAP0406S00036295 (100945071-100946431)	p53scan	p53bs	2245	2265	8.00558	1	.	AAAAATGTTA AGGCATGTTG
HSAP0406S00006171 (241975096-241976286)	p53scan	p53bs	1062	1082	4.78087	1	.	GGACGACTCT GGGCTTGCGC
HSAP0406S00014679 (139755228-139756478)	p53scan	p53bs	704	724	5.01845	1	.	TAGCTTGCCA AGTCTTGGCT
HSAP0406S00019710 (11987006-11988426)	p53scan	p53bs	82	102	6.71353	1	.	GGACAAGCTA GAACTTGGCG
HSAP0406S00009386 (152554920-152556050)	p53scan	p53bs	2533	2553	4.62962	1	.	TTTCAGGTAT ATGCTTGTTC
HSAP0406S00003169 (199790169-199791589)	p53scan	p53bs	779	809	14.2081	1	.	AGACATGCCC TCTCTGCCTT CAGCATGTTC
HSAP0406S00003119 (198347807-198349227)	p53scan	p53bs	140	160	5.92337	1	.	GGCCAAGTTC TGGCATGATA
HSAP0406S00018596 (82286398-82287788)	p53scan	p53bs	3097	3117	8.76697	1	.	GGACTTGCTT TGTCTTGTTG
HSAP0406S00031423 (10614035-10615445)	p53scan	p53bs	3190	3210	4.48364	1	.	GTACAGGTCC AGGCCTGGTG
HSAP0406S00035590 (7948865-7950285)	p53scan	p53bs	1680	1700	6.53196	1	.	GGACTTGAAT AGGCATTTCT
HSAP0406S00012149 (43115213-43116633)	p53scan	p53bs	1773	1793	7.07903	1	.	GGACAAGCAC AGACACTTCT
HSAP0406S00009543 (178723881-178724811)	p53scan	p53bs	708	728	4.88129	1	.	GTACATGTTA CAGCTGGTAC
HSAP0406S00003680 (240552373-240553813)	p53scan	p53bs	1487	1507	6.43439	1	.	GGACATGTTT TGGCCCATCT
HSAP0406S00003054 (193474332-193475712)	p53scan	p53bs	1078	1098	8.02998	1	.	GAACATGTGT GGACTTGAGT
HSAP0406S00036202 (79082657-79083997)	p53scan	p53bs	1018	1050	14.7852	1	.	AAACATGCTC TTTGGATGTTGT AGACAAGTCT
HSAP0406S00015661 (87311551-87312821)	p53scan	p53bs	1311	1331	4.39767	1	.	GGGTTTGGTC TGACTTGTCT
HSAP0406S00008456 (8711168-8712588)	p53scan	p53bs	2013	2033	6.63762	1	.	GGACATGCCT TCACTTTCCT
HSAP0406S00000898 (33997498-33998898)	p53scan	p53bs	822	842	5.44277	1	.	CTACTAGCCC AGACTTCCTT
HSAP0406S00010147 (72286434-72287804)	p53scan	p53bs	1428	1448	13.6534	1	.	TGGCATGTTA AGACTTGTTT
HSAP0406S00008211 (197430393-197431843)	p53scan	p53bs	2647	2667	6.79806	1	.	AGACAGGACT GGAAATGCTC
HSAP0406S00017260 (122319580-122321010)	p53scan	p53bs	100	120	6.9492	1	.	AGGCATGCAC CACCATGCCC
HSAP0406S00004875 (109615296-109616566)	p53scan	p53bs	674	694	7.02147	1	.	GAACACATCT GGACATGCTG
HSAP0406S00014689 (140819123-140820523)	p53scan	p53bs	1923	1943	6.9492	1	.	AGGCATGCAC CACCATGCCC

## Sheet: p53+HU
Table S6 Summary of p53 motif search using p53scan
NimbleGen ID (Sequence)			start position	end position	score			p53 bs sequence
HSAP0406S00023269 (120719537-120720247)	p53scan	p53bs	1190	1210	4.46284	1	.	GGGCGTGGTG GTGCATGCCT
HSAP0406S00020068 (48221932-48223382)	p53scan	p53bs	1531	1551	5.2814	1	.	GAGCATGGTG GCACATGCCT
HSAP0406S00015266 (27524656-27525936)	p53scan	p53bs	529	549	8.57763	1	.	GGAAATGACC AGACTTGCCA
HSAP0406S00024730 (70754450-70755530)	p53scan	p53bs	2367	2387	8.93199	1	.	AGGCATGCAC AACCATGCCC
HSAP0406S00035106 (31540958-31542298)	p53scan	p53bs	1231	1251	6.00519	1	.	AAACAAGTCG TGGCATCACC
HSAP0406S00008494 (15155906-15157266)	p53scan	p53bs	146	166	6.55233	1	.	AGGCGTGGTG AGGCATGCCT
HSAP0406S00029003 (31368919-31369649)	p53scan	p53bs	2549	2569	4.95439	1	.	CTACTTGTCC AGACTTCCAG
HSAP0406S00013671 (44353955-44355355)	p53scan	p53bs	372	392	4.6619	1	.	AGGCATGTGC CAGCCAGCCA
HSAP0406S00017904 (7644088-7645518)	p53scan	p53bs	2393	2413	5.7294	1	.	TGACATGGAA GAACATGTGC
HSAP0406S00030754 (59317344-59318764)	p53scan	p53bs	2972	2992	9.56437	1	.	TTACATGTAT ATACATGTGC
HSAP0406S00031747 (17723036-17723486)	p53scan	p53bs	1471	1491	5.27514	1	.	GGGCTGGCCA AAGCCTGCAT
HSAP0406S00032402 (47586090-47587520)	p53scan	p53bs	2849	2869	6.05691	1	.	TGTCTTGCCG GTGCACGTCC
HSAP0406S00024904 (85155975-85157405)	p53scan	p53bs	503	523	7.66318	1	.	AATCAAGCCC GGCCATGCTT
HSAP0406S00010107 (69555073-69556343)	p53scan	p53bs	2603	2623	6.967	1	.	AGACGTGCAC CATCATGCCC
HSAP0406S00008345 (2235308-2236698)	p53scan	p53bs	1909	1929	4.74728	1	.	GGGCATGGTC TGTCCTGCCC
HSAP0406S00031790 (18369226-18370416)	p53scan	p53bs	2314	2334	10.2425	1	.	CAACATGTCC AGAGATGCTC
HSAP0406S00028438 (7263087-7264517)	p53scan	p53bs	512	532	5.79257	1	.	AAACAGGTTC TTGCATGTGG
HSAP0406S00036984 (25965960-25967330)	p53scan	p53bs	3184	3204	7.47902	1	.	TGGCATGGCT GAGCATGCAG
HSAP0406S00032376 (47072509-47073279)	p53scan	p53bs	2681	2701	4.56349	1	.	TCACAGGCCA GGGCAGGCCA
HSAP0406S00017996 (17725090-17726270)	p53scan	p53bs	2671	2691	7.07908	1	.	GTGCTTGCCT AGACAAATAA
HSAP0406S00034706 (16721610-16723030)	p53scan	p53bs	1015	1035	9.07772	1	.	GGTCAGGACA GGGCATGTCC
HSAP0406S00028773 (22981178-22982488)	p53scan	p53bs	1448	1468	6.19748	1	.	TGAAATGTTC TATCATGTCC
HSAP0406S00024166 (20968996-20970426)	p53scan	p53bs	2776	2796	5.09578	1	.	CAACTTGTGA TGACTTGATC
HSAP0406S00011489 (26194127-26195577)	p53scan	p53bs	1956	1976	5.06496	1	.	GAGCAGGCCT CAATATGTTT
HSAP0406S00015056 (11262061-11263411)	p53scan	p53bs	1367	1387	6.90723	1	.	ATCCATGTTT TAGCATGTAT
HSAP0406S00004283 (48894279-48895709)	p53scan	p53bs	2774	2794	4.81126	1	.	GAGCATGTCA TAGCTTCTAG
HSAP0406S00028390 (6675605-6676535)	p53scan	p53bs	2655	2675	5.12852	1	.	AGATTTCTTT GGACATGCCA
HSAP0406S00035164 (35932694-35934094)	p53scan	p53bs	2495	2515	6.51808	1	.	GTCCTTGTCC GTACAAGTTC
HSAP0406S00011312 (5054268-5055718)	p53scan	p53bs	1522	1542	4.8542	1	.	GAACATTTCC TAACATTTCT
HSAP0406S00034274 (18697655-18698985)	p53scan	p53bs	3011	3031	5.01982	1	.	GGACTTGCCC TATCAGGTAA
HSAP0406S00024401 (37134171-37135491)	p53scan	p53bs	2594	2614	6.73077	1	.	AAATGTGTTT TAACTTGTCT
HSAP0406S00013589 (36537240-36538550)	p53scan	p53bs	3182	3202	5.39091	1	.	GAGCAAGCCC CTTCCTGTTT
HSAP0406S00022108 (46473389-46474799)	p53scan	p53bs	2117	2137	4.70763	1	.	AGACATACCA GGGCAGGACT
HSAP0406S00021644 (6354138-6355588)	p53scan	p53bs	2830	2850	7.24978	1	.	GCACACGCCT AGACAGGCCC
HSAP0406S00011788 (31890316-31891426)	p53scan	p53bs	116	136	7.05908	1	.	GAGCAAGCCT ATACAAATAC
HSAP0406S00026781 (3390827-3392197)	p53scan	p53bs	2009	2029	5.54531	1	.	TGGCTAGTAA AGGCTAGCAA
HSAP0406S00008396 (5829148-5830548)	p53scan	p53bs	1977	1997	5.05494	1	.	AGTCGTGCAT GTGCATGTGT
HSAP0406S00035592 (8509894-8511214)	p53scan	p53bs	1347	1367	9.76449	1	.	GAGCAGGTCC AGGCCTGCCA
HSAP0406S00028959 (29987106-29988526)	p53scan	p53bs	431	451	5.54769	1	.	TGACCTTTCC TGACTTGTTT
HSAP0406S00011466 (25557045-25558365)	p53scan	p53bs	1506	1526	7.44693	1	.	CTGCATGTGT GGGCATGAAC
HSAP0406S00028742 (20854089-20854969)	p53scan	p53bs	2529	2549	4.66834	1	.	GAGCGTGCCC AGGCCAGGCC
HSAP0406S00021816 (11313739-11315079)	p53scan	p53bs	2924	2944	7.28676	1	.	GGACTGGTTC TAGCTAGTCT
HSAP0406S00032661 (52998504-52999914)	p53scan	p53bs	887	907	8.16863	1	.	GGGCGAGTTT GGGCTAGCAT
HSAP0406S00035246 (37861490-37862820)	p53scan	p53bs	1621	1641	4.46284	1	.	GGGCGTGGTG GTGCATGCCT
HSAP0406S00008490 (14565863-14567303)	p53scan	p53bs	332	352	5.81056	1	.	TTGCTGGTTC CAGCATGCCC
HSAP0406S00032337 (46000558-46001968)	p53scan	p53bs	1537	1557	7.40077	1	.	GGGCGTGTTT GGACTTTTTT
HSAP0406S00033316 (155065-156075)	p53scan	p53bs	1431	1451	7.19649	1	.	GGGCATGGTG GTGCATGCCT
HSAP0406S00028164 (202689-203589)	p53scan	p53bs	2314	2334	6.50397	1	.	AGGCTTGGCC AGACATGGTC
HSAP0406S00033049 (59662653-59664043)	p53scan	p53bs	517	537	5.82549	1	.	AGAGAGGTTT TGGCTTGTCA
HSAP0406S00019599 (6600010-6601380)	p53scan	p53bs	1579	1599	6.85146	1	.	CTACGGGCCC GAACAAGTCC
HSAP0406S00009728 (9682945-9684265)	p53scan	p53bs	1807	1827	8.78221	1	.	AGGCTTGCAC ATACATGTGT
HSAP0406S00032242 (44378374-44379484)	p53scan	p53bs	2824	2844	6.80057	1	.	AGGCATGCAC CACCATGCCT
HSAP0406S00035806 (41303543-41304663)	p53scan	p53bs	779	799	7.75489	1	.	GGGCATGGTG GTGCATGTCT
HSAP0406S00018188 (43605772-43607012)	p53scan	p53bs	2001	2021	4.75118	1	.	TGAATTGCTC TGACTTGCTG
HSAP0406S00024015 (110066502-110067902)	p53scan	p53bs	2341	2361	4.93489	1	.	AAGCCAGCTG GAACTTGCTT
HSAP0406S00003825 (6942032-6943472)	p53scan	p53bs	1262	1282	5.75103	1	.	GGTCAGGTTT GAGCAGGTCC
HSAP0406S00026574 (664796-666186)	p53scan	p53bs	3304	3324	7.37142	1	.	CTACATGTTC ATGCACGTTG
HSAP0406S00013402 (18930396-18931786)	p53scan	p53bs	1631	1651	6.64005	1	.	GGGCATGCCA AGAAAAGTGT
HSAP0406S00017661 (135908933-135910233)	p53scan	p53bs	2993	3013	5.91593	1	.	AGGCATGAAG TTACAAGTCA
HSAP0406S00021812 (11122848-11123708)	p53scan	p53bs	1643	1663	6.46941	1	.	AAACATGTCC ACCCTTGTTG
HSAP0406S00000324 (11765655-11766545)	p53scan	p53bs	2316	2337	13.9296	1	.	GAGCATGCCT A GAACATGCTA
HSAP0406S00019633 (7906606-7907936)	p53scan	p53bs	601	621	8.9544	1	.	AAACGTGTCT GCACATGCAA
HSAP0406S00020846 (76059237-76060417)	p53scan	p53bs	482	510	13.9576	1	.	GGGCAAGCCT CGTTCTGG AGACATGTGC
HSAP0406S00028946 (29422184-29423444)	p53scan	p53bs	2287	2307	5.99255	1	.	GGGCATTTTG GGGCTTGCTG
HSAP0406S00000933 (35850777-35852217)	p53scan	p53bs	238	258	7.51837	1	.	GTACCTGTCT ACACATGCAC
HSAP0406S00009671 (1086901-1088051)	p53scan	p53bs	865	885	5.98335	1	.	GAACTTGAAT GTGCAAGCCA
HSAP0406S00034577 (44760226-44761676)	p53scan	p53bs	2497	2517	7.77024	1	.	GGACAAGCTG GGTCATGTGA
HSAP0406S00000816 (31710498-31711828)	p53scan	p53bs	341	361	5.25789	1	.	GAGCACGTTG AGACCTGTAG
HSAP0406S00035671 (16647915-16649345)	p53scan	p53bs	2127	2147	4.83093	1	.	GAACTACCCT GGGCCTGCTT
HSAP0406S00034947 (23313415-23314805)	p53scan	p53bs	59	79	5.10735	1	.	GCTCTGGCCC TGGCTTGCCC
HSAP0406S00028661 (17689917-17691327)	p53scan	p53bs	1881	1901	4.7899	1	.	ACACTTCCCC AGGCAAGCCA
HSAP0406S00028282 (3674975-3676315)	p53scan	p53bs	1546	1566	5.35856	1	.	AAGTATGCCA TTACTTGCTG
HSAP0406S00019515 (4933330-4934570)	p53scan	p53bs	1424	1444	4.50764	1	.	AATTATTTCT GGACATGTTA
HSAP0406S00019710 (11987006-11988426)	p53scan	p53bs	82	102	6.71353	1	.	GGACAAGCTA GAACTTGGCG
HSAP0406S00026663 (1954656-1955986)	p53scan	p53bs	985	1005	4.77989	1	.	CGACAAGAAG GAACTAGTCA
HSAP0406S00004143 (36834265-36835655)	p53scan	p53bs	3182	3202	5.39946	1	.	CAACTAGTAT AAACATGAAA
HSAP0406S00012149 (43115213-43116633)	p53scan	p53bs	1773	1793	7.07903	1	.	GGACAAGCAC AGACACTTCT
HSAP0406S00026851 (6692695-6694025)	p53scan	p53bs	369	389	5.64954	1	.	TAACAAACCT GCACATGTAC
HSAP0406S00016256 (2828308-2829708)	p53scan	p53bs	3256	3276	4.61887	1	.	AGACTTGTCC CATCTTTTCC
HSAP0406S00034822 (20065501-20066851)	p53scan	p53bs	2415	2435	6.6938	1	.	CAGCAGGCAA GGACAAGCTC
HSAP0406S00026549 (460447-461347)	p53scan	p53bs	1903	1923	6.96625	1	.	TGGCCTGCCC GGACGAGTTC
HSAP0406S00030765 (59732725-59733875)	p53scan	p53bs	149	169	7.35923	1	.	AAATTTGTTG AGACTTGCTT
HSAP0406S00025497 (36774791-36776201)	p53scan	p53bs	214	234	6.8044	1	.	GGACATGACT GGACACTTAT

## Sheet: p73-HU
Table S6 Summary of p53 motif search using p53scan
NimbleGen ID (Sequence)			start position	end position	score			p53 bs sequence
HSAP0406S00018835 (99616609-99617779)	p53scan	p53bs	876	896	7.872	1	.	GTGCATGCAT GTGCATGAAC
HSAP0406S00023270 (120759290-120760450)	p53scan	p53bs	2674	2694	4.96346	1	.	GAGCCTGCCC TGGCTTATAT
HSAP0406S00013664 (44002089-44003039)	p53scan	p53bs	187	207	5.95229	1	.	GAGCATGCCT GGATTTCTCT
HSAP0406S00027538 (55615875-55617265)	p53scan	p53bs	2167	2187	6.18575	1	.	AGGCTGGCAT GGGCAAGACC
HSAP0406S00015988 (141115048-141116328)	p53scan	p53bs	2998	3018	5.06811	1	.	AAACACACAC AGACATGCAC
HSAP0406S00025617 (40484645-40485875)	p53scan	p53bs	3010	3030	9.08115	1	.	TCACTTGCAC GAGCATGTCT
HSAP0406S00022130 (46862386-46863816)	p53scan	p53bs	167	187	6.60433	1	.	GTGCTTGTCA AGAGATGTAA
HSAP0406S00000810 (31554026-31555206)	p53scan	p53bs	1270	1290	5.9128	1	.	GGACCAGTTT GGGCATCCCT
HSAP0406S00008345 (2235308-2236698)	p53scan	p53bs	1909	1929	4.74728	1	.	GGGCATGGTC TGTCCTGCCC
HSAP0406S00031790 (18369226-18370416)	p53scan	p53bs	2314	2334	10.2425	1	.	CAACATGTCC AGAGATGCTC
HSAP0406S00013435 (23058306-23059686)	p53scan	p53bs	2945	2965	4.77892	1	.	AGACCTGCAG GAGCTTGCTG
HSAP0406S00020107 (55699390-55700820)	p53scan	p53bs	2839	2859	5.14428	1	.	TGTCATGTTC TGACACCTCC
HSAP0406S00016261 (3887346-3888796)	p53scan	p53bs	1888	1908	5.38884	1	.	AAACATGAAT GAACATTCTT
HSAP0406S00011489 (26194127-26195577)	p53scan	p53bs	1956	1976	5.06496	1	.	GAGCAGGCCT CAATATGTTT
HSAP0406S00028579 (13912184-13913514)	p53scan	p53bs	27	47	5.77197	1	.	GGTCAAGAAG GTGCATGTCT
HSAP0406S00035164 (35932694-35934094)	p53scan	p53bs	2495	2515	6.51808	1	.	GTCCTTGTCC GTACAAGTTC
HSAP0406S00023547 (24643452-24644862)	p53scan	p53bs	105	135	13.7518	1	.	GGACATGCTT GTCACAGCTG GGACCTGCCT
HSAP0406S00003941 (23822007-23823397)	p53scan	p53bs	1743	1763	7.37647	1	.	GTGCATGCCC ATGCGTGTGT
HSAP0406S00022101 (46415570-46416930)	p53scan	p53bs	2177	2197	5.97737	1	.	CAACAGGCCA GGACGAGCTC
HSAP0406S00031710 (17236354-17237104)	p53scan	p53bs	1523	1543	5.34927	1	.	AGACAAGCCT GGGCAACATG
HSAP0406S00012206 (44214137-44215547)	p53scan	p53bs	2890	2910	4.79917	1	.	CAGCATGCGT AGACACACCT
HSAP0406S00015257 (27171661-27172501)	p53scan	p53bs	2380	2400	9.26227	1	.	AAGCATGCAT GTGCAAGTAT
HSAP0406S00031167 (4768144-4769554)	p53scan	p53bs	2177	2197	8.85574	1	.	GAGCTTGTCC TGGCCTGCTG
HSAP0406S00024903 (85156174-85157594)	p53scan	p53bs	304	324	7.66318	1	.	AATCAAGCCC GGCCATGCTT
HSAP0406S00034239 (62208459-62209829)	p53scan	p53bs	2259	2279	7.85214	1	.	GTGCCAGTTA GGACATGTAC
HSAP0406S00028547 (9988296-9989696)	p53scan	p53bs	1431	1451	11.4512	1	.	AGGCATGCAC CAGCATGCCC
HSAP0406S00013778 (56336905-56338275)	p53scan	p53bs	1043	1063	5.91133	1	.	GAACATGGCA TGGCTTGTGA
HSAP0406S00020376 (63422683-63424093)	p53scan	p53bs	1251	1271	5.61272	1	.	TGACATGTAA GGATAAGCTG
HSAP0406S00033784 (34857213-34857993)	p53scan	p53bs	393	413	8.14972	1	.	AAACAGGTCT TGATATGTCA
HSAP0406S00012510 (88911586-88912986)	p53scan	p53bs	913	933	5.76577	1	.	GGACTAGCTG GGGGTTGTCT
HSAP0406S00006308 (11824317-11825737)	p53scan	p53bs	2020	2040	5.93331	1	.	AGGCATGTGC CACCATGCCC
HSAP0406S00001763 (109204903-109205583)	p53scan	p53bs	1808	1828	5.73509	1	.	AAACTTGTAC ATGAATGTTC
HSAP0406S00025303 (105610456-105611676)	p53scan	p53bs	2229	2249	4.5484	1	.	GGATATTTAA AGGCATGTCG
HSAP0406S00031168 (4768334-4769554)	p53scan	p53bs	1987	2007	8.85574	1	.	GAGCTTGTCC TGGCCTGCTG
HSAP0406S00036916 (10120794-10122194)	p53scan	p53bs	2128	2148	4.39699	1	.	GAATGTGCAT GAGCTAGTCT
HSAP0406S00017013 (98969534-98970864)	p53scan	p53bs	2517	2537	8.68908	1	.	AGGCAAGAAG TGACTTGTCC
HSAP0406S00028662 (17703931-17705111)	p53scan	p53bs	325	345	5.93331	1	.	AGGCATGTGC CACCATGCCC
HSAP0406S00028889 (25906976-25908406)	p53scan	p53bs	1733	1753	4.45092	1	.	AAACAGGCCA GGCCGTGTCA
HSAP0406S00035050 (29285261-29286671)	p53scan	p53bs	1682	1702	6.1486	1	.	GTACATACGC AGACTTGCCA
HSAP0406S00005086 (131808606-131809806)	p53scan	p53bs	432	452	7.50196	1	.	AAACATATTA ATACATGCTC
HSAP0406S00006256 (9714861-9716101)	p53scan	p53bs	2677	2697	5.51598	1	.	GGAGAAGCTA AGGCAAGCAT
HSAP0406S00009654 (692783-694033)	p53scan	p53bs	1743	1763	5.3393	1	.	AGGCAAGACA CATCTTGTCA
HSAP0406S00022501 (54931941-54933361)	p53scan	p53bs	2462	2482	4.71834	1	.	CCACATGCAG TGGCGTGTTC
HSAP0406S00021039 (101906499-101907909)	p53scan	p53bs	1027	1047	7.17394	1	.	TGACATACCT GAGCCTGTTC
HSAP0406S00009671 (1086901-1088051)	p53scan	p53bs	865	885	5.98335	1	.	GAACTTGAAT GTGCAAGCCA
HSAP0406S00033226 (62843034-62844264)	p53scan	p53bs	1034	1054	4.45229	1	.	TCACATGTCC TGTCTTTCCC
HSAP0406S00028613 (16272768-16273298)	p53scan	p53bs	1398	1418	5.87881	1	.	GTACAGGCCT GCACATACCT
HSAP0406S00032049 (40464160-40465400)	p53scan	p53bs	1592	1612	4.90323	1	.	GCACACGCTG ATGCTTGCCC
HSAP0406S00000977 (37825972-37827322)	p53scan	p53bs	1015	1035	7.62967	1	.	AGGCTTGCCA GGACTTCTAT
HSAP0406S00036885 (6384859-6386259)	p53scan	p53bs	1302	1322	4.53183	1	.	AGACTAGCTC ATGCACATTC
HSAP0406S00035411 (43017343-43018783)	p53scan	p53bs	1306	1326	5.52772	1	.	GGAAATGTGC AGACAAGACT
HSAP0406S00034878 (21827769-21829199)	p53scan	p53bs	3025	3045	6.80057	1	.	AGGCATGCAC CACCATGCCT
HSAP0406S00025025 (93493361-93494761)	p53scan	p53bs	2301	2321	4.88563	1	.	GGACCAGACT GGGGATGTCC
HSAP0406S00003824 (6860841-6862231)	p53scan	p53bs	568	588	7.47466	1	.	GAATATGTGT ATGCATGTTT
HSAP0406S00019710 (11987006-11988426)	p53scan	p53bs	82	102	6.71353	1	.	GGACAAGCTA GAACTTGGCG
HSAP0406S00022319 (51528846-51529746)	p53scan	p53bs	1304	1324	4.44569	1	.	TGACTTACTC TGACGTGCCT
HSAP0406S00029166 (36475180-36476580)	p53scan	p53bs	1835	1855	6.28727	1	.	TAGCATGTTC TTCCTTGTCT
HSAP0406S00003119 (198347807-198349227)	p53scan	p53bs	140	160	5.92337	1	.	GGCCAAGTTC TGGCATGATA
HSAP0406S00031423 (10614035-10615445)	p53scan	p53bs	3190	3210	4.48364	1	.	GTACAGGTCC AGGCCTGGTG
HSAP0406S00035590 (7948865-7950285)	p53scan	p53bs	1680	1700	6.53196	1	.	GGACTTGAAT AGGCATTTCT
HSAP0406S00002706 (158027851-158028831)	p53scan	p53bs	2492	2512	6.5142	1	.	GCACTTGCCC AGACTTCTAT
HSAP0406S00019555 (5713033-5714473)	p53scan	p53bs	1420	1440	6.39474	1	.	AAGCTTGTCT GGTCGAGCCA
HSAP0406S00026549 (460447-461347)	p53scan	p53bs	1903	1923	6.96625	1	.	TGGCCTGCCC GGACGAGTTC
HSAP0406S00030878 (425784-426654)	p53scan	p53bs	1490	1510	5.54877	1	.	ATTCCTGCCA AAGCATGTAC
HSAP0406S00036145 (70621239-70622099)	p53scan	p53bs	989	1009	4.86289	1	.	GGGCCAGCCC TGGCATTCCC
HSAP0406S00004823 (101771726-101773056)	p53scan	p53bs	2768	2788	4.50133	1	.	TGGCACCTAT GGACAAGTCT

## Sheet: p73+HU
Table S6 Summary of p53 motif search using p53scan
NimbleGen ID (Sequence)			start position	end position	score			p53 bs sequence
HSAP0406S00001733 (103822907-103824197)	p53scan	p53bs	2825	2845	5.66064	1	.	TGGCTGGCCA GGACCTGACC
HSAP0406S00019175 (126422741-126424101)	p53scan	p53bs	2188	2208	6.68581	1	.	AAGCATGAAC TGACATCTCC
HSAP0406S00003249 (203031171-203032311)	p53scan	p53bs	836	856	7.19649	1	.	GGGCATGGTG GTGCATGCCT
HSAP0406S00034797 (19452271-19453031)	p53scan	p53bs	2415	2435	6.12616	1	.	AAATGTGTAT GTGCATGCCT
HSAP0406S00013664 (44002089-44003039)	p53scan	p53bs	187	207	5.95229	1	.	GAGCATGCCT GGATTTCTCT
HSAP0406S00020096 (55438455-55439885)	p53scan	p53bs	214	234	4.5393	1	.	TTGTGTGTAT AAACATGTAT
HSAP0406S00034462 (39744420-39745800)	p53scan	p53bs	2109	2129	4.58885	1	.	AGGCATCTCT GCACAGGTCT
HSAP0406S00025895 (60336253-60337573)	p53scan	p53bs	532	552	6.01617	1	.	CAGCAAGACG AGACTAGCAC
HSAP0406S00036023 (53332490-53333700)	p53scan	p53bs	2248	2268	6.34778	1	.	GGACAAGTCC AGGAAAGTGA
HSAP0406S00032402 (47586090-47587520)	p53scan	p53bs	2849	2869	6.05691	1	.	TGTCTTGCCG GTGCACGTCC
HSAP0406S00024904 (85155975-85157405)	p53scan	p53bs	503	523	7.66318	1	.	AATCAAGCCC GGCCATGCTT
HSAP0406S00003733 (243995388-243996548)	p53scan	p53bs	2539	2559	6.72327	1	.	AAGCATGTAT ACACGTGCCA
HSAP0406S00008210 (197426368-197426788)	p53scan	p53bs	1933	1953	6.93731	1	.	AGGCATGCAT CACCATGCCC
HSAP0406S00032376 (47072509-47073279)	p53scan	p53bs	2681	2701	4.56349	1	.	TCACAGGCCA GGGCAGGCCA
HSAP0406S00013435 (23058306-23059686)	p53scan	p53bs	2945	2965	4.77892	1	.	AGACCTGCAG GAGCTTGCTG
HSAP0406S00021994 (31038694-31040124)	p53scan	p53bs	957	977	5.05656	1	.	CAGCTGGCAC GGGCACGTTC
HSAP0406S00033785 (34857213-34857283)	p53scan	p53bs	393	413	8.14972	1	.	AAACAGGTCT TGATATGTCA
HSAP0406S00029547 (45597530-45598540)	p53scan	p53bs	476	496	6.21354	1	.	AAGCAGGGCC GGGCAAGTAC
HSAP0406S00014177 (98876304-98877684)	p53scan	p53bs	2002	2022	7.29973	1	.	TGACAGGTAG CAACATGTTT
HSAP0406S00011754 (31657992-31659432)	p53scan	p53bs	2759	2779	4.63196	1	.	AAGCATGAGC CATCATGCCC
HSAP0406S00032593 (51400850-51401950)	p53scan	p53bs	1750	1770	9.29792	1	.	CAACATGCCC GGACAGGTAG
HSAP0406S00003074 (194141657-194143047)	p53scan	p53bs	1567	1587	5.55948	1	.	AGACTTGATG TCACTTGTCT
HSAP0406S00018349 (63948913-63949943)	p53scan	p53bs	499	519	4.86383	1	.	TAACTTGTTG ATTCAAGCTC
HSAP0406S00021644 (6354138-6355588)	p53scan	p53bs	2830	2850	7.24978	1	.	GCACACGCCT AGACAGGCCC
HSAP0406S00022101 (46415570-46416930)	p53scan	p53bs	2177	2197	5.97737	1	.	CAACAGGCCA GGACGAGCTC
HSAP0406S00024242 (23068461-23069881)	p53scan	p53bs	1193	1213	6.56235	1	.	AAATAAGTCA AAGCATGACA
HSAP0406S00032040 (40321012-40322342)	p53scan	p53bs	659	679	5.88736	1	.	GGCCATGTTT GGCCATGCAT
HSAP0406S00024829 (75057357-75058687)	p53scan	p53bs	144	164	9.16876	1	.	AAACATGCTC CGACCAGCCT
HSAP0406S00031167 (4768144-4769554)	p53scan	p53bs	2177	2197	8.85574	1	.	GAGCTTGTCC TGGCCTGCTG
HSAP0406S00024903 (85156174-85157594)	p53scan	p53bs	304	324	7.66318	1	.	AATCAAGCCC GGCCATGCTT
HSAP0406S00034186 (61497626-61498536)	p53scan	p53bs	1757	1777	4.80168	1	.	TGGCATGTCC ACACTGGACA
HSAP0406S00034239 (62208459-62209829)	p53scan	p53bs	2259	2279	7.85214	1	.	GTGCCAGTTA GGACATGTAC
HSAP0406S00028547 (9988296-9989696)	p53scan	p53bs	1431	1451	11.4512	1	.	AGGCATGCAC CAGCATGCCC
HSAP0406S00025216 (103896098-103897448)	p53scan	p53bs	121	141	5.49596	1	.	TGGCAGGCTT GGGCTTGGAC
HSAP0406S00010852 (150008795-150010075)	p53scan	p53bs	856	876	4.55197	1	.	AGAGATGTCT GGGCGAGCAG
HSAP0406S00034058 (55378817-55379147)	p53scan	p53bs	2046	2066	12.4068	1	.	AGACTTGAAT AGACATGTCT
HSAP0406S00020376 (63422683-63424093)	p53scan	p53bs	1251	1271	5.61272	1	.	TGACATGTAA GGATAAGCTG
HSAP0406S00018770 (98021157-98022487)	p53scan	p53bs	1324	1344	5.50655	1	.	AACCAGGTTA GGACAAGTTT
HSAP0406S00006939 (52368993-52370443)	p53scan	p53bs	2735	2755	4.54139	1	.	GGGCCTGCTT CGACGAGTTC
HSAP0406S00033784 (34857213-34857993)	p53scan	p53bs	393	413	8.14972	1	.	AAACAGGTCT TGATATGTCA
HSAP0406S00014515 (126826510-126827790)	p53scan	p53bs	2593	2613	4.43342	1	.	GTGTGTGTAT GTACTTGCCT
HSAP0406S00006308 (11824317-11825737)	p53scan	p53bs	2020	2040	5.93331	1	.	AGGCATGTGC CACCATGCCC
HSAP0406S00001763 (109204903-109205583)	p53scan	p53bs	1808	1828	5.73509	1	.	AAACTTGTAC ATGAATGTTC
HSAP0406S00018087 (28937167-28938457)	p53scan	p53bs	80	100	5.47246	1	.	ATATTTGGCA GGGCATGTCC
HSAP0406S00028533 (9419442-9420822)	p53scan	p53bs	276	296	8.27969	1	.	AGGCATGTAC TACCATGCCC
HSAP0406S00025312 (105738730-105740120)	p53scan	p53bs	558	578	6.73642	1	.	AGACATGCCT AGACAGAACA
HSAP0406S00035108 (31580826-31582166)	p53scan	p53bs	2141	2161	5.15005	1	.	GGATGAGCCC AGACTTGATG
HSAP0406S00036916 (10120794-10122194)	p53scan	p53bs	2128	2148	4.39699	1	.	GAATGTGCAT GAGCTAGTCT
HSAP0406S00019599 (6600010-6601380)	p53scan	p53bs	1579	1599	6.85146	1	.	CTACGGGCCC GAACAAGTCC
HSAP0406S00008655 (47327078-47328448)	p53scan	p53bs	2680	2700	5.71704	1	.	GGGCACGTAC ATACACGCAT
HSAP0406S00036196 (77389053-77390483)	p53scan	p53bs	3068	3088	6.58063	1	.	GTGCAGGTCC TCACATGCTG
HSAP0406S00009359 (148758435-148759885)	p53scan	p53bs	257	277	6.71883	1	.	ATACATATAC ATACATGTAT
HSAP0406S00005816 (219034825-219036275)	p53scan	p53bs	2826	2846	7.91366	1	.	AGACATGCAG TTTCATGCCT
HSAP0406S00017661 (135908933-135910233)	p53scan	p53bs	2993	3013	5.91593	1	.	AGGCATGAAG TTACAAGTCA
HSAP0406S00028723 (19561704-19563064)	p53scan	p53bs	2984	3004	6.68422	1	.	GGACTGGCCC AGGCTGGCCA
HSAP0406S00029898 (69874590-69875390)	p53scan	p53bs	797	817	8.44482	1	.	GGGCGTGTTG GTGCTTGCCT
HSAP0406S00003271 (203594288-203595728)	p53scan	p53bs	251	271	7.59737	1	.	TAACTAGACT TGACATGCAG
HSAP0406S00022457 (54519875-54521325)	p53scan	p53bs	602	622	5.04652	1	.	AGACCTGTCT CTTCAAGCCT
HSAP0406S00002287 (149560621-149562031)	p53scan	p53bs	980	1000	7.04326	1	.	AGGCAGGTCC TCTCATGCCC
HSAP0406S00018082 (28327784-28329214)	p53scan	p53bs	2487	2507	6.95877	1	.	AGAGAAGCTT AGACTTGCAA
HSAP0406S00033131 (60578716-60580136)	p53scan	p53bs	2146	2166	4.48947	1	.	AGGCATGGCC AGGCTGGTGT
HSAP0406S00036679 (150753978-150755428)	p53scan	p53bs	525	545	5.58799	1	.	AGACTAGTGA GGGCAGGCTC
HSAP0406S00033901 (43440172-43441622)	p53scan	p53bs	2588	2608	7.78	1	.	TGACAAGTTT AAGCATTTTT
HSAP0406S00020382 (63626517-63627967)	p53scan	p53bs	1895	1915	6.031	1	.	GGGCATGTGG GGGCCTGACA
HSAP0406S00023398 (127861599-127862909)	p53scan	p53bs	539	559	5.6386	1	.	AGGCTTGTAC CACCATGCCC
HSAP0406S00003694 (241458443-241459863)	p53scan	p53bs	3337	3357	5.35627	1	.	TTGCAAGACC GTTCATGTTG
HSAP0406S00009671 (1086901-1088051)	p53scan	p53bs	865	885	5.98335	1	.	GAACTTGAAT GTGCAAGCCA
HSAP0406S00015038 (10549838-10551238)	p53scan	p53bs	767	787	6.70885	1	.	TGTCGTGTTT AAACATGATC
HSAP0406S00011237 (180590709-180592159)	p53scan	p53bs	2265	2285	5.02737	1	.	AGGCTTGTCT TGGAATATTT
HSAP0406S00032049 (40464160-40465400)	p53scan	p53bs	1592	1612	4.90323	1	.	GCACACGCTG ATGCTTGCCC
HSAP0406S00021442 (125055953-125057013)	p53scan	p53bs	2631	2651	7.3986	1	.	CAGCATGCCT AAGCTTTTCC
HSAP0406S00022787 (85734951-85736381)	p53scan	p53bs	1935	1955	5.3862	1	.	TGACATGTTG TGATATGACA
HSAP0406S00021203 (116204554-116205954)	p53scan	p53bs	2390	2410	5.52388	1	.	CAGCAAGCCT GGAGAAGCAC
HSAP0406S00031794 (18409742-18411052)	p53scan	p53bs	3255	3275	4.40571	1	.	TGGCATGCCT GGAAAAGGCA
HSAP0406S00012715 (118928692-118929972)	p53scan	p53bs	1059	1089	13.1767	1	.	AGGCAAGTCT AATCTCATAG GGGCATGACA
HSAP0406S00031404 (10423497-10424787)	p53scan	p53bs	1272	1292	5.84811	1	.	GGATTTGTCG GGATATGTTT
HSAP0406S00004891 (110337693-110338663)	p53scan	p53bs	1233	1253	7.19649	1	.	GGGCATGGTG GTGCATGCCT
HSAP0406S00035671 (16647915-16649345)	p53scan	p53bs	2127	2147	4.83093	1	.	GAACTACCCT GGGCCTGCTT
HSAP0406S00036885 (6384859-6386259)	p53scan	p53bs	1302	1322	4.53183	1	.	AGACTAGCTC ATGCACATTC
HSAP0406S00034115 (59938998-59940368)	p53scan	p53bs	2984	3004	6.35829	1	.	AGACCTGTGC AGGCTTGTGT
HSAP0406S00036295 (100945071-100946431)	p53scan	p53bs	2245	2265	8.00558	1	.	AAAAATGTTA AGGCATGTTG
HSAP0406S00026886 (11274804-11276184)	p53scan	p53bs	339	359	7.90849	1	.	AGACACGCAG TGACTTGCTC
HSAP0406S00006171 (241975096-241976286)	p53scan	p53bs	1062	1082	4.78087	1	.	GGACGACTCT GGGCTTGCGC
HSAP0406S00019710 (11987006-11988426)	p53scan	p53bs	82	102	6.71353	1	.	GGACAAGCTA GAACTTGGCG
HSAP0406S00000531 (20622948-20624378)	p53scan	p53bs	313	333	5.3627	1	.	AGGCATGAGC CATCATGCCC
HSAP0406S00006872 (50515833-50517253)	p53scan	p53bs	353	373	6.39465	1	.	AGGCAGGTGT GGAGATGTCC
HSAP0406S00022319 (51528846-51529746)	p53scan	p53bs	1304	1324	4.44569	1	.	TGACTTACTC TGACGTGCCT
HSAP0406S00003169 (199790169-199791589)	p53scan	p53bs	779	809	14.2081	1	.	AGACATGCCC TCTCTGCCTT CAGCATGTTC
HSAP0406S00018596 (82286398-82287788)	p53scan	p53bs	3097	3117	8.76697	1	.	GGACTTGCTT TGTCTTGTTG
HSAP0406S00020195 (59038662-59039112)	p53scan	p53bs	388	408	6.09162	1	.	GAATATTCTA GGACATGTCT
HSAP0406S00017382 (127561222-127562252)	p53scan	p53bs	2019	2039	7.47718	1	.	GGGCGGGCAG GGGCATGCCC
HSAP0406S00036202 (79082657-79083997)	p53scan	p53bs	1018	1050	14.7852	1	.	AAACATGCTC TTTGGATGTTGT AGACAAGTCT
HSAP0406S00007355 (115872601-115874021)	p53scan	p53bs	3023	3043	8.77118	1	.	TTGCATATCA AGACATGCTT
HSAP0406S00033451 (3862494-3863944)	p53scan	p53bs	2683	2703	5.57681	1	.	CAGCTTGCAG TAACATGCTA
